# Supplementary material for: Spliceosome factors target timeless (tim) mRNA to control clock protein accumulation and circadian behavior in Drosophila
Source: eLife. 2018 Dec 5;7:e39821. doi: 10.7554/eLife.39821 (PMC6281371; doi:10.7554/eLife.39821)
Supplement: Supplementary file 2. [file elife-39821-supp2.xlsx]

## Sheet: gene_sense_sampleAvsCTRL.w_Limm
id	1-3-CTRL_S2	2-5-CTRL_S8	3-6-CTRL_S13	4-7-CTRL_S9	5-8-CTRL_S7	6-9-SampleA_S4	7-12-SampleA_S10	8-13-SampleA_S5	9-15-SampleA_S1	10-16-SampleA_S14	geneCoordinate	geneSymbol	logFC	LimmaVoom.pvalue	BH.qvalue
FBgn0003996	500	509	474	462	454	5949	6464	5607	5524	5805	chrX:2790297-2796768	w	3.60942	2.52579e-14	3.34894e-10
FBgn0035139	0	0	0	0	0	73	63	63	59	63	chr3L:432844-434208	CG13891	6.45969	8.74844e-12	5.79978e-08
FBgn0038395	12	3	4	3	5	2205	2087	2039	2045	1991	chr3R:16044445-16046432	CG10407	8.64508	2.581e-11	1.14071e-07
FBgn0052855	75	70	75	72	74	232	216	246	230	224	chr3R:16078678-16081294	CG32855	1.64141	4.24501e-11	1.36808e-07
FBgn0011582	4015	4402	4346	4022	4063	1495	1379	1362	1454	1256	chr3R:14165077-14215112	Dop1R1	-1.58831	5.15905e-11	1.36808e-07
FBgn0032109	40	46	53	64	42	424	462	506	441	438	chr2L:9327442-9330634	CG17005	3.21334	1.44531e-10	3.10809e-07
FBgn0038394	0	0	0	0	0	120	132	108	152	130	chr3R:16043196-16045134	CG10264	7.19532	1.6409e-10	3.10809e-07
FBgn0003250	16033	16644	16213	15320	15807	8665	9675	9099	8842	8984	chr3L:16852225-16862819	Rh4	-0.824061	4.15706e-10	6.88981e-07
FBgn0038396	72	66	76	67	70	155	158	161	151	160	chr3R:16049368-16050995	CG5013	1.14931	5.3605e-10	7.89721e-07
FBgn0039028	1508	1561	1294	1684	1242	332	236	284	285	276	chr3R:22814181-22816480	CG13840	-2.36506	2.37585e-09	3.15014e-06
FBgn0002774	1357	1505	1458	1432	1546	784	789	825	778	878	chr2R:5974555-5981080	mle	-0.849457	6.47426e-09	7.80384e-06
FBgn0261041	2453	2531	2481	2370	2572	3536	3546	3403	3535	3414	chr2R:13805492-13819873	stj	0.489268	8.1381e-09	8.30716e-06
FBgn0003248	2032	2070	2076	2183	2161	1070	1224	1127	1215	1040	chr3R:18899121-18901321	Rh2	-0.894454	8.14489e-09	8.30716e-06
FBgn0051865	21	17	19	18	20	0	0	0	2	0	chr2L:11996507-11998267	Ada1-1	-4.42418	2.20628e-08	2.0895e-05
FBgn0037975	157	162	153	164	124	11	14	18	13	6	chr3R:11982796-11984843	CG3397	-3.59137	3.28307e-08	2.90202e-05
FBgn0035922	19	20	23	15	19	64	66	55	64	64	chr3L:8646843-8651313	Pex7	1.68519	4.16479e-08	3.45131e-05
FBgn0050021	938	895	868	832	927	569	629	591	600	574	chr2R:11226156-11232818	metro	-0.591442	6.75126e-08	5.26559e-05
FBgn0035769	885	915	899	900	921	700	740	730	705	730	chr3L:7353276-7357015	CTCF	-0.328835	8.50519e-08	5.92843e-05
FBgn0003892	463	500	520	532	494	298	288	292	260	314	chr2R:8649347-8665525	ptc	-0.791563	8.72267e-08	5.92843e-05
FBgn0003249	12016	13671	13714	12638	12978	7481	8291	8141	7019	7901	chr3R:20080758-20082752	Rh3	-0.746124	8.94249e-08	5.92843e-05
FBgn0037414	357	360	290	406	344	99	96	98	77	61	chr3R:6248692-6251985	Osi7	-2.04005	1.03974e-07	6.5647e-05
FBgn0003312	1270	1135	1168	959	1091	139	186	252	267	273	chr3R:11876933-11880056	sad	-2.37081	1.16773e-07	7.03768e-05
FBgn0039808	1028	1089	1082	1012	1003	1638	1600	1591	1425	1539	chr3R:30876782-30881329	CG12071	0.577467	1.22654e-07	7.07076e-05
FBgn0027948	2143	2527	2414	2409	2643	3758	3958	3760	3904	3740	chr3R:16050499-16060977	msps	0.657379	1.85174e-07	0.000102301
FBgn0035382	172	177	165	140	166	83	83	77	70	83	chr3L:2961232-2964090	Or63a	-1.04529	2.19226e-07	0.000116269
FBgn0053329	516	462	468	494	442	211	253	264	270	269	chr3R:14221772-14224457	Sp212	-0.9152	2.95316e-07	0.0001506
FBgn0024222	279	303	294	298	309	511	493	498	528	425	chr3R:16046045-16049723	ird5	0.721623	3.6664e-07	0.000180048
FBgn0261990	934	957	890	881	932	669	622	644	568	648	chr2R:13573316-13574559	CG42808	-0.546922	4.0258e-07	0.000186191
FBgn0041087	476	476	482	518	467	313	277	263	321	295	chr2R:9414040-9418148	wun2	-0.723412	4.07236e-07	0.000186191
FBgn0010497	500	441	372	494	449	157	158	139	200	191	chr2L:12027136-12034424	dmGlut	-1.41775	4.49819e-07	0.000189603
FBgn0031450	2540	2666	2596	2583	2541	3388	3484	3461	3173	3202	chr2L:2739684-2743679	Hrs	0.367669	4.52627e-07	0.000189603
FBgn0034742	953	1048	959	992	1034	1512	1383	1507	1356	1367	chr2R:22600103-22605969	CG4294	0.51228	4.57597e-07	0.000189603
FBgn0031957	13	18	10	14	12	114	141	132	98	176	chr2L:7857655-7861141	TwdlE	3.2562	5.16282e-07	0.000207436
FBgn0030317	6768	6225	6280	6183	5915	4006	4231	4444	4617	4361	chrX:11581655-11584477	CG1561	-0.536373	6.04022e-07	0.000235551
FBgn0027788	26	18	19	10	18	123	122	133	87	95	chr2R:7995136-7998580	Hey	2.64481	8.59293e-07	0.000314669
FBgn0031850	4022	4180	4129	3860	4083	2413	2742	2744	2980	2817	chr2L:6686489-6709388	Tsp	-0.570498	8.64386e-07	0.000314669
FBgn0050263	190	183	189	151	164	361	409	378	312	323	chr2R:21674599-21685302	stum	1.01801	8.78101e-07	0.000314669
FBgn0033817	658	592	558	631	615	321	256	284	363	327	chr2R:13239427-13241315	GstE14	-0.986421	9.59763e-07	0.000329266
FBgn0083945	8	9	16	9	11	0	0	1	0	0	chr2L:10093786-10126038	CG34109	-3.55877	9.68503e-07	0.000329266
FBgn0037236	217	176	206	206	200	125	103	100	117	110	chr3R:4334577-4337976	Skp2	-0.8574	1.04025e-06	0.000344816
FBgn0040609	103	96	94	91	105	61	56	47	48	53	chr3R:27291233-27292511	CG3348	-0.870184	1.12598e-06	0.000364131
FBgn0037410	1221	1304	1153	1185	1247	570	596	652	756	759	chr3R:6209071-6213795	Osi2	-0.884148	1.39867e-06	0.000441548
FBgn0039495	938	860	838	921	759	459	419	435	552	477	chr3R:27160856-27163213	CG5909	-0.886307	1.4746e-06	0.000454692
FBgn0032381	32	33	36	30	42	6	13	7	8	6	chr2L:11846924-11849471	Mal-B1	-2.02384	1.51434e-06	0.000456333
FBgn0027073	326	323	292	278	251	543	561	537	681	654	chr2R:21212578-21215274	CG4302	1.0124	1.58401e-06	0.000466719
FBgn0262983	11	19	27	15	14	1	1	0	0	0	chr3R:14234682-14244979	CG43291	-4.15436	1.68704e-06	0.000484393
FBgn0033494	618	653	585	606	610	843	898	808	846	776	chr2R:10145595-10192696	KCNQ	0.438044	1.71706e-06	0.000484393
FBgn0036436	47	40	40	55	34	9	14	12	10	12	chr3L:14674236-14678449	CG4914	-1.88532	2.16947e-06	0.000594599
FBgn0025631	2786	3017	2977	3070	3213	2374	2323	2386	2378	2263	chrX:2043990-2050422	moody	-0.361918	2.1974e-06	0.000594599
FBgn0033668	101	89	87	89	112	162	173	205	210	196	chr2R:11939255-11967737	CG13188	0.97177	2.36396e-06	0.000626875
FBgn0050489	27	28	18	22	24	113	93	119	72	84	chr2R:11116923-11122186	Cyp12d1-p	1.98002	2.45394e-06	0.000637975
FBgn0020270	95	77	74	91	99	25	40	38	27	31	chr2L:11281788-11284637	mre11	-1.42679	2.66025e-06	0.000664922
FBgn0027660	823	992	873	912	1003	615	601	665	579	609	chr3L:17395729-17421816	blot	-0.583545	2.69008e-06	0.000664922
FBgn0032193	118	108	100	108	96	187	163	158	165	175	chr2L:10209551-10210983	CG5727	0.671972	2.70803e-06	0.000664922
FBgn0033249	337	344	357	348	284	501	533	508	487	481	chr2R:8000188-8002422	CG11191	0.589221	2.77643e-06	0.000669322
FBgn0033033	4419	4479	3813	4704	4098	2877	2801	3095	2997	2853	chr2R:5676448-5692025	scaf	-0.555833	2.92387e-06	0.000692278
FBgn0019932	167	125	158	137	139	70	83	63	72	77	chr2L:10339155-10341805	SamDC	-0.989172	3.09388e-06	0.00071968
FBgn0036939	624	610	574	554	528	419	409	438	401	396	chr3L:20123996-20127683	CG7365	-0.485217	3.25069e-06	0.000743119
FBgn0039645	134	147	176	156	132	62	62	44	77	59	chr3R:29165341-29171810	CG11898	-1.30272	3.4486e-06	0.000774999
FBgn0038349	1347	1237	1272	1243	1369	1579	1599	1618	1587	1597	chr3R:15542446-15548038	AOX3	0.301749	3.53414e-06	0.000780985
FBgn0032382	1147	906	925	910	913	1393	1501	1476	1556	1542	chr2L:11849656-11853183	Mal-B2	0.640356	3.83287e-06	0.000812359
FBgn0029843	536	532	535	536	533	362	426	406	359	343	chrX:6090903-6104273	Nep1	-0.500827	3.88017e-06	0.000812359
FBgn0021738	92	94	105	107	91	210	160	197	165	201	chrX:3792921-3797641	Crg-1	0.915926	3.91382e-06	0.000812359
FBgn0032140	1894	1834	1757	2036	1647	1280	1190	1310	1176	1119	chr2L:9736343-9738251	CG13117	-0.593995	3.94715e-06	0.000812359
FBgn0014133	2066	2290	2213	2196	2310	2741	3009	2852	2700	2821	chrX:11678668-11695042	bif	0.349167	3.98245e-06	0.000812359
FBgn0039817	90	82	78	82	93	164	149	129	144	132	chr3R:31098566-31101471	CG15553	0.751938	4.20974e-06	0.000845711
FBgn0013278	3	1	2	2	5	53	29	34	24	22	chr3R:12505491-12508441	Hsp70Bb	3.46744	4.72818e-06	0.000935686
FBgn0032879	593	593	676	569	638	872	1056	1140	924	986	chr2L:20726849-20730584	CG9317	0.692002	4.80974e-06	0.000937233
FBgn0038366	176	150	143	164	152	96	79	76	68	95	chr3R:15825445-15830623	CG4576	-0.926742	4.87737e-06	0.000937233
FBgn0033135	402	454	430	390	483	270	289	228	268	276	chr2R:7052445-7054701	Tsp42En	-0.698941	5.22339e-06	0.000977778
FBgn0037944	1015	1094	970	931	1019	1744	1765	1859	1427	1474	chr3R:11743927-11750331	CG6923	0.709489	5.23586e-06	0.000977778
FBgn0033897	1095	1141	1163	1109	1125	1327	1436	1333	1329	1325	chr2R:14147961-14153425	Rcd1	0.258876	5.5033e-06	0.000992782
FBgn0036551	753	740	769	743	730	612	615	541	582	595	chr3L:15976568-15978737	CG17029	-0.345309	5.5929e-06	0.000992782
FBgn0032006	667	657	699	709	736	948	1161	1075	1001	929	chr2L:8220678-8240180	Pvr	0.555562	5.61492e-06	0.000992782
FBgn0035374	637	635	636	669	607	455	470	446	486	521	chr3L:2780597-2782407	mRpS35	-0.423706	5.61571e-06	0.000992782
FBgn0040377	372	348	330	357	325	231	249	259	246	269	chrX:2578789-2580862	Vha36-3	-0.466999	5.8516e-06	0.00102087
FBgn0037217	516	463	479	463	480	362	395	375	378	390	chr3R:4204191-4215616	CG14636	-0.337842	6.40683e-06	0.00110322
FBgn0011722	772	755	726	716	700	578	582	560	517	502	chr2L:6414877-6423612	Tig	-0.4238	6.49178e-06	0.00110352
FBgn0022160	3338	3310	3277	3050	3137	2428	2663	2639	2640	2431	chr2R:15857450-15863057	Gpo-1	-0.333862	6.79992e-06	0.00114127
FBgn0038912	1671	1786	1746	1637	1776	1410	1375	1448	1272	1331	chr3R:21874991-21878090	CG6656	-0.335838	7.6366e-06	0.00126567
FBgn0034605	273	239	269	233	230	361	416	388	460	459	chr2R:21215133-21218081	CG15661	0.739116	7.98969e-06	0.00130784
FBgn0001316	1223	1381	1353	1307	1601	2010	2213	2321	2109	1912	chr3L:433781-540916	klar	0.622575	9.22863e-06	0.00145864
FBgn0263441	0	1	0	0	0	6	7	6	3	5	chr2L:1999756-2004237	CR43464	2.33841	9.23115e-06	0.00145864
FBgn0031489	410	415	341	400	394	541	572	566	642	546	chr2L:3016139-3018610	CG17224	0.547451	9.35264e-06	0.00145864
FBgn0052111	145	166	160	191	164	321	290	273	250	254	chr3L:12627632-12648582	CR32111	0.747746	9.37306e-06	0.00145864
FBgn0036194	402	406	413	400	378	497	515	478	536	494	chr3L:11693577-11697265	CG11652	0.33177	9.59186e-06	0.00145864
FBgn0034485	1340	1429	1230	1338	1406	854	1002	840	995	970	chr2R:20235933-20239502	CG11099	-0.536231	9.66468e-06	0.00145864
FBgn0029167	2047	1938	1998	1933	2275	1323	1195	1422	1485	1161	chr3L:13845752-13860303	Hml	-0.635177	9.68098e-06	0.00145864
FBgn0027279	3601	3732	3761	3511	3706	4296	4506	4329	4353	4118	chrX:22486878-22508431	l(1)G0196	0.236717	1.00318e-05	0.00149451
FBgn0023550	37	32	25	28	39	81	69	103	74	91	chrX:2201518-2204168	CG18031	1.36401	1.03277e-05	0.00152151
FBgn0069973	1043	975	981	1042	862	681	544	566	666	652	chrX:22960307-22962662	CG40485	-0.662337	1.18606e-05	0.00172045
FBgn0029907	30	35	40	42	34	18	12	19	14	13	chrX:6822902-6824505	Atx-1	-1.23556	1.19844e-05	0.00172045
FBgn0032536	264	231	263	278	252	156	156	164	192	180	chr2L:13914423-13956490	Ance-3	-0.609182	1.21114e-05	0.00172045
FBgn0031913	2126	2606	2692	2775	2286	1502	1631	1635	1622	1703	chr2L:7430228-7433818	CG5958	-0.621098	1.21972e-05	0.00172045
FBgn0039742	97	96	95	94	87	121	120	130	127	138	chr3R:30048333-30052414	CG15528	0.433469	1.24942e-05	0.00172614
FBgn0016123	791	831	778	810	838	616	708	638	616	608	chr3R:31048627-31052842	Aph-4	-0.348191	1.24979e-05	0.00172614
FBgn0031498	112	96	132	114	98	65	53	63	58	63	chr2L:3036928-3039095	CG17260	-0.84609	1.29664e-05	0.00176287
FBgn0267012	1	0	0	0	1	5	11	15	10	5	chr2L:9325543-9327023	CR45456	3.24787	1.30526e-05	0.00176287
FBgn0014019	13514	14126	14079	13007	14077	11096	11535	11524	10167	10340	chr2L:12007851-12010134	Rh5	-0.334919	1.34162e-05	0.00176287
FBgn0013277	1	1	1	0	1	6	6	6	3	4	chr3R:12465151-12468078	Hsp70Ba	2.05769	1.35798e-05	0.00176287
FBgn0019925	1118	1071	1130	1143	1022	889	893	913	915	908	chr3R:15343351-15346478	Surf4	-0.280464	1.37726e-05	0.00176287
FBgn0034053	277	266	223	254	239	118	156	99	151	128	chr2R:15942562-15947568	Cyp4aa1	-0.960266	1.38446e-05	0.00176287
FBgn0086348	424	428	378	417	389	304	254	267	313	277	chr3L:8520250-8521791	se	-0.527684	1.40523e-05	0.00176287
FBgn0004777	74	92	90	82	85	43	34	20	16	27	chr3R:6686426-6688341	Ccp84Ag	-1.64134	1.41269e-05	0.00176287
FBgn0038439	10	15	10	6	10	83	44	85	54	52	chr3R:16484264-16495724	Cad89D	2.58237	1.41508e-05	0.00176287
FBgn0262527	1569	1635	1593	1609	1715	2104	2032	2031	1894	1898	chr3R:15793480-15802404	nsl1	0.29173	1.42466e-05	0.00176287
FBgn0040508	12	14	14	9	10	2	3	2	5	3	chr2L:12912228-12917076	ACXC	-1.79397	1.42616e-05	0.00176287
FBgn0038683	888	969	920	969	893	727	768	695	670	751	chr3R:19153795-19160180	CG11779	-0.363344	1.43628e-05	0.00176287
FBgn0000567	433	467	411	463	518	700	639	722	632	619	chr3L:17558370-17619627	Eip74EF	0.529953	1.44923e-05	0.00176287
FBgn0053978	154	174	149	198	235	337	309	327	362	330	chr4:157273-175941	CG33978	0.883177	1.52813e-05	0.00184196
FBgn0025454	2615	2033	1994	1953	1946	3197	3626	4018	4120	3346	chr2R:12185365-12188733	Cyp6g1	0.797114	1.5763e-05	0.0018829
FBgn0005664	68	58	68	62	69	30	35	27	42	39	chr2L:11943827-11947433	Cry	-0.914011	1.62859e-05	0.00192799
FBgn0025720	594	635	630	610	634	765	717	733	709	741	chr2R:20254664-20257692	Ate1	0.23881	1.67252e-05	0.00196247
FBgn0036225	51	47	65	68	60	26	16	30	18	19	chr3L:11943338-11945154	CG5883	-1.40566	1.82319e-05	0.0021205
FBgn0031245	2304	2481	2459	2568	2481	1969	2021	1934	2133	2025	chr2L:283083-292097	CG3625	-0.287571	1.88536e-05	0.00215963
FBgn0035632	191	197	193	190	185	161	160	152	139	145	chr3L:5766715-5769096	Ppat-Dpck	-0.34013	1.88942e-05	0.00215963
FBgn0030336	538	538	617	623	606	786	856	767	746	800	chrX:11808204-11816853	CG1578	0.436597	1.94594e-05	0.00220523
FBgn0036754	49	54	50	55	50	37	37	39	38	39	chr3L:17802188-17805017	CG5589	-0.438957	2.00086e-05	0.00224826
FBgn0046763	369	333	332	350	370	278	253	271	245	225	chr3R:21020742-21024465	CG17278	-0.468235	2.0558e-05	0.00229057
FBgn0000497	181	184	185	169	180	237	227	260	216	237	chr2L:639711-715285	ds	0.385095	2.14987e-05	0.00237543
FBgn0037822	591	592	634	595	597	465	491	511	523	474	chr3R:10696345-10699278	CG14683	-0.290877	2.2503e-05	0.00243401
FBgn0030396	248	276	222	246	246	363	380	367	311	343	chrX:12496886-12516867	CG2556	0.506905	2.25534e-05	0.00243401
FBgn0031208	4	1	3	3	2	0	0	0	0	1	chr2L:7227-9786	CG11023	-2.02056	2.25796e-05	0.00243401
FBgn0029131	421	431	441	435	431	391	370	366	366	375	chr2R:6648352-6653144	Debcl	-0.209337	2.32309e-05	0.00248402
FBgn0039602	190	210	236	230	233	330	318	358	292	310	chr3R:28819919-28824810	CG1647	0.549445	2.35133e-05	0.0024941
FBgn0032810	1203	1052	962	1071	941	760	607	710	600	596	chr2L:19565561-19567661	CG13077	-0.67789	2.54847e-05	0.00268175
FBgn0034201	1	1	0	0	0	4	2	2	4	2	chr2R:17154287-17157427	CG17290	1.97576	2.8264e-05	0.00295081
FBgn0053993	148	145	134	150	130	216	246	223	197	187	chr3L:5932734-5950960	CG33993	0.588679	2.86536e-05	0.00295307
FBgn0020765	50	39	31	23	35	111	74	110	125	113	chr3L:6151748-6153047	Acp65Aa	1.58782	2.87883e-05	0.00295307
FBgn0031042	67	78	80	81	63	39	42	45	29	39	chrX:19618517-19621547	CG14221	-0.933207	2.89538e-05	0.00295307
FBgn0053196	11274	12310	11640	12112	13346	18627	18074	18864	16831	14780	chr2L:4477160-4614602	dp	0.517623	2.96495e-05	0.00299511
FBgn0003515	64	56	50	75	54	105	123	93	110	108	chr3L:16497349-16500762	st	0.846605	2.9822e-05	0.00299511
FBgn0261113	6336	6764	6626	6363	6481	7936	7765	8075	7327	7372	chr3R:18914666-18927291	Xrp1	0.237946	3.00437e-05	0.00299511
FBgn0031109	14	12	11	10	16	33	26	28	23	31	chrX:20415442-20416823	Obp19a	1.15954	3.10188e-05	0.00303679
FBgn0011754	1858	1837	1880	1822	1862	2078	2028	2074	2075	2005	chrX:11694835-11704696	PhKgamma	0.146505	3.11212e-05	0.00303679
FBgn0003495	1184	1288	1134	1252	1267	1048	956	978	932	987	chr3R:27064688-27070372	spz	-0.322498	3.13549e-05	0.00303679
FBgn0031589	554	559	542	584	583	669	652	652	680	642	chr2L:4189038-4198373	CG3714	0.221579	3.13963e-05	0.00303679
FBgn0264953	1144	1197	1208	1252	1329	1555	1477	1528	1517	1442	chr2L:8162771-8190439	Piezo	0.293989	3.1607e-05	0.00303679
FBgn0004956	13	15	11	20	17	2	3	4	2	6	chrX:18305052-18309593	os	-2.08775	3.20205e-05	0.00305439
FBgn0039316	45	48	48	46	42	75	80	82	76	60	chr3R:25289587-25291668	CG11893	0.696259	3.31587e-05	0.00312335
FBgn0020392	303	318	342	328	313	249	245	268	270	259	chr3L:8175833-8178731	Nmt	-0.314214	3.32146e-05	0.00312335
FBgn0038079	7	7	3	3	3	17	14	17	18	15	chr3R:12694827-12697681	NijC	1.83096	3.35857e-05	0.00313601
FBgn0024227	7	7	15	10	11	35	31	27	23	35	chr2L:10856495-10858396	aurB	1.57313	3.45255e-05	0.00320121
FBgn0038819	24	24	38	28	26	13	11	14	12	13	chr3R:20669269-20673123	Cpr92F	-1.10755	3.55156e-05	0.00327014
FBgn0035120	83	73	77	76	90	51	46	59	56	46	chr3L:257874-259399	wac	-0.632848	3.8749e-05	0.00352212
FBgn0030357	58	51	53	59	65	78	81	85	81	78	chrX:11919702-11924964	Sclp	0.494934	3.90157e-05	0.00352212
FBgn0034725	1304	1286	1267	1308	1330	1102	1127	1090	1193	1097	chr2R:22403875-22408842	CG6044	-0.213796	3.9049e-05	0.00352212
FBgn0265959	1516	1761	1656	1673	1777	1988	2098	2132	2212	2069	chr3L:20247778-20265856	rdgC	0.324665	4.11989e-05	0.00369092
FBgn0034166	199	149	171	177	179	95	103	128	112	111	chr2R:16880411-16884997	CG6472	-0.67117	4.22435e-05	0.0037591
FBgn0032167	2246	2547	2580	2672	2660	1542	1697	1590	1908	1955	chr2L:9940471-9947950	CG5853	-0.553135	4.2644e-05	0.00376945
FBgn0029791	146	172	155	168	166	101	124	124	103	116	chrX:5698255-5708935	CG4096	-0.50896	4.41831e-05	0.00387963
FBgn0260817	111	107	116	124	111	79	91	90	87	88	chr2L:3159648-3162701	gkt	-0.3894	4.45783e-05	0.00388858
FBgn0011225	2826	2881	2789	2757	2746	3062	3260	3291	3390	3406	chr3R:24252524-24271535	jar	0.22673	4.60657e-05	0.00399206
FBgn0053548	2671	2433	2672	2409	2504	2006	2209	2149	2062	2024	chrX:2205213-2214111	msta	-0.281096	4.69103e-05	0.00402579
FBgn0034487	27	28	16	32	35	9	8	5	6	6	chr2R:20239634-20243175	Efhc1.2	-1.91431	4.70916e-05	0.00402579
FBgn0003162	1543	1926	1799	1878	2019	1370	1333	1190	1226	1327	chr2R:21175013-21182910	Pu	-0.505558	4.75824e-05	0.00402579
FBgn0267408	1990	1848	1903	1797	1702	2466	2408	2286	2177	2389	chr3R:15531835-15537594	AOX1	0.342654	4.76694e-05	0.00402579
FBgn0035688	606	656	662	726	724	941	877	868	915	826	chr3L:6164614-6174182	CG10289	0.392263	4.89725e-05	0.00410966
FBgn0032187	5	7	8	6	8	26	30	27	14	22	chr2L:10144474-10156709	CG4839	1.75607	4.97127e-05	0.00414554
FBgn0020647	889	897	870	842	879	1046	967	1041	994	999	chr3R:23997236-24032129	KrT95D	0.2029	5.06303e-05	0.00415051
FBgn0033289	647	598	560	671	499	354	328	375	399	419	chr2R:8396095-8412069	CG2121	-0.663369	5.07332e-05	0.00415051
FBgn0019929	3337	2958	3060	3053	2851	2252	2176	2306	2463	2528	chrX:9864931-9867372	Ser7	-0.381932	5.09764e-05	0.00415051
FBgn0052137	230	262	250	242	277	343	336	344	298	338	chr3L:13938948-13962949	CG32137	0.394215	5.10244e-05	0.00415051
FBgn0028990	1323	1288	1262	1381	1309	1495	1496	1530	1508	1467	chr2L:6670763-6673649	Spn27A	0.190407	5.17055e-05	0.00416634
FBgn0260750	126	118	144	119	121	95	83	93	89	93	chr2L:10269749-10271767	Mulk	-0.467798	5.21244e-05	0.00416634
FBgn0031995	2073	1927	2005	2018	2119	2304	2369	2357	2492	2332	chr2L:8190506-8197220	CG8475	0.223336	5.21617e-05	0.00416634
FBgn0267628	0	1	0	0	0	2	2	2	1	2	chr3L:22424167-22425211	CR45966	1.35808	5.31094e-05	0.00421663
FBgn0016650	436	453	486	435	477	602	617	580	548	536	chr3R:17725475-17733509	Lgr1	0.331243	5.51287e-05	0.0043509
FBgn0036619	1808	1642	1419	1591	1499	930	807	1115	1087	1065	chr3L:16365592-16367642	Cpr72Ec	-0.676894	5.58155e-05	0.00437904
FBgn0033054	3410	3627	3283	3354	3584	2921	2992	2952	3067	2986	chr2R:6036255-6040949	CG14591	-0.211062	5.84388e-05	0.00455788
FBgn0001257	1605	1782	1862	1615	1681	1422	1352	1418	1326	1402	chr3L:4223704-4236449	ImpL2	-0.304166	6.02229e-05	0.00466956
FBgn0036678	8	9	11	12	15	41	31	35	23	28	chr3L:16928079-16935838	CG11905	1.45932	6.21842e-05	0.00474065
FBgn0040364	638	681	660	732	605	521	467	477	528	519	chrX:1170526-1174099	CG11378	-0.401191	6.22316e-05	0.00474065
FBgn0039157	803	836	775	757	821	1005	1016	1047	929	910	chr3R:24154524-24161800	Myo95E	0.295512	6.2248e-05	0.00474065
FBgn0014454	69	78	67	68	59	16	26	4	13	20	chr2L:7740260-7741839	Acp1	-2.26391	6.25699e-05	0.00474065
FBgn0265274	939	889	930	949	936	788	745	710	803	796	chr3R:28853304-28859799	Inx3	-0.275595	6.46612e-05	0.00487127
FBgn0027844	4652	4099	4092	4219	3737	3292	3325	3265	3281	3106	chr2L:13803324-13810296	CAH1	-0.352743	6.52018e-05	0.00488424
FBgn0031971	152	159	100	129	120	499	321	321	255	309	chr2L:7998567-7999978	Sirup	1.34604	6.63807e-05	0.00494462
FBgn0034803	592	556	547	509	508	426	427	430	394	453	chr2R:22936977-22939327	CG9849	-0.348759	6.70346e-05	0.00496543
FBgn0033597	149	167	179	144	145	270	245	258	306	383	chr2R:11251449-11253700	Cpr47Ea	0.882464	6.96243e-05	0.0051286
FBgn0034069	179	134	163	144	144	88	95	114	98	95	chr2R:16028301-16030393	CG8401	-0.63449	7.0631e-05	0.00517401
FBgn0051860	14	29	16	26	31	2	2	2	7	0	chr2L:12163939-12167006	ZnT33D	-3.07061	7.18593e-05	0.00523308
FBgn0033136	435	407	453	372	497	263	243	207	293	298	chr2R:7054415-7056878	Tsp42Eo	-0.738802	7.24274e-05	0.00523308
FBgn0033985	75	87	95	96	85	52	54	42	58	36	chr2R:14942096-14944771	CG10257	-0.859026	7.26213e-05	0.00523308
FBgn0050091	9	1	2	4	0	25	33	42	62	45	chr2R:15680243-15682779	CG30091	4.31906	7.45579e-05	0.00534358
FBgn0021761	336	339	370	389	339	297	272	283	262	271	chr2L:11004518-11011223	Nup154	-0.35337	7.52509e-05	0.00536425
FBgn0011695	42585	39047	39848	38167	40763	51444	48675	48428	45588	46313	chr2R:24025870-24027820	PebIII	0.260783	7.64497e-05	0.00542057
FBgn0020764	1953	1940	1997	1902	1975	1703	1805	1658	1685	1758	chr2R:23964470-23967059	Alas	-0.184416	7.706e-05	0.00543478
FBgn0036124	101	106	98	99	102	88	75	79	80	82	chr3L:11074467-11079038	CG7839	-0.328036	7.7556e-05	0.00544082
FBgn0030305	256	220	255	228	214	188	178	163	167	162	chrX:11483216-11485362	CG1749	-0.450074	8.10969e-05	0.00565928
FBgn0259210	1375	1569	1501	1415	1538	1173	1235	1175	995	1106	chr2R:24415108-24428689	prom	-0.383498	8.31363e-05	0.00577123
FBgn0025456	741	805	718	700	766	865	914	945	1012	923	chr3R:17392970-17394942	CREG	0.318075	8.40339e-05	0.00579573
FBgn0005619	1602	1863	1772	1615	1675	1975	2244	2247	2094	2129	chr2R:10237686-10246379	Hdc	0.325372	8.48814e-05	0.00579573
FBgn0032815	165	161	162	167	176	219	197	208	196	194	chr2L:19731778-19736282	CG10462	0.281447	8.49925e-05	0.00579573
FBgn0051704	33	38	35	46	37	67	61	56	68	53	chr2L:11840389-11841506	CG31704	0.691831	8.56466e-05	0.00579573
FBgn0037723	733	767	813	791	719	668	557	540	553	524	chr3R:9631339-9633975	SpdS	-0.432943	8.56749e-05	0.00579573
FBgn0052669	54	63	57	72	47	27	35	30	37	31	chrX:10842395-10845383	CG32669	-0.878721	8.67386e-05	0.0058379
FBgn0034141	877	855	828	867	884	689	782	746	723	752	chr2R:16586743-16589486	CG8311	-0.226777	8.83619e-05	0.00591713
FBgn0032587	53	51	47	49	49	83	66	75	67	68	chr2L:16507776-16533179	CG5953	0.506121	8.89013e-05	0.00592333
FBgn0027330	101	111	109	114	91	65	70	72	47	63	chrX:8716411-8720579	l(1)G0020	-0.739308	9.19557e-05	0.0060962
FBgn0039331	0	1	0	0	0	2	1	3	2	3	chr3R:25357983-25360336	CG11913	1.69034	9.32979e-05	0.00615441
FBgn0037989	915	1126	1019	1059	1161	1479	1527	1346	1437	1317	chr3R:12068073-12090914	ATP8B	0.429374	9.44415e-05	0.00619092
FBgn0027786	1657	1518	1681	1724	1601	1339	1348	1355	1413	1419	chr3L:184324-186612	Mtch	-0.251814	9.49387e-05	0.00619092
FBgn0039081	1833	1940	1936	1909	1871	1629	1729	1755	1660	1631	chr3R:23513315-23519747	Irk2	-0.177164	9.54599e-05	0.00619092
FBgn0250839	2138	2054	2162	2051	1988	1691	1689	1571	1818	1777	chr3R:4956697-4961653	CG2016	-0.285109	9.5719e-05	0.00619092
FBgn0036260	309	324	336	325	326	278	241	255	276	233	chr3L:12163903-12175784	Rh7	-0.33862	9.6272e-05	0.00619646
FBgn0036481	61	70	50	44	46	111	104	95	155	116	chr3L:15119576-15125623	CG16959	1.0945	9.96117e-05	0.00638045
FBgn0034215	658	633	714	594	592	456	458	470	536	487	chr2R:17427493-17429617	Mtap	-0.408084	0.000102284	0.00644627
FBgn0259715	2948	2954	3133	2891	2891	2146	2336	2667	2400	2315	chr2L:6395551-6397551	CG42369	-0.325092	0.000102474	0.00644627
FBgn0034317	0	1	0	1	0	3	5	7	6	3	chr2R:18187405-18188875	CG14499	2.12721	0.000102689	0.00644627
FBgn0050088	6	2	5	7	3	0	0	0	1	0	chr2R:15690811-15692518	CG30088	-2.52933	0.000102977	0.00644627
FBgn0036620	503	445	466	450	425	345	238	255	330	301	chr3L:16368087-16369820	CG4842	-0.65352	0.00010307	0.00644627
FBgn0031356	804	776	774	878	828	718	669	668	649	643	chr2L:1706830-1710723	CG17660	-0.279928	0.000106731	0.00664391
FBgn0039329	116	131	130	106	125	161	173	190	151	168	chr3R:25331061-25335545	CG10669	0.470326	0.000107508	0.00666098
FBgn0050466	36	36	33	39	50	68	68	60	57	60	chr2R:15568658-15573472	CG30466	0.692583	0.000108348	0.00668182
FBgn0038735	488	525	504	539	528	596	606	619	674	610	chr3R:19847009-19854705	CG4662	0.26187	0.000109403	0.0067156
FBgn0031374	1723	1818	1711	1777	1943	2370	2299	2263	2272	1994	chr2L:1884320-1944591	CG7337	0.316874	0.000112813	0.00689302
FBgn0033374	62	73	66	64	73	92	111	121	99	90	chr2R:9092204-9094960	CG13741	0.590425	0.00011917	0.00724807
FBgn0038404	41	42	35	45	38	17	26	21	22	29	chr3R:16171689-16180777	CG8925	-0.814824	0.000120578	0.00730022
FBgn0034879	75	67	76	81	66	46	55	45	55	50	chr2R:23554716-23556519	Rrp4	-0.544735	0.000121644	0.00733053
FBgn0050203	75	87	88	72	82	129	120	165	123	114	chr2R:12310387-12314136	CG30203	0.673016	0.000122405	0.00733053
FBgn0261563	187	173	206	215	205	251	317	260	278	270	chr2L:14262725-14328564	wb	0.478359	0.000122738	0.00733053
FBgn0033308	55	52	46	44	50	21	22	22	9	27	chr2R:8593729-8595303	CG8736	-1.33364	0.000124754	0.00741755
FBgn0266772	0	0	1	1	0	4	6	3	9	5	chr3L:22420553-22421502	CR45237	2.59758	0.000128233	0.00756982
FBgn0004167	2587	2803	2909	2458	3083	3410	3784	3719	3664	3379	chr3L:3336558-3368435	kst	0.376922	0.000129133	0.00756982
FBgn0030576	245	236	213	256	237	172	196	156	186	161	chrX:14757229-14766089	CG15890	-0.450749	0.000129152	0.00756982
FBgn0039613	8	9	10	9	12	6	5	4	3	3	chr3R:28880490-28883247	CG14527	-1.21143	0.000129599	0.00756982
FBgn0038211	565	483	474	480	504	633	721	630	781	659	chr3R:14215157-14218184	CG9649	0.447133	0.000131533	0.00762689
FBgn0034974	164	162	147	148	148	222	197	197	181	207	chr2R:24081480-24086589	CG16786	0.377957	0.000131726	0.00762689
FBgn0041607	1635	1936	2479	2783	1754	1033	1011	878	985	1307	chr3L:21172816-21175275	asparagine-synthetase	-1.00535	0.000135614	0.00781785
FBgn0267091	51	56	38	52	36	26	23	25	23	24	chrX:8083954-8086067	CR45535	-0.911097	0.000139096	0.00798388
FBgn0035943	12	16	16	11	18	7	7	8	5	8	chr3L:8964610-8966676	CG5653	-1.06054	0.000139971	0.00799947
FBgn0038214	32	18	17	26	14	47	53	53	52	81	chr3R:14244502-14245773	CG9616	1.46874	0.000142037	0.0080827
FBgn0011693	7626	6514	5739	6669	5895	3808	3345	3565	4838	4455	chr3L:16352931-16354599	Pdh	-0.705186	0.000145265	0.00823106
FBgn0031417	640	725	812	663	624	510	472	488	528	528	chr2L:2369850-2371826	CG3597	-0.451661	0.000146489	0.00826509
FBgn0029990	26158	23814	23050	22297	21891	28278	28730	29986	27879	31330	chrX:8035439-8037819	CG2233	0.318753	0.000150353	0.00844716
FBgn0030607	640	738	765	699	720	427	465	508	559	569	chrX:15066705-15069393	dob	-0.500622	0.000159129	0.00885806
FBgn0036359	221	240	239	237	223	294	278	282	257	290	chr3L:13425589-13426975	CG14105	0.267707	0.000159358	0.00885806
FBgn0032420	220	186	203	198	205	250	238	259	240	243	chr2L:12170902-12172888	CG6583	0.280555	0.000159671	0.00885806
FBgn0010314	5	13	13	7	4	22	31	37	35	22	chr2L:9330461-9332283	Cks30A	1.86612	0.000163617	0.00900811
FBgn0032908	19	15	19	17	14	23	28	27	29	25	chr2L:20929154-20934415	CG9270	0.667045	0.000163734	0.00900811
FBgn0026575	643	806	728	791	861	1091	1068	1037	971	989	chrX:16422529-16438756	hang	0.432799	0.000164991	0.00903973
FBgn0265814	20	23	12	15	19	6	3	4	5	10	chr2L:1618335-1626323	CR44603	-1.67871	0.000168669	0.00920321
FBgn0013279	0	1	1	1	0	23	9	18	4	8	chr3R:12508774-12511763	Hsp70Bc	3.31741	0.000169444	0.0092076
FBgn0037973	419	317	408	428	336	541	661	683	881	884	chr3R:11978272-11980692	CG18547	0.918699	0.000172422	0.00933119
FBgn0034588	2162	1818	1766	1966	1666	1474	1426	1404	1454	1359	chr2R:21118092-21121007	CG9394	-0.394469	0.000173284	0.00933974
FBgn0266251	18	17	17	26	21	40	36	29	35	43	chr3R:18374234-18376799	CR44946	0.88013	0.000175631	0.00942793
FBgn0032235	4	4	7	2	2	0	1	0	0	0	chr2L:10381961-10385025	CG5096	-2.29445	0.00017715	0.00943062
FBgn0004364	1277	1315	1243	1240	1270	1122	1160	1189	1140	1154	chr2R:20111209-20117234	18w	-0.140359	0.000177197	0.00943062
FBgn0005614	47630	51959	51918	47188	50755	37980	43326	44292	38257	37943	chr2R:9753395-9765820	trpl	-0.309738	0.000177815	0.00943062
FBgn0035087	2013	2142	1974	2119	2245	1842	1748	1850	1738	1652	chr2R:24959539-24965378	CG2765	-0.25044	0.000182228	0.0096142
FBgn0000078	4985	3591	4129	4215	3290	5784	6902	6886	7110	9270	chr2R:17124462-17126671	Amy-d	0.826957	0.000182727	0.0096142
FBgn0029799	1020	1083	1048	1177	1023	877	791	805	854	926	chrX:5751947-5754343	CG15772	-0.333407	0.000183642	0.00962416
FBgn0038922	2310	2408	2315	2310	2399	2099	2114	2095	2157	2198	chr3R:22016089-22019684	CG6439	-0.140678	0.000192385	0.0100427
FBgn0261532	1236	1311	1238	1211	1216	1353	1479	1500	1378	1465	chr3R:18178973-18183781	cdm	0.205545	0.000198356	0.010283
FBgn0039527	43	56	48	42	44	79	89	79	60	73	chr3R:27586172-27596432	CG5639	0.697392	0.000198716	0.010283
FBgn0259937	390	422	636	624	350	234	240	204	170	212	chr2R:24174575-24186645	Nop60B	-1.15792	0.000199315	0.010283
FBgn0261434	7	11	6	9	9	17	17	15	20	15	chr3R:4344713-4346948	hkb	0.902703	0.000200313	0.0102838
FBgn0086915	35	18	32	25	18	5	7	7	12	9	chr3L:20816599-20818329	Mst77F	-1.57242	0.000201241	0.0102838
FBgn0033208	316	319	276	291	316	245	234	214	246	254	chr2R:7673419-7674702	mRpL52	-0.34808	0.000201759	0.0102838
FBgn0031813	1191	1150	1244	1141	1161	985	1038	1092	988	972	chr2L:6426422-6448705	CG9527	-0.216483	0.000202434	0.0102838
FBgn0033491	100	85	110	89	96	153	134	151	123	125	chr2R:10142036-10146508	CG18011	0.51317	0.000204771	0.0103168
FBgn0034259	607	569	628	673	555	461	476	462	519	448	chr2R:17671007-17672942	P32	-0.356609	0.000205261	0.0103168
FBgn0262035	1381	1302	1364	1317	1190	1788	1836	1681	1484	1646	chr3L:230669-231906	CG42846	0.360139	0.000205417	0.0103168
FBgn0035715	919	904	896	898	885	1087	1066	1088	972	991	chr3L:6753715-6756799	CG10103	0.205139	0.000208045	0.0104093
FBgn0260856	58	52	53	49	51	32	31	42	39	29	chr3L:5366153-5367683	Membrin	-0.598424	0.000210398	0.0104806
FBgn0031663	94	79	74	66	73	46	51	55	55	46	chr2L:4978182-4979681	CG8891	-0.596393	0.000211051	0.0104806
FBgn0003141	912	914	903	909	852	792	718	711	780	793	chr2L:20073417-20075760	pr	-0.245784	0.000217933	0.010782
FBgn0027611	5520	5063	5409	5311	5131	5789	6176	6742	6276	6577	chr2L:10457356-10462774	LM408	0.252604	0.000219867	0.0108372
FBgn0029766	1552	1338	1216	1142	1274	2127	2047	2208	1728	1667	chrX:5429269-5432828	CG15784	0.580854	0.000225794	0.0110882
FBgn0267330	1407	1402	1439	1442	1344	1289	1274	1192	1241	1220	chr2L:10426585-10428934	KdelR	-0.180171	0.000226946	0.0111036
FBgn0028983	695	525	666	594	521	368	437	454	365	381	chr2R:18126045-18128512	Spn55B	-0.578341	0.000229614	0.0111928
FBgn0010194	216	212	236	231	233	191	194	181	189	198	chrX:18501099-18505707	Wnt5	-0.244217	0.000232512	0.0112797
FBgn0033158	0	0	0	0	0	10	3	5	10	2	chr2R:7311093-7313797	CG12164	2.78263	0.000233097	0.0112797
FBgn0265988	1981	2061	2137	1993	2293	2413	2653	2543	2476	2381	chr3L:1950004-1964480	mv	0.251471	0.000238618	0.0114839
FBgn0265530	6	6	7	6	5	10	12	19	16	13	chr2R:16814093-16815797	CR44380	1.07085	0.000239274	0.0114839
FBgn0037001	6517	6290	6445	6143	6195	5585	5585	5477	5827	5803	chr3L:20491780-20497386	CG6020	-0.161599	0.000241155	0.0114839
FBgn0067779	348	404	341	380	429	517	502	553	540	448	chr2L:66180-71692	dbr	0.429054	0.000241226	0.0114839
FBgn0086357	4041	3482	4104	4061	3201	2792	2874	2640	2841	2904	chr2L:6476880-6480877	Sec61alpha	-0.422214	0.000241649	0.0114839
FBgn0029137	312	320	341	341	322	291	286	274	291	270	chr2L:12100463-12103587	Patsas	-0.212633	0.000243829	0.0115462
FBgn0030855	124	109	151	151	136	85	82	97	93	76	chrX:17635979-17639305	CG5800	-0.625989	0.000245766	0.0115795
FBgn0040256	598	531	457	477	459	689	645	669	708	787	chr3R:11126295-11128630	Ugt86Dd	0.475425	0.000246279	0.0115795
FBgn0038306	228	241	260	285	222	183	195	193	168	174	chr3R:15227303-15229710	Art3	-0.431119	0.000250202	0.0117224
FBgn0035880	2553	2875	2791	2496	2605	2109	2399	2204	2211	2190	chr3L:8352053-8356598	CG17352	-0.262262	0.000252162	0.0117593
FBgn0033775	316	294	310	312	297	346	412	428	386	362	chr2R:12840511-12842860	Cyp9h1	0.332195	0.000252763	0.0117593
FBgn0032261	300	277	291	278	271	251	246	241	253	236	chr2L:10506779-10508334	CG6094	-0.208291	0.000263912	0.0121626
FBgn0032407	460	495	543	521	496	427	422	427	424	433	chr2L:12091520-12095552	Pex19	-0.237826	0.000264047	0.0121626
FBgn0031559	42	36	23	31	37	63	64	95	60	63	chr2L:3692397-3693484	CG3513	1.0438	0.000265349	0.0121626
FBgn0020766	726	776	761	733	726	659	688	688	658	659	chr2R:13968006-13970204	Aats-phe	-0.151915	0.000266118	0.0121626
FBgn0082831	1692	1894	1766	1661	1909	2374	2358	2494	2063	2086	chr3R:12413526-12421553	pps	0.34662	0.000267681	0.0121626
FBgn0036493	51	53	44	38	32	65	68	77	76	68	chr3L:15303953-15311497	CG7255	0.705577	0.000267849	0.0121626
FBgn0038147	666	598	589	611	593	773	932	801	961	1149	chr3R:13388757-13395499	CCHa2	0.579859	0.000267855	0.0121626
FBgn0036330	7	7	7	7	8	5	6	5	5	4	chr3L:13006515-13008183	CG11263	-0.576415	0.000272478	0.0123303
FBgn0003887	16091	16783	15715	16272	15406	14392	14367	14820	14304	14674	chr2R:19447017-19451902	betaTub56D	-0.146914	0.000274646	0.0123862
FBgn0039800	16424	16721	16487	15759	15074	13776	12307	13820	12588	14256	chr3R:30744303-30745565	Npc2g	-0.272686	0.000275719	0.0123924
FBgn0039507	1072	1060	1065	1094	1060	962	1018	993	953	949	chr3R:27276947-27282963	mrt	-0.136514	0.000282861	0.0126705
FBgn0052107	0	0	0	0	0	0	1	0	1	1	chr3L:12856980-12861607	CG32107	1.08993	0.000284244	0.0126896
FBgn0032869	0	0	0	0	0	1	1	3	1	1	chr2L:20642004-20643546	CG17470	1.55911	0.00028676	0.0127589
FBgn0036595	59	52	34	53	41	112	91	80	76	85	chr3L:16287278-16288724	CG13046	0.890417	0.000292426	0.0129675
FBgn0016041	1107	1043	1245	1204	1067	942	945	871	901	934	chrX:7736591-7740280	Tom40	-0.301586	0.000295082	0.0130416
FBgn0033313	3719	4155	4010	3933	4395	4837	4968	4908	4582	4580	chr2R:8614420-8625505	Cirl	0.2401	0.000299975	0.013195
FBgn0038966	436	442	432	413	411	353	390	356	328	372	chr3R:22423014-22425231	pinta	-0.250479	0.000300542	0.013195
FBgn0034246	516	580	516	506	536	601	652	621	596	637	chr2R:17574677-17581827	Dcr-2	0.226115	0.000305604	0.013373
FBgn0038632	35	38	39	32	36	49	58	48	53	45	chr3R:18628849-18641759	CG14301	0.487238	0.000306849	0.0133832
FBgn0030177	296	299	321	332	280	269	240	244	235	224	chrX:10082852-10085352	CG2972	-0.335537	0.000308196	0.0133979
FBgn0259209	2295	2096	2487	2256	2275	2595	2847	2731	2753	2614	chr2R:24074300-24078525	Mlp60A	0.246886	0.000311016	0.0134764
FBgn0023212	1947	1920	1997	2080	1851	1728	1725	1757	1700	1747	chr3R:20577920-20580152	EloB	-0.178769	0.000316047	0.0136353
FBgn0259834	321	323	318	312	347	272	268	233	286	258	chrX:19310211-19322408	out	-0.303427	0.00031674	0.0136353
FBgn0044048	412	398	354	407	387	234	244	268	317	319	chr3L:9823047-9824199	Ilp5	-0.514673	0.000321421	0.013792
FBgn0038925	1242	1263	1262	1125	1202	1051	1088	1083	1078	1074	chr3R:22025673-22027782	Cchl	-0.182022	0.000329972	0.0141132
FBgn0026196	187	211	335	294	177	109	125	111	96	98	chr2L:6916451-6919045	nop5	-1.1167	0.000332316	0.0141678
FBgn0015576	2038	2158	2078	2170	2008	1801	1909	1751	1880	1859	chr3R:7509041-7515972	alpha-Est8	-0.185647	0.000336962	0.0143198
FBgn0053126	274	226	225	219	235	335	319	352	274	310	chr2L:1359535-1362123	NLaz	0.431717	0.000338777	0.014351
FBgn0039474	8	13	12	11	7	17	16	17	18	19	chr3R:27019936-27021680	CG6283	0.751726	0.000343031	0.0144731
FBgn0030087	1592	1505	1601	1494	1463	1661	1753	1830	1878	1850	chrX:9093310-9104041	CG7766	0.226414	0.000343922	0.0144731
FBgn0035121	1826	1857	2337	2228	1708	1436	1384	1354	1503	1443	chr3L:258741-264682	Tudor-SN	-0.47572	0.000344935	0.0144731
FBgn0034622	54	44	42	44	43	23	29	23	22	37	chr2R:21341670-21345910	CG15666	-0.779612	0.000360929	0.0150964
FBgn0036262	6125	6282	5446	5844	6232	9047	9880	11171	7218	7903	chr3L:12184682-12188162	CG6910	0.578271	0.000363433	0.0151296
FBgn0014396	12957	14150	13399	13589	14531	14955	15900	16482	16546	15372	chr2L:3493684-3508421	tim	0.206186	0.000364838	0.0151296
FBgn0265862	3	0	6	1	4	11	15	13	8	12	chr2R:20531565-20533271	CR44651	2.12284	0.000367731	0.0151296
FBgn0040075	205	205	224	239	223	193	175	179	166	164	chr3L:19255038-19257413	rept	-0.321664	0.000367931	0.0151296
FBgn0027866	636	631	671	679	717	863	775	789	809	748	chr3R:4327512-4334373	CG9776	0.254816	0.000368334	0.0151296
FBgn0004784	3532	3517	3614	3415	3677	3818	3950	4219	4278	4013	chr2R:16898233-16901877	inaC	0.18913	0.000368569	0.0151296
FBgn0050101	31	24	32	25	30	13	20	16	20	17	chr2R:17407956-17410506	CG30101	-0.752246	0.000374014	0.0153057
FBgn0000535	642	863	822	944	1040	1399	1350	1257	1205	1253	chrX:14955175-15010291	eag	0.598721	0.00038585	0.0157415
FBgn0002736	67	86	78	67	85	114	97	102	111	116	chr2R:21128275-21130039	mago	0.488765	0.000387458	0.0157586
FBgn0037997	3	1	1	1	1	9	7	8	4	3	chr3R:12214199-12215961	CG14742	1.87049	0.000397211	0.0161059
FBgn0002789	3140	3479	3295	3312	3347	3921	3694	4062	3596	3809	chr2R:13246368-13249182	Mp20	0.200969	0.000398799	0.016121
FBgn0015919	180	175	170	159	159	192	220	201	196	207	chr3L:12609329-12622100	caup	0.268065	0.000401439	0.0161768
FBgn0041180	2837	2371	2418	2241	2873	3326	3344	3147	3483	3212	chr2L:19548205-19556753	Tep4	0.378699	0.000403804	0.0161768
FBgn0016926	6241	7896	8391	8986	9180	5012	6358	5211	4770	5471	chr2L:1114352-1129255	Pino	-0.596939	0.00040434	0.0161768
FBgn0036337	2012	1966	2031	2013	1818	2151	2280	2396	2489	2372	chr3L:13019413-13022990	AdenoK	0.245656	0.00040506	0.0161768
FBgn0033133	163	219	182	137	172	289	257	263	239	238	chr2R:7042354-7045012	Tsp42Ek	0.567634	0.000409714	0.0162939
FBgn0250820	824	778	874	834	747	654	715	643	695	684	chr3R:21137968-21140667	meigo	-0.25976	0.000411627	0.0162939
FBgn0037342	645	683	626	630	602	560	550	523	537	577	chr3R:5567200-5568917	CG2931	-0.21611	0.000411679	0.0162939
FBgn0037478	41	50	45	58	46	36	34	33	32	32	chr3R:7144422-7151572	CG2656	-0.524708	0.000416898	0.0164513
FBgn0052447	475	565	523	547	581	456	427	451	435	451	chr3L:21690310-21706667	CG32447	-0.275866	0.000426767	0.0167908
FBgn0035337	55	46	45	50	52	23	18	20	30	40	chr3L:2376182-2377858	CG15877	-0.974889	0.000428071	0.0167923
FBgn0016122	3051	3122	3557	3563	3338	2759	2589	2567	2911	2722	chr2L:8521631-8526042	Acer	-0.296121	0.000435229	0.0169794
FBgn0036698	285	232	271	251	245	303	328	323	314	303	chr3L:17055311-17058835	CG7724	0.294199	0.000435401	0.0169794
FBgn0000038	4117	4373	4310	4082	4146	3921	3907	3730	3669	3693	chr3L:4429047-4436295	nAChRbeta1	-0.154302	0.000438461	0.0170486
FBgn0036515	433	403	437	420	392	376	365	337	357	348	chr3L:15583336-15585649	CG12304	-0.226892	0.000442107	0.0170951
FBgn0003483	24	38	36	35	33	48	48	62	66	53	chr3R:15837117-15844717	spn-E	0.738103	0.000442236	0.0170951
FBgn0004381	671	746	736	678	694	615	643	628	584	608	chr3L:11795312-11799177	Klp68D	-0.196548	0.000445506	0.0171355
FBgn0266590	50	71	64	51	61	82	87	84	92	78	chr3L:6865147-6866741	CR45115	0.502985	0.000445866	0.0171355
FBgn0039112	5377	5189	4843	5087	4860	3707	3759	3971	4536	4342	chr3R:23759181-23760902	CG10219	-0.32474	0.00044987	0.0172394
FBgn0267450	24	23	18	23	18	6	7	6	12	13	chr3R:20325227-20326562	CR45800	-1.31638	0.000451741	0.0172612
FBgn0033574	602	549	541	586	669	477	445	428	481	494	chr2R:10938123-10942040	Spn47C	-0.342197	0.000454528	0.0173178
FBgn0037163	1340	1385	1228	1167	1285	1024	1017	1039	803	798	chr3L:22458514-22461433	laza	-0.461272	0.000458261	0.01741
FBgn0036460	133	154	190	185	124	85	92	109	95	77	chr3L:14982533-14984788	CG5114	-0.764721	0.000462426	0.017518
FBgn0011642	610	647	701	688	737	862	779	793	836	869	chr4:1057063-1065303	Zyx	0.289937	0.000465875	0.0175984
FBgn0022153	763	824	770	775	855	930	996	1028	926	873	chr2L:4393894-4400789	l(2)k05819	0.250301	0.000468452	0.0176455
FBgn0030504	434	422	477	448	414	371	393	385	367	372	chrX:13618974-13624710	CG2691	-0.218518	0.000473285	0.017777
FBgn0000147	17	14	6	15	13	33	35	35	29	24	chr3R:11962822-11965128	aurA	1.34123	0.000482916	0.0180875
FBgn0039805	142	163	188	165	135	102	81	97	120	113	chr3R:30867219-30869486	Cpr100A	-0.637057	0.00049358	0.0184349
FBgn0030105	48	61	47	32	46	34	14	17	16	18	chrX:9216570-9217768	CG15369	-1.27839	0.000498403	0.0185109
FBgn0028744	241	240	300	281	231	161	210	199	176	168	chr2R:17789377-17792750	CG5033	-0.501463	0.000499128	0.0185109
FBgn0050090	6	6	6	8	7	1	1	1	3	3	chr2R:15689524-15691316	CG30090	-1.7656	0.000499804	0.0185109
FBgn0041203	502	571	571	556	568	767	735	688	661	617	chrX:12584083-12592495	LIMK1	0.319751	0.000504418	0.0186298
FBgn0030435	896	858	909	848	864	821	787	767	787	781	chrX:12909651-12912372	CG4645	-0.151395	0.000507828	0.0186672
FBgn0031320	460	427	520	482	446	383	377	404	393	371	chr2L:1181995-1184322	CG5126	-0.275858	0.000509465	0.0186672
FBgn0030808	360	366	379	355	403	460	454	426	424	414	chrX:16942988-16956536	RhoGAP15B	0.225114	0.000509655	0.0186672
FBgn0034128	591	576	561	695	544	465	412	412	500	448	chr2R:16442909-16445147	CG4409	-0.407225	0.000512448	0.0186774
FBgn0012037	640	612	591	599	649	693	760	683	696	719	chr2L:13905343-13909514	Ance	0.197582	0.000512751	0.0186774
FBgn0033990	172	213	195	214	178	146	142	160	144	123	chr2R:14992030-14994137	CG10265	-0.441372	0.00051591	0.0187169
FBgn0010258	2	1	1	3	3	6	11	6	6	9	chr3R:13654254-13656696	Rbp4	1.685	0.00051666	0.0187169
FBgn0036764	183	161	195	199	176	148	149	136	137	151	chr3L:17852322-17857096	CG5535	-0.341425	0.000525198	0.0189744
FBgn0016696	2949	3328	3267	2990	3188	3849	3837	3822	3481	3481	chr3L:20771226-20777233	Pitslre	0.230455	0.000535656	0.0192835
FBgn0051538	128	173	142	136	155	205	197	179	193	184	chr3R:5275376-5278137	CG31538	0.388322	0.000536662	0.0192835
FBgn0263336	305	263	258	267	265	324	346	375	450	427	chr2R:16817217-16819542	CR43417	0.490487	0.000540059	0.0193531
FBgn0026620	794	961	882	981	931	1161	1069	1188	1119	1066	chr3R:4733352-4749358	tacc	0.301355	0.000542425	0.0193855
FBgn0032408	110	101	125	136	106	79	90	84	81	83	chr2L:12094874-12096813	CG6712	-0.457722	0.000545442	0.0194389
FBgn0016031	877	960	999	957	952	802	839	847	859	837	chr3L:5343317-5356225	lama	-0.181836	0.000548269	0.0194389
FBgn0034660	144	107	88	105	96	56	76	59	71	60	chr2R:21789321-21791882	lox2	-0.736615	0.000549746	0.0194389
FBgn0031497	391	414	469	411	357	323	317	302	278	336	chr2L:3035191-3037705	CG17259	-0.389233	0.000549784	0.0194389
FBgn0265356	597	647	569	537	683	769	810	786	734	706	chr2R:18987042-19009246	tn	0.329147	0.000554291	0.0195461
FBgn0036886	80	93	89	105	81	63	70	62	71	66	chr3L:19552118-19555069	CG9300	-0.426952	0.000571617	0.0199803
FBgn0263986	183	164	154	177	154	117	137	110	138	127	chr3R:22694657-22698292	cd	-0.400402	0.00057202	0.0199803
FBgn0002931	31	44	34	27	48	18	23	20	17	15	chr2L:82119-87689	net	-0.963303	0.000572487	0.0199803
FBgn0000079	961	533	824	772	581	1129	1409	1345	1453	2129	chr2R:17118334-17120605	Amy-p	1.02319	0.000572632	0.0199803
FBgn0010039	139	122	137	130	144	121	102	103	107	98	chr3R:12372766-12374115	GstD3	-0.337898	0.000575407	0.0200122
FBgn0033926	2388	2369	2362	2404	2443	4173	4229	5260	3082	3051	chr2R:14357625-14360599	Arc1	0.693442	0.000576564	0.0200122
FBgn0036622	180	228	198	198	215	156	166	165	165	138	chr3L:16378672-16381872	CG4753	-0.367838	0.000580073	0.0200814
FBgn0032613	77	56	43	45	69	143	111	142	90	97	chr2L:16834834-16837560	CG13283	1.00566	0.000582696	0.0201084
FBgn0036298	115	134	128	129	117	90	99	103	106	102	chr3L:12526913-12530473	nst	-0.318144	0.000583887	0.0201084
FBgn0035726	2346	2270	2322	2260	2181	2401	2695	2911	2688	2802	chr3L:6969356-6971968	CG9953	0.242134	0.000586339	0.0201406
FBgn0032615	24	28	24	27	33	50	51	75	62	37	chr2L:16859727-16861791	CG6012	0.985556	0.000594465	0.0202397
FBgn0032483	4	5	6	0	1	18	23	19	11	12	chr2L:13210471-13212116	CG15482	2.43918	0.000594742	0.0202397
FBgn0031977	110	109	105	107	97	95	82	85	89	82	chr2L:8029160-8030867	baf	-0.285461	0.000595172	0.0202397
FBgn0264493	742	915	873	943	942	713	658	675	739	615	chr3R:13966759-14032359	rdx	-0.375571	0.00059533	0.0202397
FBgn0031970	51	60	62	57	68	42	45	23	32	29	chr2L:7994086-7998453	CG7227	-0.824951	0.000597674	0.0202674
FBgn0024958	570	567	591	536	589	478	481	496	510	529	chr3R:22721018-22724889	Irp-1A	-0.194917	0.000604055	0.0203763
FBgn0050185	245	286	246	249	255	223	204	218	183	207	chr2R:23543722-23545203	CG30185	-0.308818	0.000606146	0.0203763
FBgn0021979	6261	6319	6014	5589	5629	4943	5281	5240	5072	5311	chr2R:23066894-23072177	l(2)k09913	-0.206203	0.000606826	0.0203763
FBgn0033453	283	266	168	255	295	161	141	144	121	151	chr2R:9842384-9845814	CG1667	-0.799879	0.000607521	0.0203763
FBgn0001208	8416	7199	7044	7251	7273	8510	9174	9775	11070	10754	chr3L:7760151-7763468	Hn	0.400824	0.000609977	0.0203763
FBgn0022344	710	642	630	633	621	568	590	545	548	543	chr3R:16613096-16614693	CG10340	-0.211894	0.000610106	0.0203763
FBgn0036259	104	97	92	106	93	72	66	59	75	85	chr3L:12156750-12164037	CG9760	-0.46325	0.000619429	0.0206357
FBgn0004057	1645	1563	1682	1693	1389	1267	1235	1142	1308	1363	chrX:19666950-19672655	Zw	-0.336143	0.000623355	0.0207144
FBgn0263453	0	0	0	1	0	3	3	2	1	2	chr3R:27366478-27370167	CR43476	1.61402	0.0006382	0.0211547
FBgn0027657	1454	1201	1313	1365	1245	1546	1547	1641	1787	1835	chr3R:15896624-15904823	glob1	0.343315	0.000647907	0.021423
FBgn0000412	458	456	484	473	443	413	418	427	382	391	chr3R:9237781-9240956	D1	-0.189384	0.000652253	0.0214585
FBgn0024556	1052	872	1012	981	866	771	762	712	798	791	chr2R:13507255-13509634	EfTuM	-0.316888	0.000652786	0.0214585
FBgn0015218	7613	7480	7569	7604	7390	7071	7035	7017	7114	7094	chr3L:9399316-9402762	eIF-4E	-0.0935475	0.000653837	0.0214585
FBgn0262148	2	2	2	3	1	14	5	12	8	6	chr2L:1989148-1991196	CR42874	2.00158	0.000659589	0.0215938
FBgn0032656	767	871	762	835	847	1067	1046	1053	880	980	chr2L:17963077-17975170	CG5674	0.297354	0.000663144	0.0216567
FBgn0030552	656	613	626	634	591	542	564	549	573	517	chrX:14225987-14228251	mRpL38	-0.186323	0.000665706	0.021687
FBgn0033602	1396	1518	1290	1588	1401	1800	1644	1755	1773	1930	chr2R:11264824-11267158	Cpr47Ee	0.307537	0.000670728	0.0217482
FBgn0017558	6961	6653	5827	6671	6028	8674	8128	10111	7608	7919	chr2R:9426137-9434940	Pdk	0.395233	0.000670866	0.0217482
FBgn0032796	831	973	920	960	985	1130	1188	1110	1159	1026	chr2L:19502033-19509066	CG10188	0.26488	0.000673335	0.0217492
FBgn0028663	1052	1016	968	1047	1007	953	858	889	885	911	chr3L:21539560-21541517	VhaM9.7-b	-0.180744	0.000674176	0.0217492
FBgn0032022	793	666	704	671	693	579	527	584	606	603	chr2L:8327154-8333213	CG14275	-0.282924	0.000689519	0.0221901
FBgn0033266	598	548	557	542	540	459	517	475	497	467	chr2R:8127273-8129778	Socs44A	-0.208032	0.000691591	0.0222029
FBgn0038271	14993	15717	16049	15610	15294	12867	13947	13630	13465	14743	chr3R:14889929-14892689	CG3731	-0.180695	0.000696455	0.0222452
FBgn0053971	171	170	174	143	168	230	197	200	202	202	chr3L:1529137-1531561	Ir62a	0.316573	0.000697214	0.0222452
FBgn0035630	989	948	1228	1192	865	689	769	810	708	695	chr3L:5761661-5766004	CG10576	-0.499231	0.000697941	0.0222452
FBgn0027843	3743	3381	3003	3199	3098	2021	1977	2222	2759	2606	chr3L:12177299-12183649	CAH2	-0.514045	0.000704461	0.0223186
FBgn0035290	2601	2487	2845	2906	2460	3065	3184	3305	3084	3310	chr3L:1893106-1910499	dsb	0.262694	0.00070464	0.0223186
FBgn0002031	1599	1385	1533	1593	1358	1187	1236	1146	1237	1302	chr2L:19121043-19124171	l(2)37Cc	-0.289444	0.000705293	0.0223186
FBgn0261445	284	287	269	289	303	305	339	326	337	337	chr3L:6959252-6965060	sgl	0.198314	0.000711479	0.0224607
FBgn0035771	977	1006	1064	1073	921	788	871	866	833	890	chr3L:7360259-7364668	Sec63	-0.247334	0.000713366	0.0224668
FBgn0030099	122	118	119	98	120	99	89	80	89	88	chrX:9192367-9193922	CG12056	-0.373223	0.000716039	0.0224809
FBgn0036257	741	785	724	761	742	887	961	913	846	800	chr3L:12138566-12143682	RhoGAP68F	0.227869	0.000717206	0.0224809
FBgn0039130	397	347	331	352	359	282	272	267	310	311	chr3R:23933610-23936266	CG5854	-0.311172	0.000724671	0.0226112
FBgn0267487	853	897	870	917	919	1006	1024	983	1005	941	chr3L:1342191-1475559	Ptp61F	0.152611	0.000724772	0.0226112
FBgn0031660	643	610	657	615	608	497	537	441	548	537	chr2L:4973674-4975618	mRpL28	-0.296834	0.000737428	0.022952
FBgn0037930	116	86	117	112	105	132	154	139	141	144	chr3R:11673919-11675225	CG14715	0.408305	0.000747452	0.0232095
FBgn0015905	116	117	121	129	139	86	97	103	104	100	chr2L:1077646-1081105	ast	-0.341503	0.000749555	0.0232205
FBgn0040582	168	123	138	111	127	253	190	195	180	193	chr3R:22086773-22088803	CG5791	0.599994	0.000758136	0.0233884
FBgn0261554	952	920	918	890	893	978	1092	1077	1094	989	chr2R:21295350-21310713	CG42672	0.190451	0.000758504	0.0233884
FBgn0026252	1611	1637	1951	1827	1690	1491	1478	1488	1392	1393	chr3L:8115877-8121881	msk	-0.265527	0.000760697	0.0234016
FBgn0085195	112	109	107	121	108	136	133	153	141	175	chr2L:14742891-14744181	CG34166	0.395522	0.000773724	0.0237473
FBgn0036975	1292	1423	1586	1287	1536	886	1230	1119	1018	919	chr3L:20353147-20356934	CG5618	-0.468537	0.000777252	0.0238004
FBgn0015623	2216	2554	2493	2511	2429	1968	2160	2200	2148	2058	chr2L:6338534-6346582	Cpr	-0.213149	0.000786443	0.0240264
FBgn0032253	205	175	207	182	189	227	215	233	241	237	chr2L:10452375-10457543	CG5322	0.267382	0.000803528	0.0244621
FBgn0267150	0	0	0	0	0	1	2	1	0	0	chr3R:13785504-13786885	CR45590	1.10951	0.00080455	0.0244621
FBgn0038964	163	173	248	294	189	120	132	115	103	109	chr3R:22418793-22421370	Nop56	-0.853649	0.000806241	0.0244621
FBgn0035888	653	606	651	611	557	514	462	478	554	504	chr3L:8395698-8402597	CG7120	-0.295176	0.000814726	0.0245332
FBgn0031367	5	6	2	3	4	14	6	16	12	12	chr2L:1831325-1832867	c-cup	1.41168	0.000815693	0.0245332
FBgn0039633	2157	2567	2520	2480	2910	3711	3408	3548	3123	2934	chr3R:29062738-29109250	CG11873	0.404266	0.000816291	0.0245332
FBgn0025885	10126	8899	9612	9504	8123	6463	7614	7865	7531	7297	chr2R:7454620-7459176	Inos	-0.332186	0.000818485	0.0245332
FBgn0011016	3556	2911	3550	3499	2851	2566	2444	2290	2590	2647	chr3L:16129315-16131285	SsRbeta	-0.381184	0.000819144	0.0245332
FBgn0025642	6	8	6	6	9	5	4	5	4	4	chrX:1286988-1289247	CG32812	-0.657829	0.000819684	0.0245332
FBgn0001145	41242	36135	37177	39329	34881	31734	31231	31715	34097	31620	chrX:11422530-11430499	Gs2	-0.234756	0.000827162	0.0247012
FBgn0038651	751	767	769	704	794	894	835	928	1018	874	chr3R:18750134-18759175	CG14299	0.261544	0.000833061	0.0248215
FBgn0040340	694	639	812	749	531	455	543	437	442	456	chrX:934930-938124	TRAM	-0.54504	0.000848575	0.025227
FBgn0263197	1599	1781	1665	1731	1761	2013	2106	2019	1963	1799	chr2R:17518722-17536168	Patronin	0.211105	0.000855311	0.0253704
FBgn0039465	2311	2419	2307	2407	2533	2844	2722	2692	2734	2532	chr3R:26960762-26965119	Tsp97E	0.173408	0.000857775	0.0253866
FBgn0027616	2251	2241	2083	2088	2083	2376	2452	2514	2314	2358	chr3L:3370149-3374472	YT521-B	0.159615	0.000859686	0.0253866
FBgn0032136	5066	4814	5395	5160	5303	4450	4451	4652	3938	3788	chr2L:9633877-9656328	Apoltp	-0.279523	0.000866142	0.0254937
FBgn0031817	320	286	319	292	273	229	235	228	272	241	chr2L:6465915-6468000	CG9531	-0.30725	0.000867158	0.0254937
FBgn0039013	127	135	137	145	123	102	122	109	100	101	chr3R:22724582-22726716	CG4813	-0.316561	0.000873416	0.0255963
FBgn0025678	620	580	614	584	519	476	510	507	437	436	chr2L:16354584-16357037	CaBP1	-0.301829	0.000874509	0.0255963
FBgn0261714	5371	6357	5553	5021	5422	4287	4708	4801	3915	3902	chr3R:12162585-12166488	Cpn	-0.362116	0.000879387	0.0256824
FBgn0011828	1767	1868	1916	1735	1702	1491	1655	1619	1427	1492	chr3L:2601153-2630366	Pxn	-0.228494	0.000886454	0.0257729
FBgn0020388	697	746	664	657	701	840	840	921	770	772	chr3L:12520827-12524316	Gcn5	0.253642	0.000888863	0.0257729
FBgn0031381	1710	1665	1581	1548	1457	1434	1291	1399	1306	1347	chr2L:1987988-1989242	Npc2a	-0.23279	0.000890543	0.0257729
FBgn0030271	562	690	604	613	543	547	431	380	410	396	chrX:11142239-11144057	CG15202	-0.485703	0.000891386	0.0257729
FBgn0015032	320	298	293	291	329	169	195	189	281	223	chr3R:30893736-30900990	Cyp4c3	-0.556586	0.000892205	0.0257729
FBgn0031161	296	322	301	340	318	248	287	276	233	245	chrX:21116857-21120746	CG15445	-0.293831	0.000898095	0.0258866
FBgn0033518	698	554	543	625	497	675	867	1040	1037	1065	chr2R:10418416-10420063	Prx2540-2	0.671659	0.000904401	0.026004
FBgn0003204	866	810	927	846	810	684	739	700	747	769	chrX:10744200-10749399	ras	-0.228257	0.000906091	0.026004
FBgn0039710	240	207	223	212	225	171	194	193	188	191	chr3R:29854393-29857793	dgt1	-0.240943	0.000919414	0.0263076
FBgn0015393	82	94	109	144	77	64	51	51	42	57	chr2L:9699489-9700761	hoip	-0.911031	0.000920638	0.0263076
FBgn0031312	331	363	395	391	391	257	298	297	232	321	chr2L:1158359-1160522	Tango14	-0.421396	0.00093445	0.0266449
FBgn0039312	191	205	199	192	198	174	174	181	184	172	chr3R:25278125-25280148	CG10514	-0.153295	0.000949035	0.0270027
FBgn0012051	591	613	580	558	594	510	513	539	550	487	chr2R:19424811-19430866	CalpA	-0.178244	0.000951492	0.0270146
FBgn0024986	987	827	946	847	928	779	779	770	721	778	chrX:1378583-1380782	CG3719	-0.243614	0.000960586	0.0272145
FBgn0034572	363	321	340	337	317	408	425	403	377	367	chr2R:21011668-21015930	CG9346	0.237264	0.000968726	0.0273867
FBgn0039994	303	281	295	359	327	407	376	376	370	393	chr2R:4744046-4758350	conu	0.298952	0.000973926	0.0274751
FBgn0261934	1596	1846	1696	1802	2071	2257	2294	2223	2240	2046	chr3L:6728498-6743466	dikar	0.298198	0.000986496	0.0277249
FBgn0038220	2488	2446	2388	2372	2443	2741	2777	2697	2549	2570	chr3R:14288769-14302578	CG12207	0.133356	0.000986964	0.0277249
FBgn0040089	235	212	236	251	234	191	199	211	179	197	chrX:19706116-19713347	meso18E	-0.25889	0.00099465	0.0278818
FBgn0031183	555	576	573	584	619	493	513	552	519	501	chrX:22443925-22448110	CG14621	-0.17415	0.000999134	0.0278955
FBgn0038180	85	63	86	72	65	95	100	106	123	132	chr3R:13767247-13771034	Cht5	0.583996	0.00100214	0.0278955
FBgn0034618	2974	2733	3071	2881	2622	2172	2278	2178	2623	2392	chr2R:21312097-21319871	CG9485	-0.297171	0.00100614	0.0278955
FBgn0032925	198	212	251	241	189	155	177	169	165	146	chr2L:21163339-21166392	CG9246	-0.421948	0.00100934	0.0278955
FBgn0033486	846	898	836	815	827	707	776	784	737	765	chr2R:10117392-10121753	dmpd	-0.16614	0.00101099	0.0278955
FBgn0053120	493	468	515	554	513	555	597	607	601	631	chr2L:18841098-18844881	CG33120	0.233004	0.00101157	0.0278955
FBgn0038976	185	174	163	169	192	157	150	128	116	124	chr3R:22486737-22488412	CG7048	-0.399543	0.00101195	0.0278955
FBgn0038331	789	726	822	940	805	606	568	579	739	542	chr3R:15371655-15374539	Ccm3	-0.432369	0.00101368	0.0278955
FBgn0040087	181	181	200	173	166	130	141	137	145	164	chrX:7893729-7897293	p115	-0.333779	0.00101407	0.0278955
FBgn0028572	1258	1378	1260	1254	1271	1129	1208	1112	1151	1165	chr2L:5060513-5071052	qtc	-0.15657	0.00103392	0.0283826
FBgn0036449	1367	1331	1515	1517	1208	1638	1683	1970	2099	2187	chr3L:14776194-14786714	bmm	0.458575	0.001042	0.0285451
FBgn0034419	928	972	912	878	948	840	835	827	851	865	chr2R:19137070-19141336	CG15111	-0.138803	0.00104669	0.0286146
FBgn0034480	93	94	80	76	95	147	133	152	273	217	chr2R:20003318-20005305	CG16898	1.0192	0.00105049	0.0286594
FBgn0034054	119	139	127	96	122	152	154	161	168	153	chr2R:15954738-15956938	CG8366	0.389448	0.00105473	0.028716
FBgn0037908	227	243	241	208	219	165	183	199	176	202	chr3R:11499682-11506253	dpr5	-0.30371	0.0010582	0.0287514
FBgn0031942	2024	2867	2856	2843	2927	2183	1866	1519	1472	1788	chr2L:7751868-7753488	CG7203	-0.618005	0.0010672	0.0289365
FBgn0041585	1321	1406	1362	1501	1453	1260	1170	1126	1249	1255	chr2R:17843140-17860884	olf186-F	-0.218231	0.00107197	0.0290067
FBgn0032476	353	319	347	335	351	396	378	395	394	365	chr2L:13176848-13179280	CG5439	0.175653	0.00108086	0.0290898
FBgn0031263	1626	1510	1470	1542	1607	1866	1876	1921	1660	1704	chr2L:559310-560825	CG2789	0.215909	0.00108146	0.0290898
FBgn0030347	751	683	719	716	642	530	546	571	644	596	chrX:11873017-11875648	CG15739	-0.284484	0.00108458	0.0290898
FBgn0265068	309	369	280	247	385	566	454	595	442	429	chr3R:25490983-25493564	CR44179	0.647644	0.00108548	0.0290898
FBgn0260659	952	950	896	876	914	1027	1031	1006	1008	973	chr3R:15196296-15203376	CG42542	0.135656	0.00108601	0.0290898
FBgn0041182	5563	4699	5067	5106	5295	5730	6047	6011	6821	6632	chr2L:7693425-7701903	Tep2	0.277338	0.00109239	0.0292017
FBgn0000206	2626	2955	2798	2682	2834	2390	2558	2472	2551	2485	chr3R:25961692-25967250	boss	-0.158707	0.00109577	0.0292278
FBgn0032679	780	753	798	719	711	623	685	648	677	667	chr2L:18449215-18454889	bsf	-0.190162	0.00109778	0.0292278
FBgn0028582	3923	4361	3998	4040	4468	4751	4557	4691	5015	4799	chr3L:7528478-7540314	lqf	0.195276	0.00110528	0.0293687
FBgn0259993	324	279	350	347	267	265	208	213	198	236	chrX:762313-764112	CR42491	-0.484135	0.00111019	0.0294401
FBgn0060296	450	457	410	463	494	529	530	555	526	500	chr2R:24921203-24928577	pain	0.215785	0.00111722	0.0295674
FBgn0031639	519	504	540	473	480	443	455	420	374	387	chr2L:4849137-4850721	mRpS2	-0.27837	0.00113521	0.0299835
FBgn0038504	511	604	577	620	630	769	759	726	679	666	chr3R:17394897-17402817	Sur-8	0.289673	0.00114137	0.0300863
FBgn0052354	148	153	172	169	154	129	140	133	139	119	chr3L:8415555-8422507	CG32354	-0.273293	0.0011446	0.0300877
FBgn0261119	615	576	671	644	622	564	553	539	550	541	chr2R:18447059-18451343	Prp19	-0.187029	0.00114602	0.0300877
FBgn0037566	399	397	410	406	394	367	365	335	352	375	chr3R:8301138-8303072	mRpL1	-0.163135	0.00114823	0.0300877
FBgn0034271	454	416	448	458	435	491	473	524	513	501	chr2R:17739599-17744271	CG4996	0.177323	0.0011511	0.0301035
FBgn0038407	1632	1487	1923	1704	1445	1217	1206	1104	1337	1344	chr3R:16197698-16203385	CG6126	-0.39779	0.00116723	0.0304633
FBgn0033697	12	14	10	10	8	16	20	18	15	17	chr2R:12190380-12192738	Cyp6t3	0.624501	0.00117015	0.0304633
FBgn0034094	197	179	204	190	204	132	130	176	164	146	chr2R:16226199-16230171	Tsf3	-0.390306	0.00117235	0.0304633
FBgn0032456	2241	2344	2326	2314	2345	2599	2699	2485	2496	2445	chr2L:12718743-12745109	MRP	0.134651	0.00117405	0.0304633
FBgn0033816	512	506	527	473	459	382	472	405	395	382	chr2R:13236954-13239770	CG4679	-0.286683	0.0011871	0.0305328
FBgn0017581	10895	11613	11020	11679	12104	13464	13488	14739	13099	12144	chr3R:11750629-11764759	Lk6	0.220517	0.00118718	0.0305328
FBgn0042201	36802	39120	28536	31643	31323	26875	24103	22127	23601	27233	chr3L:16317722-16318992	Nplp3	-0.43051	0.0011904	0.0305328
FBgn0032405	105	112	93	93	92	90	70	71	67	74	chr2L:12063155-12067077	CG14946	-0.41056	0.00119103	0.0305328
FBgn0243486	549	610	600	577	587	507	525	544	528	534	chr2L:18012078-18070548	rdo	-0.147967	0.00119443	0.0305328
FBgn0053094	2092	2207	2157	2147	2231	1963	2001	1856	2014	2013	chr3R:20832497-20840420	Synd	-0.139548	0.00119545	0.0305328
FBgn0038820	196	224	253	216	279	168	150	81	138	140	chr3R:20675922-20677653	CG4000	-0.821813	0.00119671	0.0305328
FBgn0261955	8058	9137	8624	8329	8515	7409	7973	7454	7591	7768	chrX:6350327-6361625	kdn	-0.160551	0.0011987	0.0305328
FBgn0031972	381	391	362	357	373	352	324	333	311	303	chr2L:7999368-8004588	Wwox	-0.200609	0.00120175	0.0305328
FBgn0062565	20	22	13	26	16	15	5	5	8	7	chrX:20094096-20096069	Or19b	-1.31705	0.00120459	0.0305328
FBgn0001220	9673	8926	10560	10292	8760	8005	8290	8390	7933	7933	chr2R:14252296-14256494	Hsc70-5	-0.247753	0.00120594	0.0305328
FBgn0037831	246	291	296	268	298	325	358	361	335	315	chr3R:10761008-10767058	Cap-H2	0.273979	0.0012066	0.0305328
FBgn0041781	663	682	627	679	649	608	613	604	604	583	chr2L:10976470-10982697	SCAR	-0.132146	0.00120666	0.0305328
FBgn0027601	1742	1811	1868	2057	1815	1670	1663	1562	1492	1564	chrX:14933368-14953834	pdgy	-0.225599	0.00121445	0.0306711
FBgn0034046	1057	1126	1055	1119	1221	1277	1281	1279	1290	1206	chr2R:15793698-15855947	tun	0.182817	0.00123634	0.0311647
FBgn0036463	116	112	117	114	111	134	143	130	152	124	chr3L:15000936-15014364	Reck	0.257338	0.00124007	0.0311993
FBgn0038213	4	3	9	2	9	0	0	0	0	0	chr3R:14227795-14229447	CG9624	-2.48413	0.00124307	0.0312157
FBgn0016672	2126	1969	2081	1706	1829	1537	1687	1605	1610	1607	chr3R:13958487-13960776	Ipp	-0.2689	0.00124651	0.031243
FBgn0262167	157	160	137	123	157	182	200	231	184	180	chr3R:24530274-24536697	ana1	0.411186	0.00124986	0.0312484
FBgn0031260	1304	1204	1351	1321	1090	1071	995	914	942	1080	chr2L:542484-544955	Spp	-0.326752	0.00125144	0.0312484
FBgn0034734	138	187	203	199	196	149	131	123	115	120	chr2R:22483001-22492335	CG4554	-0.527474	0.00126261	0.031437
FBgn0037140	188	179	174	172	189	164	146	145	163	140	chr3L:21934402-21938938	CG7442	-0.251796	0.00126374	0.031437
FBgn0264962	1818	1933	1845	1795	1930	2134	2186	2112	2039	1943	chr2R:14860634-14871373	Inr-a	0.157935	0.00126879	0.0315037
FBgn0037018	176	123	163	167	151	105	110	108	112	128	chr3L:20769841-20771809	CG4042	-0.464346	0.00127844	0.0316838
FBgn0033783	477	522	538	514	512	614	689	610	592	552	chr2R:12930610-12934347	CG17019	0.248667	0.00128532	0.0317948
FBgn0030468	126	148	142	125	127	191	221	223	147	186	chrX:13296780-13300212	CG1622	0.520353	0.00128777	0.0317963
FBgn0267013	0	2	2	0	0	9	6	4	5	2	chr2L:9326737-9327855	CR45457	2.11574	0.00130438	0.0321256
FBgn0050151	34	28	23	23	26	38	34	45	45	43	chr2R:20528201-20529766	CG30151	0.593454	0.00130596	0.0321256
FBgn0034501	3604	3351	3481	3455	3357	2463	2792	2468	3185	2958	chr2R:20308475-20317219	CG13868	-0.323718	0.00131854	0.032298
FBgn0033936	327	364	312	340	396	165	213	147	278	260	chr2R:14420022-14425066	CG17386	-0.748333	0.00132031	0.032298
FBgn0036450	703	625	652	639	605	518	582	565	575	548	chr3L:14786489-14789967	Tdrd3	-0.210999	0.0013214	0.032298
FBgn0022772	31	31	34	42	28	20	20	28	19	19	chr2R:7522135-7526018	Orc1	-0.646114	0.00132271	0.032298
FBgn0259878	140	165	179	175	153	195	217	189	204	207	chr2R:15223258-15241891	Fs	0.315031	0.00133038	0.0324233
FBgn0039264	0	0	0	0	1	0	0	0	0	0	chr3R:25046021-25047711	CG11786	-0.865076	0.00133273	0.0324233
FBgn0003447	681	674	654	865	695	618	514	506	567	506	chrX:7963722-7986903	sn	-0.394552	0.00134411	0.0326402
FBgn0031694	273	275	271	279	238	216	200	225	229	238	chr2L:5266090-5268757	Cyp4ac2	-0.270769	0.00135196	0.0327043
FBgn0020261	387	490	464	455	458	564	599	570	513	517	chrX:19485457-19492313	pcm	0.293437	0.00135279	0.0327043
FBgn0030011	605	557	545	582	568	436	523	430	477	510	chrX:8150429-8152577	Gbeta5	-0.271666	0.00135415	0.0327043
FBgn0053116	938	999	1037	1038	1003	1111	1254	1230	1087	1119	chr2L:19533177-19537665	CG33116	0.206693	0.00136482	0.0329021
FBgn0053505	29	39	46	41	33	25	22	17	27	17	chr2R:14858543-14861060	U3-55K	-0.800914	0.0013711	0.0329935
FBgn0028490	21600	21384	19531	20331	19137	28614	27434	27982	21861	23870	chr2L:11522719-11528507	CG31705	0.339788	0.0013742	0.0330081
FBgn0069242	553	477	534	504	462	414	409	405	370	459	chr3R:9684167-9685778	eca	-0.300267	0.00139019	0.0333105
FBgn0036928	338	307	331	325	313	299	287	291	281	268	chr3L:20000342-20002748	Tom20	-0.178516	0.00139181	0.0333105
FBgn0032451	278	220	290	231	283	178	212	170	212	184	chr2L:12704423-12706985	spict	-0.44435	0.00139576	0.0333447
FBgn0033482	1105	1088	1130	1074	1092	956	1050	1029	1015	966	chr2R:10070679-10075947	CG1371	-0.1321	0.00140011	0.0333887
FBgn0032135	858	913	875	876	894	800	845	809	833	787	chr2L:9616167-9623411	GlcAT-S	-0.117853	0.00140712	0.0334955
FBgn0003062	59	74	86	101	46	43	28	38	26	28	chr2R:23072607-23075027	Fib	-1.13141	0.00141243	0.0335618
FBgn0038810	623	584	654	611	555	533	524	479	467	536	chr3R:20588409-20591342	Srp72	-0.253947	0.00141986	0.033678
FBgn0034318	0	3	1	1	0	4	4	5	3	10	chr2R:18188676-18189956	CG14500	2.08703	0.00142443	0.0337259
FBgn0028327	2783	2949	3463	3344	2826	2653	2537	2381	2153	2389	chrX:9550838-9554052	l(1)G0320	-0.342533	0.00143175	0.0338388
FBgn0262886	8	8	8	11	14	19	21	18	14	14	chr2L:22130919-22132737	CR43241	0.781472	0.00144578	0.0341097
FBgn0034408	723	718	700	753	645	662	602	569	592	590	chr2R:18878089-18959802	sano	-0.23232	0.00145207	0.0341972
FBgn0026576	2813	3117	2666	2800	3149	2399	2535	2606	2240	2092	chr3R:24050481-24053894	CG5991	-0.296158	0.00148696	0.0349568
FBgn0022343	471	500	558	516	430	419	419	397	380	401	chr2R:24937879-24940071	CG3760	-0.29327	0.0014913	0.0349967
FBgn0050394	235	215	240	229	238	240	296	287	289	300	chr2R:21319738-21323622	CG30394	0.281567	0.0015	0.0351386
FBgn0036992	1742	720	1238	1194	731	1864	1928	2224	2663	2749	chr3L:20437864-20440174	CG11796	1.08392	0.00150554	0.0352062
FBgn0261983	305	336	305	327	338	383	368	365	379	344	chr2L:11106641-11111153	l(2)gd1	0.188705	0.00151279	0.0353136
FBgn0053526	2201	2422	2176	2125	2262	2506	2554	2647	2402	2453	chr2L:870163-877340	PNUTS	0.16624	0.00152057	0.0354326
FBgn0039555	413	368	396	358	371	326	329	355	305	321	chr3R:27916606-27918550	mRpS22	-0.219526	0.00152399	0.0354326
FBgn0261526	0	1	0	0	0	1	2	5	2	1	chr3L:4501350-4508735	NT1	1.7345	0.00152591	0.0354326
FBgn0021795	1750	1421	1950	1726	1519	1283	1262	1136	1302	1381	chr2R:11369998-11371637	Tapdelta	-0.390336	0.00153422	0.0355634
FBgn0017577	14	12	14	14	12	9	5	5	10	8	chr3R:10788222-10791452	Mcm5	-0.773217	0.00154097	0.0356574
FBgn0031590	1126	1085	1185	1203	1077	885	1018	1027	1004	897	chr2L:4224348-4227399	CG3702	-0.235597	0.00155922	0.035936
FBgn0027101	444	505	439	571	531	685	587	609	624	636	chr4:1224787-1231015	Dyrk3	0.338912	0.00156402	0.035936
FBgn0039303	2085	1991	2146	2152	2033	1948	1940	1820	1725	1772	chr3R:25258596-25261061	CG11857	-0.179505	0.00156663	0.035936
FBgn0035987	1175	1155	1242	1236	1262	1384	1406	1332	1302	1309	chr3L:9410736-9413939	CG3689	0.14792	0.00157362	0.035936
FBgn0030792	357	379	359	353	338	316	318	333	327	321	chrX:16800628-16802302	CG4789	-0.144824	0.00157422	0.035936
FBgn0001087	362	410	364	351	371	432	462	453	446	392	chrX:13726902-13736580	g	0.232119	0.00157493	0.035936
FBgn0000330	749	710	671	652	724	629	648	617	605	608	chrX:7008704-7011447	cm	-0.174543	0.00157586	0.035936
FBgn0041630	988	873	964	888	901	804	843	830	820	812	chr3L:4288339-4291513	Hexo1	-0.167307	0.00157877	0.035936
FBgn0031821	457	444	417	450	361	373	306	329	352	315	chr2L:6487040-6489058	KFase	-0.344934	0.00157963	0.035936
FBgn0034433	498	468	497	444	513	533	611	552	650	575	chr2R:19307145-19310967	EndoB	0.266394	0.00158011	0.035936
FBgn0052082	1776	1814	1766	1573	1837	1917	2037	2009	1976	1958	chr3L:11135747-11164286	CG32082	0.175247	0.00160383	0.036413
FBgn0035390	847	756	766	776	787	703	676	684	741	688	chr3L:3043811-3047114	scramb2	-0.172365	0.00161526	0.0365382
FBgn0032857	305	313	286	355	304	269	261	241	272	255	chr2L:20384991-20415102	CG10947	-0.265283	0.00161689	0.0365382
FBgn0031049	413	366	464	423	362	375	289	278	286	281	chrX:19643025-19644820	Sec61gamma	-0.431858	0.00161859	0.0365382
FBgn0260477	0	0	0	0	0	1	0	0	0	0	chr2R:21539282-21540875	CG30283	0.950947	0.00162343	0.0365382
FBgn0010786	888	949	964	890	837	741	805	804	814	803	chr3L:1334587-1339717	l(3)02640	-0.191471	0.001625	0.0365382
FBgn0087007	559	565	508	532	617	621	642	738	740	658	chr3L:14412526-14536578	bbg	0.286513	0.00162588	0.0365382
FBgn0039219	289	287	268	302	271	249	245	235	250	261	chr3R:24717635-24719666	CG13630	-0.194997	0.00163199	0.0366134
FBgn0265665	38	73	57	61	52	26	28	27	41	31	chr2R:19504473-19505764	CR44472	-0.859926	0.00164121	0.0367581
FBgn0038339	11	9	4	4	5	17	18	11	19	14	chr3R:15420806-15435040	CG6118	1.26978	0.00164716	0.0368292
FBgn0034512	2935	2060	2429	2303	2291	3223	2896	3018	3043	3327	chr2R:20533943-20536137	CG18067	0.374135	0.00165599	0.0369644
FBgn0051717	190	146	163	154	168	198	195	194	210	201	chr2L:10250435-10252016	CG31717	0.283834	0.00167027	0.0371274
FBgn0021872	5987	5971	6277	5698	5963	6277	6970	6694	6552	6507	chr2R:21143243-21146052	Xbp1	0.140677	0.00167062	0.0371274
FBgn0025777	1645	1878	1653	1615	1869	1558	1529	1454	1401	1477	chr2L:6719092-6723661	homer	-0.222927	0.0016717	0.0371274
FBgn0039483	313	273	272	299	274	226	214	187	256	237	chr3R:27094231-27096158	CG14259	-0.361144	0.00168375	0.0373325
FBgn0035103	300	344	321	347	347	418	376	368	392	388	chr3L:176004-179265	Vdup1	0.224871	0.00168769	0.0373574
FBgn0260744	1604	1540	1578	1434	1492	1759	1802	1865	1702	1608	chr3R:11970705-11975212	Tango9	0.189092	0.00169542	0.0374659
FBgn0035266	542	655	550	499	534	323	390	326	484	433	chr3L:1738105-1745723	Gk	-0.518688	0.00170784	0.0376777
FBgn0051072	867	866	880	921	891	946	1054	1049	1015	929	chr3R:26842160-26863432	Lerp	0.171284	0.00171138	0.037693
FBgn0027549	707	698	699	726	703	764	834	772	771	744	chr3L:8110066-8113708	CG7927	0.134382	0.00172045	0.0377431
FBgn0014930	901	683	762	745	761	619	544	589	645	652	chr3R:7911715-7913592	CG2846	-0.336232	0.00172955	0.0377431
FBgn0030587	14	13	8	11	13	20	30	15	25	22	chrX:14846170-14849110	CG9522	0.894023	0.00173075	0.0377431
FBgn0033244	1435	1493	1557	1362	1542	1624	1888	1778	1661	1639	chr2R:7967827-7972305	CG8726	0.214876	0.00173076	0.0377431
FBgn0023511	536	588	572	551	550	450	511	458	477	526	chrX:1903402-1909129	Edem1	-0.210844	0.00173242	0.0377431
FBgn0051235	208	173	159	199	157	125	112	126	157	117	chr3R:18315773-18329244	CG31235	-0.486757	0.00173545	0.0377431
FBgn0034893	302	282	309	302	289	255	233	248	273	270	chr2R:23697803-23699316	mRpL43	-0.218546	0.00173583	0.0377431
FBgn0036188	92	93	102	103	98	76	85	88	80	84	chr3L:11648454-11650801	CG7339	-0.242161	0.00174255	0.0377431
FBgn0030853	1338	1347	1424	1295	1327	1173	1234	1199	1271	1238	chrX:17631787-17633811	CG5703	-0.14018	0.00174584	0.0377431
FBgn0020440	683	804	727	772	857	995	997	932	930	837	chr2R:19430357-19437561	Fak	0.28718	0.00174646	0.0377431
FBgn0030270	182	253	207	207	243	140	166	180	163	130	chrX:11140172-11142137	CG15199	-0.481552	0.00174727	0.0377431
FBgn0030061	185	212	228	252	214	160	174	186	166	144	chrX:8714634-8717367	CG1785	-0.39135	0.00174781	0.0377431
FBgn0086558	2964	2991	2847	2690	2843	3862	3324	3722	3221	3126	chrX:6276574-6279949	Ubi-p5E	0.261816	0.0017572	0.0378841
FBgn0031094	213	196	215	219	194	183	192	172	162	166	chrX:20169920-20171828	CG9578	-0.251116	0.00176754	0.0380452
FBgn0058470	303	302	288	334	351	378	367	417	401	351	chr3L:23839558-23986712	CG40470	0.277361	0.00177973	0.0382454
FBgn0035228	3654	3569	3791	3682	3570	4047	4473	4243	3801	4510	chr3L:1534627-1537137	CG12091	0.202221	0.00178369	0.0382684
FBgn0038842	532	496	490	495	515	614	601	559	575	531	chr3R:20913994-20929515	hdly	0.185353	0.00179115	0.0383665
FBgn0036763	422	421	380	426	372	349	362	353	354	347	chr3L:17849425-17852755	CG7441	-0.195651	0.00179648	0.0384187
FBgn0264979	241	194	166	191	206	244	265	252	251	258	chr2L:2242076-2245576	CG4267	0.351802	0.00179981	0.0384267
FBgn0031054	547	506	502	533	517	440	505	458	437	452	chrX:19664259-19667168	Ssu72	-0.186864	0.00180266	0.0384267
FBgn0034903	224	235	186	259	235	350	308	303	284	266	chr2R:23753175-23798697	CG9850	0.407388	0.00181297	0.0385258
FBgn0052499	37	51	49	34	55	25	17	19	29	33	chrX:22583332-22633012	Cda4	-0.873347	0.00181312	0.0385258
FBgn0000317	496	578	553	535	563	628	614	632	621	586	chr2L:15044661-15058164	ck	0.175809	0.0018179	0.0385656
FBgn0036862	919	938	912	1003	1179	1189	1206	1211	1217	1157	chr3L:19281062-19293068	Gbs-76A	0.277115	0.00182206	0.0385922
FBgn0027081	968	932	975	899	855	702	837	854	705	733	chr2L:12103449-12107472	Aats-thr	-0.27743	0.00183943	0.0388978
FBgn0030769	53	36	46	42	43	40	25	25	27	27	chrX:16668516-16677055	CG13012	-0.624301	0.00184954	0.0390495
FBgn0031530	252	277	264	240	252	284	327	318	305	278	chr2L:3404158-3427021	pgant2	0.230063	0.00185813	0.0391684
FBgn0010315	121	124	145	131	124	104	106	102	113	84	chrX:15906520-15909978	CycD	-0.349734	0.00186292	0.0392071
FBgn0086450	484	516	583	588	396	280	343	419	342	362	chrX:9196506-9202122	su(r)	-0.55486	0.00188452	0.0394364
FBgn0025625	1452	1605	1512	1578	1619	1418	1464	1386	1310	1363	chrX:2055008-2062217	Sik2	-0.163251	0.00188469	0.0394364
FBgn0034255	0	0	0	0	0	1	3	1	2	1	chr2R:17633495-17634469	Oxp	1.38282	0.00188561	0.0394364
FBgn0031491	386	410	414	394	409	378	380	352	365	359	chr2L:3021007-3023443	alpha4GT1	-0.136459	0.00188571	0.0394364
FBgn0031099	979	878	1045	876	899	702	851	786	776	773	chrX:20254390-20257501	CG17065	-0.267353	0.00190431	0.0397625
FBgn0033592	0	2	0	1	3	5	6	7	4	5	chr2R:11239192-11240416	CG13215	1.91874	0.00195083	0.04067
FBgn0027582	746	764	787	817	775	728	691	677	716	714	chr2L:11115333-11120621	CG6230	-0.141929	0.00196244	0.0408153
FBgn0036462	370	345	356	313	330	306	304	276	296	257	chr3L:14997679-14999968	mRpL39	-0.256177	0.00196827	0.0408153
FBgn0037137	469	470	641	646	436	395	387	363	346	341	chr3L:21832472-21836987	Nopp140	-0.522213	0.00197004	0.0408153
FBgn0000337	2	4	3	5	2	0	1	0	1	2	chr2R:7782495-7785369	cn	-1.41562	0.00197012	0.0408153
FBgn0023527	144	129	150	162	128	95	133	100	108	98	chrX:2262535-2265127	CG3071	-0.421743	0.00198725	0.0411061
FBgn0036908	110	131	115	126	92	150	157	147	139	142	chr3L:19803436-19805382	CG14103	0.366043	0.00199333	0.0411676
FBgn0036334	1767	1623	1843	1718	1580	1507	1525	1540	1480	1482	chr3L:13015748-13017205	CG11267	-0.17841	0.00199771	0.0411938
FBgn0015037	563	535	574	575	604	701	680	652	693	591	chr2R:9239739-9242441	Cyp4p1	0.21555	0.00200889	0.04136
FBgn0039543	249	289	328	324	341	244	244	216	243	238	chr3R:27703077-27707053	CG12428	-0.364481	0.00202435	0.0416137
FBgn0000529	98	89	96	104	102	84	80	84	67	62	chr2L:19765474-19769369	bsh	-0.391501	0.00202974	0.0416599
FBgn0035947	492	515	520	517	441	444	434	396	427	424	chr3L:8974744-8977703	Srp68	-0.223789	0.00203312	0.0416649
FBgn0052266	0	0	1	0	3	0	0	0	0	0	chr3L:3790502-3791862	CG32266	-1.33665	0.00204427	0.0418288
FBgn0045866	517	498	489	470	497	474	392	438	427	402	chr3R:25039072-25040745	bai	-0.216891	0.00205136	0.0418627
FBgn0037655	577	541	592	563	598	712	737	676	653	599	chr3R:9009980-9015211	CG11984	0.230178	0.00205225	0.0418627
FBgn0020251	351	404	416	451	477	284	289	320	372	321	chr3L:6495378-6550406	sfl	-0.4051	0.00206443	0.0419662
FBgn0031779	440	447	497	403	470	383	403	365	327	381	chr2L:6096396-6099268	CG9175	-0.279731	0.0020668	0.0419662
FBgn0028487	1000	1073	973	1008	1057	959	935	952	927	901	chr3R:13694961-13701140	f-cup	-0.130372	0.00206682	0.0419662
FBgn0037336	1127	1283	1226	1256	1264	1414	1456	1456	1400	1282	chr3R:5539208-5548077	CG2519	0.185384	0.00207532	0.0420745
FBgn0052091	237	213	256	217	226	164	167	145	220	168	chr3L:11631090-11643204	CG32091	-0.425177	0.00208517	0.0422096
FBgn0000592	5948	5271	5266	6009	5225	4730	4590	4955	4918	4791	chr3L:12188516-12191007	Est-6	-0.208077	0.00210995	0.0425887
FBgn0050359	1498	1438	1422	1369	1305	1521	1625	1659	1543	1557	chr2R:8462451-8465394	Mal-A5	0.168324	0.00211032	0.0425887
FBgn0005322	337	330	347	333	320	321	293	266	281	263	chr2L:10301871-10304249	nmd	-0.232153	0.00211829	0.04265
FBgn0047135	1865	1731	1910	1832	1493	1555	1315	1272	1327	1494	chr3L:3197561-3199349	CG32276	-0.343385	0.00211979	0.04265
FBgn0036316	2094	2187	2364	2498	2064	1719	1756	1918	2041	1815	chr3L:12824578-12843408	CG10960	-0.277439	0.00212964	0.0427832
FBgn0037466	454	500	516	518	516	577	547	598	623	550	chr3R:7067099-7071926	CG1965	0.206257	0.00215003	0.0431274
FBgn0032393	1140	1146	1212	1205	1122	1014	1098	1083	1042	1072	chr2L:11999352-12001546	CG12264	-0.134886	0.0021617	0.0432936
FBgn0003885	2380	2317	2371	2345	2227	1870	2061	1994	2196	2139	chr3R:7530451-7533034	alphaTub84D	-0.185504	0.00216614	0.0432936
FBgn0025866	701	749	684	736	740	661	618	632	665	560	chr3L:9888460-9893621	CalpB	-0.2062	0.00216811	0.0432936
FBgn0034856	0	0	1	0	1	0	0	0	0	0	chr2R:23380895-23382893	yellow-d2	-0.76996	0.00218066	0.0434788
FBgn0000996	194	155	155	166	158	119	123	148	135	135	chr2R:15376317-15381290	dup	-0.33228	0.00219868	0.0436628
FBgn0029929	132	114	135	141	114	100	100	104	110	97	chrX:7013585-7015311	CG4593	-0.31206	0.00219922	0.0436628
FBgn0033065	2228	1925	1672	1775	2077	2511	2558	2604	2411	2146	chr2R:6173382-6176497	Cyp6w1	0.340361	0.00219977	0.0436628
FBgn0041183	4	2	2	1	4	9	5	7	8	6	chr2L:15888338-15894113	Tep1	1.31056	0.00220435	0.0436882
FBgn0037127	4	3	5	4	7	3	2	1	2	1	chr3L:21739177-21740611	CG14566	-1.37519	0.00221556	0.043845
FBgn0029887	1208	1209	1159	1214	1241	1336	1350	1316	1454	1266	chrX:6668237-6674275	CG3198	0.153895	0.00222611	0.0439234
FBgn0086451	235	271	308	361	269	220	215	209	203	210	chr2L:6853840-6861151	l(2)k09022	-0.436019	0.00222615	0.0439234
FBgn0264553	1	0	0	0	0	0	0	0	0	0	chr3L:3814396-3815542	CR43932	-0.809076	0.00223054	0.0439447
FBgn0031896	539	485	559	539	501	427	323	386	476	406	chr2L:7194606-7204566	CG4502	-0.389173	0.00225154	0.0442337
FBgn0038049	213	219	206	205	193	169	181	190	188	160	chr3R:12433796-12435945	CG5844	-0.226191	0.00225499	0.0442337
FBgn0035255	125	127	152	135	124	148	153	172	168	174	chr3L:1668599-1670410	RabX5	0.295197	0.00225522	0.0442337
FBgn0037742	1	1	1	1	1	0	1	1	1	0	chr3R:9754433-9756812	Rpt3R	-0.827546	0.0022623	0.044307
FBgn0038946	1226	1061	1001	1222	893	764	713	764	919	851	chr3R:22351394-22356566	rdhB	-0.427428	0.00226813	0.0443557
FBgn0035762	238	267	262	250	252	200	224	226	235	221	chr3L:7323317-7326557	Rint1	-0.198878	0.00227428	0.0444104
FBgn0015247	2053	1944	1989	1931	2059	1743	1837	1945	1744	1801	chr2R:15931868-15935127	Diap2	-0.139439	0.00228252	0.0444449
FBgn0035360	9	7	13	4	6	2	4	2	2	2	chr3L:2647746-2650507	CG1246	-1.35926	0.00228275	0.0444449
FBgn0250814	5250	5039	5997	5493	5407	4391	4736	4351	4140	5087	chr3L:16583822-16586413	CG4169	-0.262814	0.00229048	0.0444882
FBgn0040010	333	372	342	379	380	450	415	399	478	413	chr2L:22549762-22556597	CG17493	0.252735	0.00229168	0.0444882
FBgn0051760	736	787	780	829	837	698	744	717	711	687	chr2L:12142478-12170810	CG31760	-0.15762	0.00229801	0.0445457
FBgn0029715	719	699	755	729	649	539	681	595	554	591	chrX:4552815-4554700	CG11444	-0.265925	0.00230153	0.0445489
FBgn0033257	24	28	30	29	26	17	17	21	20	25	chr2R:8091394-8097250	CG8713	-0.475497	0.00231474	0.0447393
FBgn0020508	3	1	3	2	3	1	1	0	1	0	chrX:14782660-14784354	Ag5r2	-1.28246	0.00232294	0.0448324
FBgn0085405	991	1116	1097	1173	1138	783	924	889	1009	941	chr3R:22447797-22461051	CG34376	-0.282928	0.00233396	0.0448941
FBgn0029584	25	33	31	32	28	52	39	40	38	39	chrX:1652019-1653364	CG11509	0.456866	0.00233524	0.0448941
FBgn0035001	2766	2852	2819	2891	3012	3228	3289	3252	3113	2947	chr2R:24391827-24402982	slik	0.140001	0.00233668	0.0448941
FBgn0027561	1050	1075	1041	1033	1084	1137	1214	1156	1149	1089	chr2R:9123002-9132332	CG18659	0.118567	0.00234253	0.0448941
FBgn0027363	1405	1555	1391	1396	1392	1553	1588	1650	1539	1562	chr2L:10858234-10862308	Stam	0.143627	0.00234307	0.0448941
FBgn0038111	721	857	857	904	819	673	709	744	703	624	chr3R:13025981-13030961	CG12360	-0.268012	0.00235215	0.0449388
FBgn0036063	106	90	97	119	101	92	76	78	61	64	chr3L:9970849-9972356	CG6674	-0.476059	0.00235218	0.0449388
FBgn0039828	99	115	117	131	83	67	87	81	62	59	chr3R:31213156-31215086	CG1542	-0.607642	0.00235833	0.0449916
FBgn0019938	190	184	233	208	184	160	168	168	127	144	chr2R:14595309-14601518	RpI1	-0.385504	0.00237345	0.045215
FBgn0039467	82	67	82	75	86	101	96	99	99	87	chr3R:26978239-26986008	CG14253	0.295679	0.00237795	0.0452357
FBgn0086676	3176	3423	3000	3147	3654	2295	2766	2812	2899	2663	chr2R:16124679-16138540	spin	-0.290404	0.00240812	0.0456306
FBgn0032513	518	538	504	548	498	451	465	447	453	500	chr2L:13373717-13376706	CG6565	-0.171387	0.0024088	0.0456306
FBgn0052409	94	122	112	130	81	76	74	79	58	62	chr3L:5899226-5901238	CG32409	-0.611852	0.00240904	0.0456306
FBgn0265737	2	3	4	6	2	0	2	0	1	0	chr3L:10784288-10785662	CR44544	-1.77487	0.00241683	0.045713
FBgn0035578	23	29	33	32	40	50	47	39	48	56	chr3L:4837489-4840410	CG13707	0.601999	0.00242267	0.0457353
FBgn0011336	1357	1229	1396	1464	1227	1146	1195	1090	1158	1105	chr3R:25066410-25069939	OstStt3	-0.227572	0.00242677	0.0457353
FBgn0063667	24	20	28	26	20	31	29	35	36	30	chr3L:1201569-1203338	CG32335	0.464712	0.00242836	0.0457353
FBgn0034455	324	294	315	276	304	240	251	251	275	273	chr2R:19502766-19504896	CG11007	-0.230146	0.00243856	0.0458623
FBgn0030692	702	676	670	695	618	594	618	573	575	620	chrX:15785745-15788590	mRpS30	-0.174345	0.00244488	0.0459101
FBgn0036889	128	123	112	124	104	89	94	100	105	93	chr3L:19588770-19590826	CG14100	-0.293654	0.00245145	0.0459101
FBgn0264554	22	22	19	24	26	47	26	37	44	50	chr3L:21496091-21499132	CR43933	0.804387	0.00245149	0.0459101
FBgn0000409	3221	3340	3249	3031	3021	2730	2468	2421	2615	3046	chr2L:16719630-16722946	Cyt-c-p	-0.261789	0.00245522	0.0459149
FBgn0042127	5	4	4	3	2	2	0	2	0	1	chr2L:11993687-11995734	CG18789	-1.74279	0.00247229	0.0461691
FBgn0000043	942	811	902	789	871	682	765	801	701	694	chr2R:6013608-6015991	Act42A	-0.245431	0.00252212	0.046967
FBgn0052601	1	1	1	1	2	0	0	0	0	0	chrX:14378504-14380128	betaNACtes3	-0.97354	0.00252529	0.046967
FBgn0051313	1467	1267	1422	1192	1142	1567	1486	1680	1951	1922	chr3R:14566130-14567731	CG31313	0.403515	0.00252564	0.046967
FBgn0014032	238	249	257	222	258	215	186	207	224	186	chrX:8462994-8464740	Sptr	-0.26598	0.00254341	0.0472313
FBgn0038465	2716	2389	2561	2644	2446	2773	2831	3139	3152	2850	chr3R:17002573-17007510	Irc	0.206678	0.00255652	0.0474082
FBgn0036597	587	631	597	568	502	976	801	981	703	653	chr3L:16294409-16295849	CG4962	0.49474	0.00256387	0.0474284
FBgn0030091	240	243	243	251	273	301	276	282	275	279	chrX:9142191-9148196	CG7065	0.174606	0.00256974	0.0474284
FBgn0030090	352	383	350	394	408	429	429	431	466	417	chrX:9121671-9135401	fend	0.203914	0.00257381	0.0474284
FBgn0037045	118	126	126	126	119	107	107	102	119	101	chr3L:21029978-21031662	CG10584	-0.203655	0.00257499	0.0474284
FBgn0011474	565	531	450	501	611	640	695	668	686	601	chr3R:14315736-14320796	pr-set7	0.311683	0.00257549	0.0474284
FBgn0001991	2011	2246	2188	2221	2364	2494	2595	2691	2512	2321	chr2L:16165529-16190842	Ca-alpha1D	0.192167	0.00262528	0.0482304
FBgn0035439	38	39	31	35	38	78	57	77	55	43	chr3L:3329761-3333483	CG14961	0.732514	0.00262955	0.0482304
FBgn0039172	1361	1354	1437	1383	1344	1313	1224	1187	1280	1252	chr3R:24228040-24230337	Spase22-23	-0.139101	0.00263665	0.0482304
FBgn0004872	10	11	5	9	13	5	3	2	5	5	chr2L:10981903-10987722	piwi	-1.13109	0.0026371	0.0482304
FBgn0000028	86	84	78	91	95	110	101	120	102	99	chrX:15349937-15379366	acj6	0.284115	0.00263916	0.0482304
FBgn0022069	236	281	322	332	246	201	216	235	173	197	chr2L:13363006-13366491	Nnp-1	-0.46441	0.00264502	0.0482304
FBgn0033179	1105	1151	1203	1180	1068	1028	1017	1079	966	1012	chr2R:7464716-7467061	p47	-0.162765	0.00264605	0.0482304
FBgn0051423	0	0	0	0	0	0	1	1	1	0	chr3R:22117338-22119756	Ir94c	0.836199	0.00264902	0.0482304
FBgn0001941	1107	1101	1073	1165	1172	1037	1045	1018	995	911	chr2L:5986046-5989156	ifc	-0.168586	0.00265225	0.0482304
FBgn0040752	1623	1780	1771	1710	1927	2181	2202	2124	1954	1871	chr2R:14060154-14141204	Prosap	0.22705	0.00265573	0.0482304
FBgn0023541	6	9	6	5	8	13	12	12	8	16	chrX:2173113-2175617	Cyp4d14	0.860281	0.00265905	0.0482304
FBgn0034247	52	34	30	31	40	58	53	61	74	50	chr2R:17581705-17584314	CG6484	0.673567	0.0026641	0.0482559
FBgn0028562	20	22	20	17	18	6	11	8	11	17	chr2R:8087094-8089599	sut2	-0.894411	0.00267468	0.0483752
FBgn0025724	670	629	673	566	582	505	563	528	532	541	chr2L:13378600-13382684	beta'COP	-0.223966	0.00268175	0.0483752
FBgn0028837	661	636	661	614	675	569	600	576	620	586	chr3R:22580471-22582335	CSN6	-0.139502	0.00268442	0.0483752
FBgn0037626	1	0	1	1	3	4	4	3	6	4	chr3R:8769092-8771452	CG8236	1.47196	0.00268528	0.0483752
FBgn0003360	21398	21892	21395	22261	21071	18958	17681	17665	20491	20043	chrX:10780591-10787260	sesB	-0.191917	0.00269594	0.0485013
FBgn0000575	3361	3730	3555	3885	3947	3407	3353	3129	3154	3107	chr3L:749098-753794	emc	-0.194611	0.00271285	0.0487395
FBgn0035085	11	10	10	15	12	9	5	6	6	9	chr2R:24944837-24946938	CG3770	-0.735772	0.00274346	0.0492226
FBgn0027603	944	1106	1057	993	1156	1266	1285	1287	1195	1134	chrX:19201801-19208489	Ulp1	0.231016	0.00276237	0.049495
FBgn0022288	193	191	242	243	186	167	167	167	126	126	chr2R:5754215-5756629	l(2)09851	-0.490383	0.00276721	0.0495147
FBgn0039627	131	125	133	153	131	127	106	85	98	92	chr3R:29049191-29051023	CG11837	-0.409847	0.00278493	0.0497647
FBgn0028387	119	125	121	127	128	140	159	135	172	149	chr2L:7412115-7423038	chm	0.27474	0.00279039	0.0497952
FBgn0053192	0	1	0	3	1	2	2	5	4	4	chr3R:20534660-20535603	MtnD	1.73904	0.00280716	0.0500247
FBgn0032015	1094	989	1165	1061	959	942	883	866	874	936	chr2L:8306394-8308494	Ostgamma	-0.225856	0.0028108	0.0500247
FBgn0050291	323	286	336	310	306	260	258	279	292	261	chr2R:21007453-21009878	CG30291	-0.210804	0.00282544	0.0501402
FBgn0051342	813	1025	977	1049	1088	1300	1323	1261	1140	1138	chr3R:12985739-12991845	CG31342	0.317949	0.00282841	0.0501402
FBgn0004878	0	0	0	0	0	1	2	1	0	0	chr3R:5712673-5717107	cas	1.27802	0.00282864	0.0501402
FBgn0037468	8890	12201	12029	12614	11951	9186	8814	8651	6763	8887	chr3R:7074557-7078283	CG1943	-0.446504	0.0028428	0.0503158
FBgn0038737	47	43	54	57	59	33	41	40	42	31	chr3R:19861308-19862902	CG11447	-0.477643	0.00284613	0.0503158
FBgn0052654	1762	1952	1951	1854	2033	2113	2157	2173	2206	2019	chrX:12595745-12610212	Sec16	0.158803	0.00285146	0.0503429
FBgn0027579	3029	2821	2585	2691	2884	2992	3290	3903	3301	3524	chr3R:27924889-27933379	mino	0.274568	0.00286369	0.0504186
FBgn0024807	3862	4179	4041	4012	4026	4757	4864	4980	4266	4214	chrX:21624494-21630450	DIP1	0.193469	0.00286493	0.0504186
FBgn0266866	2	2	4	3	3	4	4	9	7	8	chr2R:22377961-22379309	CR45327	1.12504	0.00287021	0.0504186
FBgn0035720	11805	13039	12071	12174	12644	14703	14847	14627	12719	13469	chr3L:6949189-6956206	CG10077	0.185419	0.00287538	0.0504186
FBgn0051769	3954	3426	3658	3715	3775	4210	4045	4345	5090	4931	chr2L:14109295-14111041	CG31769	0.281911	0.00287742	0.0504186
FBgn0003372	6	5	5	3	3	9	10	7	8	8	chr2L:4937107-4941725	Sgs1	0.879124	0.00287856	0.0504186
FBgn0032422	903	853	872	798	852	1120	1020	967	921	959	chr2L:12175149-12178188	atilla	0.217102	0.00288718	0.0505028
FBgn0033873	8	7	9	13	11	3	4	7	2	5	chr2R:13833273-13835398	CG6337	-1.20149	0.00290113	0.050603
FBgn0032493	5	8	10	8	4	4	3	2	2	3	chr2L:13233496-13234962	CG15479	-1.14166	0.00290367	0.050603
FBgn0037248	178	205	237	232	232	182	176	157	131	161	chr3R:4422181-4429637	srl	-0.427275	0.00290858	0.050603
FBgn0064237	432	313	383	335	348	400	471	500	475	465	chr2R:18393364-18395584	Idgf5	0.356417	0.0029103	0.050603
FBgn0033661	213	213	266	270	229	178	198	208	176	177	chr2R:11867574-11885887	CG13185	-0.344369	0.00291199	0.050603
FBgn0033502	276	255	288	249	298	219	228	258	225	216	chr2R:10264755-10269507	CG12910	-0.253353	0.00291668	0.0506182
FBgn0265901	90	104	96	89	108	121	138	116	121	108	chrX:2175515-2181118	CR44690	0.306943	0.00292817	0.050751
FBgn0040066	227	231	275	259	242	213	223	197	211	192	chrX:2585678-2588519	wds	-0.251997	0.00296801	0.0513744
FBgn0038989	116	113	135	165	108	95	95	87	84	94	chr3R:22584471-22586511	CG6937	-0.469466	0.00297531	0.0514336
FBgn0004855	333	347	373	346	373	328	312	298	258	299	chr3R:14308787-14310480	RpII15	-0.249781	0.00298133	0.0514415
FBgn0020272	67	60	65	57	56	51	51	44	46	33	chrX:21388675-21391835	mst	-0.463519	0.00298953	0.0514415
FBgn0040005	183	189	165	194	202	228	231	204	224	210	chr2R:4671551-4673941	CG17883	0.234924	0.00299108	0.0514415
FBgn0013269	66	57	71	71	58	56	51	46	39	49	chr3R:15331282-15333435	FK506-bp1	-0.421102	0.00299397	0.0514415
FBgn0034085	21	26	21	18	21	39	29	30	28	28	chr2R:16170810-16178609	Ptp52F	0.519219	0.00299516	0.0514415
FBgn0015776	3696	3460	3047	3532	3590	2841	2888	2882	3215	3017	chr2L:6778253-6787163	nrv1	-0.22301	0.0029998	0.0514545
FBgn0014000	577	544	506	519	552	620	581	625	589	594	chr2L:19966425-19967987	Hf	0.156063	0.00301631	0.0516115
FBgn0033092	119	129	118	114	135	101	103	108	105	81	chr2R:6675520-6693464	CG9422	-0.31067	0.0030208	0.0516115
FBgn0052278	1158	1230	1126	1110	1101	1045	1022	896	955	1054	chr3L:3168984-3172069	CG32278	-0.206725	0.00302165	0.0516115
FBgn0035039	108	107	121	116	110	77	89	82	111	84	chr2R:24611401-24614208	CG3608	-0.359143	0.00302452	0.0516115
FBgn0262614	5292	5551	5331	5199	5499	5155	5145	4925	4808	4723	chr3R:8826766-8932198	pyd	-0.120498	0.00303011	0.0516403
FBgn0024360	126	107	119	96	114	83	102	91	81	88	chrX:1344570-1349659	CG11418	-0.335351	0.00303524	0.0516488
FBgn0010551	2115	1990	2213	2338	2047	1854	1789	1810	1886	1989	chr2R:18819165-18822552	Phb2	-0.19858	0.0030384	0.0516488
FBgn0028482	3065	2958	2402	2873	2481	2295	2110	2011	2412	2211	chr2L:4324252-4332132	CG16857	-0.317543	0.00305198	0.0517711
FBgn0030870	855	735	705	772	847	684	672	684	666	665	chrX:17830526-17842007	CG6398	-0.213114	0.0030539	0.0517711
FBgn0014189	1321	1204	1311	1253	1209	1469	1435	1397	1325	1381	chr2L:5539024-5542616	Hel25E	0.153018	0.0030573	0.0517711
FBgn0266388	3	5	1	4	4	2	1	1	1	0	chr3R:18668270-18669784	CR45028	-1.47072	0.00306251	0.0517931
FBgn0000008	361	322	343	348	366	477	407	420	366	431	chr2R:22136666-22173136	a	0.267537	0.00308503	0.0519648
FBgn0063493	154	115	138	157	99	186	190	163	232	241	chr2R:18406622-18407990	GstE7	0.61359	0.00308586	0.0519648
FBgn0266464	273	297	325	315	291	252	265	278	259	243	chr3R:13833195-13838293	Nsf2	-0.209799	0.00308734	0.0519648
FBgn0038829	958	870	963	983	773	800	723	778	646	635	chr3R:20818827-20822150	CG17271	-0.346279	0.00309087	0.0519648
FBgn0262057	1402	1269	1293	1373	1399	1539	1499	1417	1600	1533	chr3L:20316888-20320418	Spn77Ba	0.169843	0.00309225	0.0519648
FBgn0028480	3551	4166	3981	4189	4088	3050	3303	3828	3334	3345	chrX:10367750-10383882	CG17841	-0.247508	0.00311336	0.0522532
FBgn0000536	1187	1406	1364	1286	1442	1186	1123	1232	1106	1059	chrX:16278026-16285920	eas	-0.228485	0.00311925	0.0522709
FBgn0051030	1442	1471	1393	1315	1388	1155	1279	1210	1272	1323	chr3R:30164390-30166721	CG31030	-0.170421	0.0031223	0.0522709
FBgn0035401	440	358	483	439	446	364	368	312	318	359	chr3L:3143506-3145586	CG1291	-0.330558	0.0031402	0.0525044
FBgn0031310	451	389	417	390	431	378	370	355	370	362	chr2L:1150464-1152066	Vps29	-0.178829	0.00314885	0.0525826
FBgn0015279	658	708	668	626	671	735	709	720	759	742	chr3R:20628670-20635034	Pi3K92E	0.137157	0.00316311	0.0527465
FBgn0260632	798	804	727	796	918	1071	1047	982	889	906	chr2L:17436528-17450666	dl	0.273852	0.00316929	0.0527465
FBgn0267384	976	937	1026	977	959	867	861	951	885	875	chrX:16593375-16596169	Ubc7	-0.136404	0.00317257	0.0527465
FBgn0261458	2123	2381	2334	2335	2312	2085	2067	2007	1673	1960	chr2L:1151376-1158564	capt	-0.235283	0.00317458	0.0527465
FBgn0051915	132	126	134	151	148	113	122	124	114	112	chr2L:5527821-5530984	CG31915	-0.236055	0.00317996	0.0527698
FBgn0027783	17	22	15	18	20	34	27	27	25	23	chr2R:14848319-14852955	SMC2	0.527069	0.0031955	0.0529116
FBgn0051864	155	208	177	167	166	246	233	219	193	211	chr2L:11995438-11997025	Qtzl	0.334088	0.00319649	0.0529116
FBgn0038424	335	345	301	299	309	289	280	289	273	267	chr3R:16432696-16435042	CG17565	-0.18419	0.00320057	0.0529132
FBgn0259985	3115	3439	3458	3108	3420	3039	3081	2998	2947	2867	chr2R:12025312-12028009	Mppe	-0.147838	0.00321288	0.0530231
FBgn0031457	341	362	369	350	369	312	323	339	297	334	chr2L:2763114-2765967	CG3077	-0.159784	0.00321578	0.0530231
FBgn0039031	2040	1952	1989	1941	1809	2215	2020	2330	2216	2220	chr3R:22976968-22978466	CG17244	0.174572	0.00322083	0.0530231
FBgn0053143	712	778	752	703	809	838	880	885	813	809	chr2R:22614026-22634386	CG33143	0.169263	0.00322322	0.0530231
FBgn0031613	23	16	14	20	26	3	10	7	11	11	chr2L:4577417-4578520	HP6	-1.28937	0.00324287	0.0532454
FBgn0015025	77	76	64	62	94	98	91	96	97	102	chr3L:15816677-15818923	CkIIalpha-i1	0.387472	0.00324476	0.0532454
FBgn0031775	85	120	84	75	77	67	52	41	57	63	chr2L:6067366-6068896	CG9150	-0.649046	0.00325251	0.0533066
FBgn0039099	52	56	48	59	43	93	67	82	62	67	chr3R:23678593-23680157	GILT2	0.510549	0.00326187	0.0533079
FBgn0031752	636	736	676	693	818	841	833	889	955	792	chr2L:5949148-5955537	CG9044	0.27683	0.00326302	0.0533079
FBgn0036974	1072	1094	1108	1187	1040	928	908	938	1030	1014	chr3L:20348053-20354175	eRF1	-0.19304	0.00326465	0.0533079
FBgn0038641	787	832	815	835	846	754	805	744	755	752	chr3R:18680302-18687041	CG7708	-0.113671	0.00327496	0.0533723
FBgn0051445	701	728	634	661	732	748	781	871	988	913	chr3R:29240278-29245129	CG31445	0.308844	0.00327665	0.0533723
FBgn0000416	17505	17959	17849	19042	17958	18884	19722	21338	20384	19364	chr3R:30883162-30889364	Sap-r	0.140107	0.00328152	0.0533861
FBgn0029709	686	654	739	723	635	620	635	602	565	561	chrX:4540606-4542808	CHOp24	-0.206022	0.0033038	0.0536639
FBgn0259139	306	285	319	289	279	217	238	277	256	255	chr3R:11814904-11819641	glo	-0.257699	0.00331311	0.0536639
FBgn0004657	780	817	757	785	855	910	875	889	943	841	chrX:8061343-8070539	mys	0.157202	0.00331421	0.0536639
FBgn0024995	515	491	498	540	454	380	399	428	448	454	chrX:2705849-2707729	CG2680	-0.245548	0.00331479	0.0536639
FBgn0033216	1	1	1	0	1	0	2	1	2	2	chr2R:7714621-7717083	CG1946	0.903981	0.00336028	0.0543341
FBgn0037756	282	266	288	291	280	274	228	233	241	245	chr3R:9791181-9793400	CG8507	-0.207315	0.00337106	0.0544231
FBgn0030793	75	82	79	85	73	68	65	57	69	67	chrX:16801627-16803646	CG9125	-0.270471	0.003374	0.0544231
FBgn0032229	896	887	880	937	824	824	821	778	781	800	chr2L:10356493-10358380	CG5045	-0.145204	0.00338571	0.0545457
FBgn0011787	718	807	708	717	659	692	609	572	555	572	chr3L:8956489-8957886	mRpL12	-0.269704	0.00339326	0.0546011
FBgn0033304	553	545	532	489	541	558	591	617	645	663	chr2R:8570197-8572449	Cyp6a13	0.204907	0.0034171	0.0549162
FBgn0028479	2866	2663	2942	2807	2677	2269	2355	2479	2508	2665	chr2L:9573261-9577071	Mtpalpha	-0.187852	0.00342423	0.0549162
FBgn0004362	663	563	642	610	671	703	784	707	740	700	chr2R:21701156-21717029	HmgD	0.206088	0.00342528	0.0549162
FBgn0000075	29	22	31	29	34	51	40	37	36	46	chr2L:19109852-19114412	amd	0.538015	0.00344318	0.0551366
FBgn0262526	1	2	1	0	1	3	2	5	2	3	chr2L:15061354-15074685	vas	1.34675	0.0034476	0.0551408
FBgn0037369	132	136	134	152	149	102	114	132	123	107	chr3R:5734396-5736657	CG2100	-0.287389	0.00345979	0.0552692
FBgn0037491	91	65	88	82	70	58	59	67	54	56	chr3R:7247849-7250040	CG1227	-0.424803	0.00346414	0.055272
FBgn0050372	532	517	532	502	495	567	589	565	545	544	chr2R:8113984-8123303	Asap	0.122877	0.00347711	0.0553886
FBgn0025743	666	706	765	770	765	696	624	570	606	630	chrX:16610383-16615158	mbt	-0.234556	0.00348318	0.0553886
FBgn0052243	44	44	41	53	55	57	55	63	62	62	chr3L:4539000-4541546	CG32243	0.349898	0.00348398	0.0553886
FBgn0040299	312	333	337	319	360	288	278	258	317	283	chr2L:7665745-7689761	Myo28B1	-0.225619	0.00351109	0.0557528
FBgn0041627	49	60	61	62	63	76	88	92	72	66	chr2L:15768328-15771461	Ku80	0.406726	0.00351559	0.0557575
FBgn0033658	10	5	5	7	4	5	2	1	2	1	chr2R:11862235-11863554	TwdlBeta	-1.51659	0.0035226	0.0557623
FBgn0024889	1211	1305	1394	1258	1293	1197	1209	1135	1115	1050	chr3L:19806930-19810700	Kap-alpha1	-0.181321	0.00352431	0.0557623
FBgn0051036	272	311	305	273	321	221	283	253	239	223	chr3R:29907805-29913194	CG31036	-0.284762	0.00355578	0.0561932
FBgn0264462	4	5	5	5	3	2	3	2	3	3	chr3L:17245580-17264592	CR43870	-0.830666	0.00357469	0.0564247
FBgn0036417	234	200	143	241	154	132	87	101	143	114	chr3L:14236333-14238574	CG7906	-0.741909	0.00360156	0.0567462
FBgn0260006	773	695	683	742	761	529	566	522	645	689	chrX:15125451-15137613	drd	-0.316472	0.00360362	0.0567462
FBgn0032646	403	398	406	401	424	392	370	370	365	334	chr2L:17498966-17501408	CG6412	-0.153695	0.00361	0.0567793
FBgn0026761	724	703	684	713	649	627	658	636	628	629	chr2R:6633345-6636564	Trap1	-0.128336	0.00362265	0.0569108
FBgn0085256	290	297	436	350	226	458	456	492	423	467	chr2R:11247824-11248912	CG34227	0.550932	0.00364839	0.0572473
FBgn0015790	3992	3639	3980	3624	3635	3053	3580	3318	3432	3228	chr3R:21111106-21116448	Rab11	-0.186098	0.00367356	0.0575742
FBgn0031881	254	240	228	237	263	230	206	201	209	220	chr2L:7027224-7029261	CG3476	-0.199252	0.00369543	0.0576978
FBgn0029935	1006	1143	1036	988	1080	958	964	876	943	934	chrX:7098276-7102602	CG4615	-0.168922	0.00369589	0.0576978
FBgn0024509	774	709	850	698	733	618	649	590	565	701	chr3R:23355976-23358833	Sec13	-0.271416	0.00369735	0.0576978
FBgn0261602	21084	19918	19440	21422	18021	16996	16794	16976	16683	18897	chr3L:2587154-2589185	RpL8	-0.210629	0.00370128	0.0576978
FBgn0029857	370	338	364	367	341	277	342	281	260	318	chrX:6287798-6289864	wuho	-0.275449	0.00370321	0.0576978
FBgn0036193	62	82	63	62	59	90	80	74	94	89	chr3L:11691269-11693059	CG14135	0.383997	0.00373423	0.0580084
FBgn0035063	49	44	54	52	50	36	47	33	34	40	chr2R:24780615-24782081	Eap	-0.386926	0.00374315	0.0580084
FBgn0034438	757	797	682	635	764	515	552	585	681	458	chr2R:19366946-19374004	CG9416	-0.390174	0.00374329	0.0580084
FBgn0039897	281	305	262	268	307	348	322	306	358	342	chr4:230428-246205	CG1674	0.23417	0.00374331	0.0580084
FBgn0031011	609	636	622	632	640	653	769	715	725	664	chrX:19280930-19298464	CG8034	0.164006	0.00374718	0.0580084
FBgn0028841	14	11	9	6	7	19	16	12	18	17	chr2L:16365601-16367341	jhamt	0.834103	0.00375539	0.0580084
FBgn0250823	1050	1264	1189	1265	1408	1557	1455	1529	1514	1367	chr3R:16272150-16305070	gish	0.268389	0.00376343	0.0580084
FBgn0033813	256	229	216	212	216	187	194	178	207	191	chr2R:13230281-13231965	fsd	-0.238123	0.00376599	0.0580084
FBgn0013764	984	1091	1071	954	1023	848	969	840	828	941	chr2R:24031236-24034245	Chi	-0.212564	0.00377595	0.0580084
FBgn0040513	42	43	57	40	44	30	24	24	37	37	chr2R:7443522-7446094	kappaB-Ras	-0.582808	0.00378069	0.0580084
FBgn0033667	26	24	28	28	34	7	18	7	18	21	chr2R:11904021-11913081	CG13183	-1.13443	0.00378263	0.0580084
FBgn0031860	570	535	605	607	479	414	428	474	472	491	chr2L:6802709-6804674	CG11236	-0.294014	0.00378462	0.0580084
FBgn0035504	237	296	258	285	257	334	312	336	306	292	chr3L:4174557-4178572	Teh4	0.247314	0.00378577	0.0580084
FBgn0052808	20	16	18	20	18	11	18	12	9	9	chrX:1468391-1470119	CG32808	-0.66741	0.00379211	0.0580084
FBgn0034940	90	106	107	81	102	79	81	77	61	73	chr2R:23956033-23957707	CG16787	-0.389392	0.00379245	0.0580084
FBgn0032643	443	408	498	449	456	401	353	354	363	420	chr2L:17481686-17484609	CG6453	-0.255828	0.00379325	0.0580084
FBgn0263593	3226	2961	2964	2996	2956	3225	3324	3326	3285	3175	chr2R:8136684-8156956	Lpin	0.111975	0.00380168	0.0580084
FBgn0016076	6844	6811	6492	6763	7104	5283	6504	5387	6218	5913	chr2L:5288642-5311525	vri	-0.220716	0.00380189	0.0580084
FBgn0037200	152	157	150	162	159	138	135	134	121	97	chr3L:22871898-22874004	CG11109	-0.334568	0.00382361	0.0582727
FBgn0025700	786	713	796	768	649	671	589	559	645	617	chr2L:9916919-9918478	CG5885	-0.269356	0.00383675	0.05838
FBgn0033062	1124	1155	1151	997	1067	1221	1266	1277	1212	1176	chr2R:6080526-6085927	Ars2	0.163262	0.00383946	0.05838
FBgn0026755	97	63	78	110	66	102	128	133	157	186	chr2L:6224746-6227144	Ugt37b1	0.762072	0.00386842	0.0586046
FBgn0033844	2326	2361	2423	2354	2435	2200	2347	2249	2152	2155	chr2R:13486332-13495164	bbc	-0.102191	0.00387977	0.0586046
FBgn0030040	486	421	463	441	386	480	544	526	618	642	chrX:8458192-8461200	CG15347	0.348583	0.00388215	0.0586046
FBgn0015245	5045	4359	4999	5116	4286	4246	4282	3964	3690	3792	chrX:11108180-11112610	Hsp60	-0.253115	0.00388339	0.0586046
FBgn0033808	159	155	163	150	132	129	135	128	130	123	chr2R:13214404-13216062	CG4627	-0.230454	0.00388698	0.0586046
FBgn0037974	66	65	60	47	71	94	76	106	73	99	chr3R:11980402-11982924	CG12224	0.525722	0.0038877	0.0586046
FBgn0267534	10	12	8	8	12	16	21	15	12	21	chr3L:9509715-9511191	CR45874	0.762429	0.00389028	0.0586046
FBgn0035878	432	417	478	531	373	259	385	330	328	335	chr3L:8344119-8346684	CG7182	-0.447823	0.00389198	0.0586046
FBgn0031250	449	496	454	381	525	321	381	358	406	352	chr2L:355263-358176	Ent1	-0.339686	0.00389537	0.0586046
FBgn0032388	265	270	266	289	294	357	344	323	308	292	chr2L:11984025-11988341	CG6686	0.224503	0.00389843	0.0586046
FBgn0053113	4428	4699	4187	4564	4765	4133	4114	4197	4207	3960	chr2L:4992506-5010022	Rtnl1	-0.136057	0.0039046	0.0586309
FBgn0036448	2302	2398	2265	2336	2562	2621	2717	2726	2589	2467	chr3L:14769039-14776431	mop	0.144058	0.0039146	0.0586871
FBgn0023520	67	62	65	62	52	48	45	51	54	49	chrX:1937398-1940342	CG3857	-0.315949	0.00391719	0.0586871
FBgn0265200	1	2	0	0	1	3	1	2	1	2	chr3R:7719747-7721426	CR44260	1.25216	0.00393276	0.0588538
FBgn0002562	270	148	234	216	137	301	435	322	454	810	chrX:12489989-12493284	Lsp1alpha	1.15923	0.00396264	0.0592203
FBgn0027590	29891	25584	26812	27109	25976	23988	23546	23664	25019	24544	chr2R:24766416-24768474	GstE12	-0.164678	0.00396618	0.0592203
FBgn0266623	0	2	0	1	3	6	13	4	2	5	chr2R:7578363-7580231	CR45130	1.82728	0.00403611	0.0601966
FBgn0035524	176	182	214	202	168	158	169	153	150	147	chr3L:4281202-4283119	CG11583	-0.272611	0.00404966	0.060218
FBgn0032694	916	951	951	954	985	866	857	805	932	809	chr2L:18616954-18662078	MESR3	-0.15956	0.00405918	0.060218
FBgn0015929	120	101	99	120	91	69	84	91	85	75	chr2R:7496400-7500447	dpa	-0.388697	0.00406253	0.060218
FBgn0036237	553	504	543	517	485	482	442	487	444	453	chr3L:11991551-11993481	viaf	-0.172609	0.00406263	0.060218
FBgn0003513	55	43	44	50	78	93	107	75	70	78	chr3R:16374132-16403992	ss	0.655798	0.00406342	0.060218
FBgn0032915	76	86	104	83	73	58	61	60	62	75	chr2L:21094664-21102731	CG12050	-0.41241	0.00407211	0.060218
FBgn0027094	503	463	584	547	468	401	449	461	402	391	chr2L:8377960-8382066	Aats-ala	-0.285613	0.00407373	0.060218
FBgn0051712	2115	2448	2336	2485	2548	2856	2770	2741	2645	2589	chr2L:9934465-9938436	CG31712	0.189193	0.00407388	0.060218
FBgn0005632	2388	2682	2621	2786	3073	3315	3103	3321	3243	2949	chr3R:31776718-31790983	faf	0.2351	0.00408309	0.060287
FBgn0037429	1	1	0	0	0	1	3	1	3	2	chr3R:6335060-6337498	Osi19	1.59889	0.00408895	0.0603064
FBgn0020255	751	774	802	821	790	738	731	704	712	748	chrX:11144550-11149018	Ran	-0.117946	0.00410505	0.0604765
FBgn0039564	256	226	315	257	233	169	226	209	137	144	chr3R:27954615-27957628	CG5527	-0.554989	0.00411441	0.0605249
FBgn0263830	152	125	114	100	106	91	101	83	72	81	chrX:22958554-22960393	CG40486	-0.480665	0.0041206	0.0605249
FBgn0267240	0	2	2	1	0	2	4	2	4	4	chr3R:13617448-13618861	CR45680	1.34998	0.00412203	0.0605249
FBgn0262515	6235	6076	5798	5925	6208	5726	5867	5556	5420	5427	chr2R:9207259-9210076	VhaAC45	-0.11312	0.00413354	0.0606268
FBgn0032287	1351	1164	1653	1435	1133	913	1056	1014	1003	1113	chr2L:10703319-10705232	CG6415	-0.391759	0.00415816	0.0608673
FBgn0030611	53	55	46	53	44	35	43	44	38	31	chrX:15084857-15086129	CG15027	-0.391999	0.00415912	0.0608673
FBgn0037712	81	78	82	81	86	69	68	71	76	72	chr3R:9565893-9569491	CG16789	-0.185149	0.00417743	0.0610679
FBgn0030555	904	1023	1008	928	955	1106	1234	1135	988	1149	chrX:14234111-14238225	Fbxl4	0.216282	0.00420291	0.061336
FBgn0027588	7129	6791	7090	6759	6837	6213	6703	6526	6515	6406	chrX:21600200-21605566	CG14476	-0.0984037	0.00420924	0.061336
FBgn0030720	132	140	162	183	149	132	120	105	122	102	chrX:15996714-16000000	CG8939	-0.394574	0.00420965	0.061336
FBgn0001256	41	41	29	39	41	22	27	31	29	23	chr3L:13382463-13384301	ImpL1	-0.522411	0.00422819	0.0615098
FBgn0030528	206	219	206	210	223	193	196	196	165	164	chrX:13811382-13813172	CG11095	-0.220657	0.00423086	0.0615098
FBgn0266346	295	308	315	283	317	262	273	265	284	282	chr2R:21692389-21697454	CngB	-0.152438	0.00425553	0.0618008
FBgn0038474	214	217	191	223	201	199	170	175	183	171	chr3R:17072430-17074097	mRpS11	-0.22078	0.0042737	0.0618428
FBgn0267657	0	0	0	0	0	0	1	1	0	1	chrX:14180811-14183018	CR45995	1.08801	0.00427627	0.0618428
FBgn0026666	165	166	160	147	160	135	146	130	148	142	chrX:15733968-15736082	l(1)G0136	-0.187557	0.00427706	0.0618428
FBgn0259729	17	23	16	18	26	32	38	41	22	41	chr2R:24423624-24425404	CG42383	0.770314	0.00428138	0.0618428
FBgn0031097	313	377	433	342	355	247	253	263	301	329	chrX:20239553-20243511	obst-A	-0.38809	0.00428536	0.0618428
FBgn0011824	32	36	38	37	30	26	29	27	25	18	chr2R:21095656-21097607	CG4038	-0.481401	0.00428641	0.0618428
FBgn0038983	1426	1316	1371	1270	1197	1415	1463	1630	1739	1579	chr3R:22531872-22540221	CG5326	0.24662	0.00429655	0.061864
FBgn0051648	228	204	212	213	187	188	180	168	174	186	chr2L:5526655-5528156	CG31648	-0.217659	0.00429722	0.061864
FBgn0032361	277	288	275	285	289	212	243	271	243	256	chr2L:11496502-11499250	CG6488	-0.211428	0.00431187	0.0620076
FBgn0038148	10	7	6	6	8	13	10	12	12	16	chr3R:13397533-13398885	CG14377	0.70706	0.00433698	0.0623012
FBgn0004623	5538	5268	5599	4916	5449	4352	4584	4339	5130	4841	chr3L:19687335-19690294	Gbeta76C	-0.206858	0.00434462	0.0623434
FBgn0025725	1803	1784	1908	1729	1684	1548	1682	1686	1504	1567	chr3L:1640764-1645501	alphaCOP	-0.159255	0.00436067	0.062506
FBgn0033466	2014	2029	2140	2111	2095	1817	1790	1872	1944	2016	chr2R:9959247-9964155	Pal1	-0.141203	0.00437232	0.0626055
FBgn0260944	857	904	999	919	979	1145	1139	1138	969	1032	chr3R:10784081-10786767	Rbp1	0.216397	0.0044161	0.063164
FBgn0263738	202	221	204	161	202	228	261	224	254	253	chr3R:18252541-18255789	Ada2a	0.305583	0.00442619	0.0632401
FBgn0039159	144	143	148	132	135	131	116	126	119	127	chr3R:24162527-24163847	mRpS24	-0.181032	0.00443964	0.063313
FBgn0036661	890	850	828	782	909	1005	993	977	881	970	chr3L:16779798-16782721	CG9705	0.179905	0.00444084	0.063313
FBgn0036980	821	827	780	766	791	832	912	873	941	851	chr3L:20375940-20382700	RhoBTB	0.143389	0.00445195	0.0633993
FBgn0265962	0	0	0	0	0	0	0	0	1	0	chr2R:21708643-21709897	CR44749	0.923488	0.00445645	0.0633993
FBgn0035122	134	146	158	150	134	120	108	131	127	124	chr3L:264477-266234	mRpL17	-0.249073	0.00448874	0.0637902
FBgn0027615	317	363	360	364	343	269	304	256	328	303	chr3L:10883959-10886773	CG6404	-0.265206	0.00453753	0.0643384
FBgn0010398	74	75	70	70	81	52	68	61	66	54	chr2L:10517033-10519571	Lrr47	-0.309868	0.00453803	0.0643384
FBgn0027527	2280	2128	2033	2212	1877	1983	1625	1738	1306	1491	chr3R:6234406-6237483	Osi6	-0.383598	0.00454188	0.0643384
FBgn0040259	758	690	704	702	781	782	879	790	961	949	chr3R:11156796-11160046	Ugt86Da	0.256426	0.00454813	0.0643583
FBgn0038950	1698	1417	1439	1475	1349	1264	1274	1203	1236	1336	chr3R:22364271-22366285	CG5382	-0.22291	0.00455597	0.0644004
FBgn0035104	6	6	3	4	3	9	6	8	10	9	chr3L:179621-182837	CG13875	0.854613	0.00456118	0.0644055
FBgn0033820	3152	3285	2442	2346	3228	3741	3898	4233	3503	3472	chr2R:13256285-13257748	CG4716	0.392376	0.00459999	0.0648844
FBgn0027074	257	245	246	249	305	296	304	302	305	297	chr2L:18819042-18822875	CG17324	0.210996	0.00461381	0.0649432
FBgn0002732	0	2	2	1	2	5	5	4	2	5	chr3R:26010591-26011870	E(spl)malpha-BFM	1.10965	0.00461396	0.0649432
FBgn0050010	37	35	26	29	36	42	42	45	41	40	chr2R:9863349-9864878	CG30010	0.364562	0.00464512	0.065219
FBgn0038042	100	114	98	77	86	71	73	63	70	79	chr3R:12420934-12422731	Scgbeta	-0.402831	0.00464812	0.065219
FBgn0031643	315	338	325	336	319	370	371	412	348	347	chr2L:4882996-4885971	CG3008	0.174062	0.00464831	0.065219
FBgn0002780	434	404	483	522	361	364	380	307	297	300	chr3R:32051758-32055276	mod	-0.416107	0.00465736	0.0652769
FBgn0034418	1525	1648	1702	1490	1507	1606	1925	1959	1798	1929	chr2R:19133425-19137471	CG15118	0.223764	0.00467377	0.0653866
FBgn0031111	47	57	67	65	50	49	36	44	40	42	chrX:20417619-20419266	Obp19c	-0.43459	0.00467744	0.0653866
FBgn0031830	5035	4480	4970	4348	4802	3797	4112	4025	4421	4266	chr2L:6557498-6559610	CoVb	-0.198078	0.00467998	0.0653866
FBgn0021776	4	5	6	6	4	9	6	12	10	11	chr3R:19931497-19935422	mira	0.756946	0.00469515	0.0655295
FBgn0039688	1793	2132	2294	2153	2392	2620	2529	2611	2673	2401	chr3R:29725528-29735662	Kul	0.257843	0.00470651	0.065619
FBgn0033571	118	96	109	107	101	99	82	91	76	72	chr2R:10897729-10899362	Rpb5	-0.338685	0.00471174	0.0656229
FBgn0004889	1517	1785	1647	1791	1875	2148	2065	2109	1945	1836	chr3R:10125827-10140074	tws	0.22972	0.00472081	0.0656801
FBgn0259896	176	206	194	183	190	215	209	229	219	201	chr2L:13972856-13977071	NimC1	0.176788	0.00472736	0.0657024
FBgn0267435	44167	49697	47395	45629	48528	39104	42205	42803	44722	43067	chr3R:31203878-31211032	chp	-0.153619	0.00474502	0.0658279
FBgn0037956	369	357	352	378	371	329	299	303	358	318	chr3R:11822400-11869762	CG6959	-0.18918	0.00474661	0.0658279
FBgn0051627	25	20	15	17	19	10	11	18	12	9	chr2L:21172920-21174481	CG31627	-0.679471	0.00475128	0.0658279
FBgn0025692	12	20	13	17	21	27	29	43	24	22	chr2R:12874862-12877268	CG3814	0.783479	0.00477036	0.0660175
FBgn0015039	4019	3820	3521	3718	4054	4275	4170	4329	5171	4806	chr2R:7129975-7132441	Cyp9b2	0.245411	0.00477493	0.0660175
FBgn0033196	2879	2767	2613	2953	2526	2527	2388	2287	2519	2354	chr2R:7594963-7621013	CG1358	-0.186662	0.00478965	0.066152
FBgn0028662	4472	4503	4462	4628	4647	4209	4120	3838	4395	4175	chr3R:14902028-14904363	VhaPPA1-1	-0.134051	0.00480893	0.0663492
FBgn0031600	533	512	519	443	437	441	427	411	386	391	chr2L:4392468-4394178	CG3652	-0.24763	0.00483998	0.0667025
FBgn0031805	129	191	117	102	166	93	92	99	75	59	chr2L:6367580-6370492	CG9505	-0.735198	0.0048483	0.0667025
FBgn0039214	1097	1219	1263	1136	1291	1452	1479	1517	1348	1246	chr3R:24634968-24650345	puf	0.227095	0.00484963	0.0667025
FBgn0031391	395	388	402	385	390	358	387	359	362	360	chr2L:2144995-2147577	CG11723	-0.103346	0.00486976	0.06691
FBgn0000299	911	956	952	851	938	816	827	853	882	791	chr2L:5029307-5037581	Cg25C	-0.145862	0.00488188	0.067007
FBgn0266304	0	0	1	1	0	3	1	2	2	2	chr2L:122535-124333	CR44969	1.1393	0.00489688	0.0671435
FBgn0262481	60	58	57	55	52	86	90	57	77	78	chr2R:18864319-18865520	CG43071	0.443778	0.00491884	0.0672759
FBgn0024947	1883	1747	1790	1619	1805	1579	1588	1576	1666	1601	chr2L:2880402-2886152	NTPase	-0.142637	0.00492558	0.0672759
FBgn0030558	6649	4691	5675	6139	4571	6434	7000	7560	7961	7472	chrX:14260921-14265681	CG1461	0.403893	0.00492665	0.0672759
FBgn0262569	0	0	1	1	0	2	3	2	1	2	chr2R:18867546-18868469	CG43109	1.28376	0.00493776	0.0672759
FBgn0034012	49	50	49	42	46	35	47	28	26	34	chr2R:15331023-15339686	Hr51	-0.506366	0.00494071	0.0672759
FBgn0051219	4	6	7	3	3	1	2	4	1	1	chr3R:19650716-19652732	CG31219	-1.42613	0.00494174	0.0672759
FBgn0027835	3835	3902	4420	4172	3725	3625	3614	3625	3443	3528	chr2R:18411725-18421426	Dp1	-0.168357	0.00494206	0.0672759
FBgn0029975	876	881	874	785	850	798	746	812	718	757	chrX:7908629-7912187	CG1444	-0.156918	0.00497524	0.0676582
FBgn0029718	206	186	176	180	182	177	163	151	154	155	chrX:4647569-4648948	mRpL30	-0.212852	0.00498659	0.067709
FBgn0004396	421	539	526	593	542	462	371	444	350	389	chr3L:15535093-15553516	CrebA	-0.37753	0.00498919	0.067709
FBgn0005198	920	867	896	819	883	939	984	1002	928	939	chr3L:20128879-20139312	gig	0.126544	0.00499692	0.0677133
FBgn0250785	1013	1064	1084	980	1085	959	955	937	1003	939	chr2L:20788360-20797344	vari	-0.126526	0.00500721	0.0677133
FBgn0033207	27	33	33	20	32	19	20	22	14	19	chr2R:7670025-7671405	CG12826	-0.609895	0.0050079	0.0677133
FBgn0052068	391	341	350	391	374	360	296	319	294	283	chr3L:10663074-10664737	CG32068	-0.254533	0.00500994	0.0677133
FBgn0034198	283	279	281	280	273	326	305	309	364	402	chr2R:17133827-17135647	CG11400	0.278578	0.00502603	0.0678116
FBgn0027338	3537	3561	3512	3875	3564	3379	3347	3295	3404	3249	chr3R:9574182-9578035	Kap-alpha3	-0.115214	0.00502744	0.0678116
FBgn0034087	954	1137	1205	1339	1153	832	896	851	1004	999	chr2R:16186282-16194579	clu	-0.334726	0.00504752	0.0680133
FBgn0050157	4	3	5	5	2	10	8	6	13	6	chr2R:6973736-6975435	CG30157	1.19746	0.00505628	0.0680338
FBgn0031149	497	567	543	529	498	450	500	488	461	447	chrX:21049583-21054239	CG1518	-0.168463	0.00505931	0.0680338
FBgn0039167	20	14	15	15	22	25	27	34	24	21	chr3R:24214329-24219020	CG17786	0.599635	0.00508698	0.0682415
FBgn0014342	45	43	51	65	42	60	68	105	72	72	chr3R:5547813-5551470	mia	0.609843	0.00508851	0.0682415
FBgn0260770	10	15	8	10	14	17	15	17	18	16	chr2R:24157366-24159614	CG42568	0.552158	0.00509019	0.0682415
FBgn0038353	6	5	6	4	5	8	9	15	6	12	chr3R:15694939-15697444	CG5399	0.848269	0.00510659	0.0683922
FBgn0003301	2138	2353	2273	2252	2465	2478	2684	2527	2523	2447	chrX:14787176-14826375	rut	0.139917	0.00511258	0.0684034
FBgn0034623	4	5	3	3	6	1	2	3	0	2	chr2R:21346573-21348185	CG9822	-1.11677	0.00512409	0.0684445
FBgn0036833	0	0	0	0	0	1	1	1	3	2	chr3L:18920128-18922410	CG3819	1.49009	0.00512598	0.0684445
FBgn0034331	1022	969	767	818	882	1037	1030	1086	1071	1121	chr2R:18384522-18385891	CG15067	0.266946	0.00517452	0.0690232
FBgn0004635	469	400	369	649	391	362	306	250	302	259	chr3L:1463509-1469246	rho	-0.603306	0.00518141	0.0690455
FBgn0039702	71	71	78	55	68	54	60	51	49	52	chr3R:29814619-29816753	Vps16B	-0.363115	0.00519141	0.0691094
FBgn0035619	1	1	1	2	2	0	1	1	0	0	chr3L:5592439-5595574	CG10592	-1.05889	0.00522078	0.0693464
FBgn0051005	287	307	325	372	309	252	242	246	294	276	chr3R:31235733-31252910	qless	-0.288212	0.0052246	0.0693464
FBgn0038938	1336	1416	1351	1282	1248	1169	1197	1164	1286	1112	chr3R:22298503-22304722	CG7084	-0.16413	0.00523243	0.0693464
FBgn0032986	710	799	783	856	857	1032	874	896	970	922	chr2L:22239614-22247290	CG3262	0.228008	0.00523501	0.0693464
FBgn0027537	118	126	121	126	106	105	110	104	94	101	chrX:13822524-13826212	Nup93-1	-0.221556	0.00523957	0.0693464
FBgn0031976	12	6	12	12	6	19	16	16	13	19	chr2L:8026612-8040090	CG7367	0.811143	0.0052406	0.0693464
FBgn0037998	445	463	461	465	456	519	516	497	463	532	chr3R:12213490-12219988	CG4848	0.138295	0.0052476	0.0693698
FBgn0010333	1188	1153	1198	1233	1113	1085	1123	1097	1011	1056	chr3L:1300577-1302985	Rac1	-0.133426	0.00525664	0.0694202
FBgn0051871	89	88	66	80	81	132	149	91	107	106	chr2L:10661779-10671789	CG31871	0.519956	0.00527717	0.0696218
FBgn0053191	14	13	18	13	21	25	33	21	22	23	chr3R:8778077-8780225	CG33191	0.634685	0.00529874	0.069837
FBgn0261268	699	856	805	760	859	909	996	1026	943	842	chr2L:15264943-15272326	Cul3	0.244093	0.0053154	0.069987
FBgn0038199	6	7	10	10	11	7	4	5	3	5	chr3R:14092202-14097137	CCHa1	-0.828618	0.00534293	0.0702797
FBgn0036997	1489	1470	2256	2015	1207	894	1178	1189	913	1181	chr3L:20466642-20469894	CG5955	-0.631507	0.00538683	0.0707349
FBgn0040817	572	584	612	534	640	667	750	664	779	632	chr3L:11711927-11715587	CG14132	0.243063	0.0053882	0.0707349
FBgn0033692	419	398	433	418	384	379	371	348	353	386	chr2R:12180191-12182675	wash	-0.160562	0.00541679	0.0710398
FBgn0052133	420	441	433	395	468	553	463	554	467	503	chr3L:14020013-14029423	ptip	0.23223	0.00544112	0.0712204
FBgn0051687	14	13	13	13	15	21	15	20	16	19	chr2L:20449923-20457280	CG31687	0.403773	0.00544304	0.0712204
FBgn0034436	653	563	549	652	568	711	651	699	707	681	chr2R:19357230-19363426	CG11961	0.210422	0.00544667	0.0712204
FBgn0037750	24	21	27	34	27	46	37	46	34	32	chr3R:9771493-9774721	Whamy	0.53838	0.0054938	0.0717073
FBgn0266581	112	131	160	160	109	92	108	90	90	103	chr3R:22033996-22039227	pit	-0.459586	0.00549473	0.0717073
FBgn0034577	690	632	634	658	644	606	536	559	621	583	chr2R:21057485-21060185	cpa	-0.167627	0.0055108	0.0718463
FBgn0011758	64	77	83	87	68	62	66	60	53	50	chrX:17397176-17403580	B-H1	-0.385937	0.00551649	0.0718499
FBgn0026602	524	481	491	452	500	389	430	344	457	425	chr2R:7242722-7246078	Ady43A	-0.268187	0.005539	0.072035
FBgn0039741	547	474	666	527	500	447	474	414	433	401	chr3R:30046168-30048967	CG7943	-0.317181	0.00554949	0.072035
FBgn0036906	56	59	60	43	49	69	63	67	70	65	chr3L:19798673-19801593	CG14102	0.323976	0.00555228	0.072035
FBgn0086350	24	20	17	28	21	32	27	31	31	29	chr2R:17054244-17057137	tef	0.44162	0.00555757	0.072035
FBgn0035308	31	23	35	24	30	44	41	35	34	45	chr3L:2152899-2164165	CG15822	0.47447	0.00556315	0.072035
FBgn0085428	23	27	17	29	28	19	15	6	11	11	chr2R:16306967-16316787	Nox	-1.06117	0.0055633	0.072035
FBgn0040777	6172	6647	6174	6461	6568	6087	6099	5917	6017	5896	chr2R:8717715-8724141	CG14767	-0.0944797	0.00557621	0.0721317
FBgn0038401	245	279	280	242	273	228	219	232	250	215	chr3R:16146727-16149938	CG5916	-0.208011	0.00558724	0.0722039
FBgn0032050	151	135	190	156	119	124	125	87	74	74	chr2L:8508767-8512168	CG13096	-0.656311	0.00559319	0.0722105
FBgn0027291	7038	6849	6994	6797	7115	5854	5968	5843	6970	6288	chrX:19518126-19522112	l(1)G0156	-0.17481	0.00560091	0.0722397
FBgn0016013	798	647	818	710	647	843	857	835	1051	975	chr3L:4071730-4074256	Faa	0.332513	0.00560643	0.0722406
FBgn0035577	10	6	14	19	4	24	23	18	24	27	chr3L:4828790-4833893	CG13708	1.24506	0.00562945	0.0723678
FBgn0028563	355	278	461	392	233	244	181	169	207	235	chr2R:8082674-8087453	sut1	-0.70305	0.00563684	0.0723678
FBgn0266359	46	48	37	57	54	56	69	77	66	61	chr2L:9936930-9939135	CR45007	0.438674	0.00563712	0.0723678
FBgn0031629	3914	3792	3897	3996	3894	3101	3147	2903	3835	3512	chr2L:4796298-4802225	Clect27	-0.249357	0.00563813	0.0723678
FBgn0038127	1	0	2	1	3	4	5	4	3	5	chr3R:13219342-13220880	CG8476	1.14163	0.00565474	0.0725109
FBgn0036848	329	332	377	354	357	312	301	295	332	311	chr3L:19096097-19098011	CG10424	-0.173295	0.00567034	0.0726406
FBgn0036301	81	80	81	89	59	55	55	58	57	67	chr3L:12535124-12537617	CG4069	-0.406909	0.00568185	0.0726586
FBgn0031376	981	966	953	1001	943	950	865	825	760	865	chr2L:1973655-1975715	Der-1	-0.188911	0.0056827	0.0726586
FBgn0025697	1849	1647	1652	1607	1607	1830	1887	1819	1816	1881	chr2L:7445053-7451546	santa-maria	0.142954	0.00569824	0.072787
FBgn0031174	451	454	442	448	425	410	419	386	368	422	chrX:21323744-21328452	CG1486	-0.150462	0.00571508	0.0729148
FBgn0266376	91	87	73	87	77	105	112	93	99	93	chrX:13303703-13308306	CR45018	0.274227	0.00572004	0.0729148
FBgn0033302	86	81	68	73	83	103	102	95	106	82	chr2R:8563885-8567504	Cyp6a14	0.317834	0.00572739	0.0729148
FBgn0032475	401	441	456	442	454	475	495	530	459	508	chr2L:13169347-13177087	Sfmbt	0.167606	0.0057304	0.0729148
FBgn0038811	121	124	139	116	106	91	112	79	97	98	chr3R:20590722-20592973	CG4159	-0.34958	0.00573574	0.0729148
FBgn0261641	1379	1257	1289	1214	1266	1398	1645	1504	1360	1416	chr3R:6361370-6368590	CG42724	0.189362	0.00576604	0.0732298
FBgn0031664	338	333	307	303	280	257	294	266	253	277	chr2L:4979211-4981894	CG8892	-0.214674	0.00577832	0.0733156
FBgn0263240	157	161	135	166	142	114	111	142	122	133	chr2R:7490534-7492891	Coop	-0.29438	0.00579048	0.0733343
FBgn0025682	1474	1378	1450	1454	1320	1350	1233	1256	1080	1241	chr3L:1298370-1300691	scf	-0.204351	0.00579086	0.0733343
FBgn0085433	592	589	652	558	674	673	762	674	743	692	chr3R:15363484-15367967	CG34404	0.208108	0.00592117	0.0748058
FBgn0020236	5521	5247	5284	5179	5222	5701	5941	6315	8058	7363	chr2R:15993229-16001592	ATPCL	0.321441	0.00592148	0.0748058
FBgn0035600	5920	5818	5848	5954	5862	5098	5155	5026	5781	5565	chr3L:5359909-5363100	CG4769	-0.146996	0.00592951	0.0748058
FBgn0037073	366	445	494	482	427	353	407	364	317	325	chr3L:21334913-21338534	CG7338	-0.325323	0.00592969	0.0748058
FBgn0003261	7304	7546	8194	7776	7841	7083	7215	7029	7396	6982	chr3R:6000124-6008881	Rm62	-0.115746	0.00593827	0.0748058
FBgn0031713	586	560	615	560	572	454	534	550	511	514	chr2L:5530318-5532525	CG7277	-0.178868	0.00594091	0.0748058
FBgn0001104	214	229	205	210	213	226	238	231	230	237	chr3L:6972448-6980346	Galphai	0.120002	0.00595588	0.0749195
FBgn0003353	740	748	719	710	805	829	793	852	827	783	chr2R:24047109-24053337	sei	0.132454	0.00596124	0.0749195
FBgn0029892	47	41	46	42	49	40	37	35	39	40	chrX:6687294-6689076	CG3184	-0.250983	0.00599715	0.0751835
FBgn0263864	414	435	434	421	511	543	514	527	508	469	chr2R:17019725-17027005	Dark	0.211428	0.00599753	0.0751835
FBgn0023076	101	117	131	103	118	129	157	175	151	127	chr3L:7762931-7775905	Clk	0.370568	0.00599926	0.0751835
FBgn0034628	396	448	405	388	456	451	464	532	473	516	chr2R:21386007-21389578	Acox57D-p	0.217254	0.0060292	0.0754875
FBgn0086443	624	592	679	589	565	502	573	504	543	535	chr2L:19129167-19132256	Aats-asn	-0.19914	0.00604163	0.0755717
FBgn0266808	6	6	6	7	7	4	1	4	6	2	chr2R:17800383-17802009	CR45270	-1.04407	0.00607752	0.075949
FBgn0037371	180	207	211	201	208	217	234	237	228	217	chr3R:5737876-5742778	Sym	0.171437	0.00609853	0.0761139
FBgn0037363	745	831	839	780	886	904	953	935	887	878	chr3R:5669411-5680232	Atg17	0.159086	0.0061022	0.0761139
FBgn0038756	0	0	0	1	0	1	1	0	2	2	chr3R:19948141-19949209	CG4783	1.18881	0.00611414	0.0761911
FBgn0042138	3124	3148	3316	3194	3045	2922	2952	2872	3015	3008	chr3L:11627735-11631051	CG18815	-0.100993	0.00614286	0.0763856
FBgn0031420	260	334	344	297	314	236	281	245	251	264	chr2L:2375539-2380808	Atxn7	-0.276322	0.00614931	0.0763856
FBgn0033741	119	122	179	169	109	92	117	85	75	83	chr2R:12468349-12472024	CG8545	-0.611004	0.00615918	0.0763856
FBgn0052473	1133	1057	1029	1107	1141	1128	1241	1209	1268	1195	chr3R:13302346-13313087	CG32473	0.141568	0.00616652	0.0763856
FBgn0030592	54	32	54	59	44	35	24	31	32	29	chrX:14885650-14897193	CG9514	-0.650453	0.0061698	0.0763856
FBgn0025864	1715	1558	1638	1665	1770	1902	1932	1881	1804	1722	chrX:8591729-8602338	Crag	0.145345	0.00617081	0.0763856
FBgn0086906	4314	4590	4577	4205	5268	5520	5553	6129	6029	4703	chr3L:2039379-2115913	sls	0.279935	0.00617566	0.0763856
FBgn0034062	153	118	130	134	121	115	106	102	101	115	chr2R:16009099-16011740	CG8388	-0.281617	0.00617584	0.0763856
FBgn0033130	358	332	340	344	365	330	326	312	293	276	chr2R:7034823-7037251	Tsp42Ei	-0.181429	0.00618413	0.0763922
FBgn0034277	1321	1170	1312	1345	1082	1010	1101	1065	1004	1115	chr2R:17764272-17767372	OstDelta	-0.231878	0.00619027	0.0763922
FBgn0265497	23	32	34	24	26	34	38	48	36	36	chr2R:13577734-13579928	CR44366	0.474707	0.00619365	0.0763922
FBgn0085438	77	93	87	66	82	93	126	100	104	101	chr3R:9742575-9746669	CG34409	0.368296	0.00625932	0.0769438
FBgn0004620	63	66	66	54	64	81	91	93	75	65	chr2L:5554770-5559296	GluRIIA	0.375363	0.00626101	0.0769438
FBgn0051038	1938	1934	2007	1858	1963	2151	2356	2227	2013	2035	chr3R:29876757-29903533	CG31038	0.148707	0.00626159	0.0769438
FBgn0032394	827	783	854	711	822	729	718	648	693	719	chr2L:12000932-12002568	CG6746	-0.188153	0.00626384	0.0769438
FBgn0050065	0	0	1	0	0	0	0	0	0	0	chr2R:13432726-13434062	CG30065	0.507541	0.00626739	0.0769438
FBgn0039494	927	841	933	876	904	787	711	773	780	878	chr3R:27157646-27160083	grass	-0.193388	0.00628577	0.0770831
FBgn0038476	925	1000	968	1004	942	1024	1064	1059	1066	1004	chr3R:17079942-17085083	kuk	0.107409	0.00629036	0.0770831
FBgn0265343	3	3	2	4	1	0	0	0	2	1	chr2R:10052341-10053297	CR44297	-1.6441	0.00630345	0.0771722
FBgn0001321	22	18	24	23	13	48	30	26	32	30	chr3R:10122063-10125966	knk	0.724345	0.00632415	0.0773542
FBgn0031558	144	195	143	147	146	217	164	214	215	261	chr2L:3691821-3692889	CG16704	0.457884	0.00633433	0.0773682
FBgn0264947	2	3	2	0	1	5	3	3	6	6	chr2L:8194207-8197351	CR44116	1.37785	0.00633696	0.0773682
FBgn0038610	1365	1221	1151	1311	1173	987	923	1072	1168	1085	chr3R:18377822-18381480	CG7675	-0.252211	0.00634917	0.0774376
FBgn0036686	177	184	225	242	184	158	181	152	142	152	chr3L:17016234-17020572	CG7728	-0.360658	0.00635835	0.0774376
FBgn0033236	695	735	783	768	726	594	642	729	659	645	chr2R:7941741-7956184	CG14764	-0.185297	0.00636018	0.0774376
FBgn0052672	3988	3933	3244	3805	3882	4663	4115	4205	4444	4369	chrX:10764576-10768640	Atg8a	0.210223	0.00637794	0.0775827
FBgn0023545	283	250	238	260	255	216	216	215	237	241	chrX:2007609-2009666	CG4406	-0.196042	0.0063947	0.0776978
FBgn0267276	0	1	1	0	0	5	4	3	2	1	chr2L:2006565-2007990	CR45712	1.69697	0.00639913	0.0776978
FBgn0037715	3294	2812	2855	2645	2690	2271	2428	2256	2536	2634	chr3R:9571609-9574513	CG9399	-0.237364	0.00640837	0.0777194
FBgn0264492	660	579	605	581	539	528	519	523	541	481	chr3L:23096770-23103762	CkIIalpha	-0.191636	0.00641263	0.0777194
FBgn0033520	294	248	235	244	210	291	311	319	470	461	chr2R:10424134-10425773	Prx2540-1	0.562232	0.00642469	0.0777945
FBgn0265074	0	0	0	0	4	3	3	4	2	3	chr2L:135100-136430	CR44185	1.80469	0.00643374	0.077833
FBgn0031542	123	129	131	110	118	82	87	104	110	107	chr2L:3480453-3491373	CG15414	-0.324222	0.00648348	0.078327
FBgn0051779	0	0	0	0	0	0	2	2	0	1	chr2L:3692882-3694207	Acp24A4	1.27256	0.00650161	0.078327
FBgn0052344	128	130	121	165	127	89	130	89	94	102	chr3L:320931-325022	CG32344	-0.41801	0.00650204	0.078327
FBgn0267665	34	44	53	58	46	63	66	103	62	69	chr3L:10286598-10308256	CR46003	0.628564	0.00650372	0.078327
FBgn0035084	68	71	51	64	84	39	44	41	55	56	chr2R:24943090-24945503	CG15861	-0.51796	0.00650411	0.078327
FBgn0035707	159	163	179	204	161	128	146	153	136	150	chr3L:6603382-6609041	CG8368	-0.278308	0.00651464	0.0783826
FBgn0034982	252	255	229	233	256	289	317	285	282	250	chr2R:24134878-24138352	CG4065	0.21079	0.00652362	0.0784195
FBgn0053052	109	129	126	137	92	101	72	89	86	91	chr3L:17427003-17429138	CG33052	-0.433818	0.00656139	0.0787957
FBgn0035948	187	192	183	193	182	138	145	147	185	168	chr3L:8977093-8980182	CG5644	-0.265408	0.00656994	0.0787957
FBgn0016078	486	519	444	454	468	437	428	420	439	401	chr2R:9400229-9413765	wun	-0.157394	0.00657274	0.0787957
FBgn0263628	0	0	0	0	0	1	2	1	3	1	chrX:2200321-2202159	CR43637	1.18566	0.00658429	0.0788628
FBgn0040398	11523	12877	12429	12162	10641	10872	10187	11124	9568	10154	chrX:1051223-1052933	CG14629	-0.20081	0.00660978	0.0790966
FBgn0038056	148	130	132	130	103	159	165	157	144	163	chr3R:12458119-12460596	CG5961	0.29641	0.00664923	0.0794969
FBgn0037098	2553	3110	2927	2745	3197	3336	3487	3598	3164	3244	chr3L:21543548-21555230	Wnk	0.21319	0.00665559	0.0795013
FBgn0086604	792	770	703	813	745	695	699	681	708	692	chr2R:20424036-20479253	CG12484	-0.137326	0.0067076	0.0800505
FBgn0050098	0	2	1	4	2	7	5	4	11	12	chr2R:16353922-16355517	CG30098	1.68342	0.00672855	0.0802283
FBgn0033153	226	213	215	195	204	183	188	202	180	190	chr2R:7248859-7250957	Gadd45	-0.160944	0.00674831	0.0803916
FBgn0030613	2263	2525	2511	2503	2636	3092	2990	2954	2659	2591	chrX:15089380-15114046	Rab3-GEF	0.196321	0.00676377	0.0804922
FBgn0030686	196	191	165	193	177	159	165	169	162	157	chrX:15760946-15762965	mRpL3	-0.183475	0.0067689	0.0804922
FBgn0036919	1054	1061	1191	1204	994	1011	975	867	816	945	chr3L:19924641-19927477	Grasp65	-0.256353	0.0068036	0.080667
FBgn0032154	53	44	49	48	47	39	43	37	28	39	chr2L:9890953-9893748	mtDNA-helicase	-0.372194	0.00680788	0.080667
FBgn0027093	171	164	176	147	158	144	138	120	152	134	chrX:15841467-15844447	Aats-arg	-0.246963	0.00680913	0.080667
FBgn0014857	3926	3705	3727	3646	3731	3419	3548	3529	3476	3631	chr2L:5054756-5056451	His3.3A	-0.0912986	0.00681163	0.080667
FBgn0031815	1468	1564	1538	1544	1484	1406	1476	1417	1450	1382	chr2L:6455750-6459310	frj	-0.09315	0.00681834	0.080667
FBgn0025742	494	470	472	505	481	399	476	398	453	410	chr2L:6034429-6037317	mtm	-0.185537	0.0068201	0.080667
FBgn0025681	630	720	667	704	667	811	788	772	700	736	chr2L:2992568-2999028	CG3558	0.166869	0.0068411	0.0807337
FBgn0038649	144	154	146	157	160	118	148	113	138	116	chr3R:18743761-18746343	CG7718	-0.267912	0.00684337	0.0807337
FBgn0036585	48	58	27	39	45	31	21	28	23	25	chr3L:16262438-16263549	CG13071	-0.741146	0.00684401	0.0807337
FBgn0033395	152	149	142	150	146	205	175	215	153	173	chr2R:9237210-9240133	Cyp4p2	0.302041	0.0068551	0.0807927
FBgn0017567	2349	2340	2284	2182	2069	2195	1930	1930	1990	1957	chr3R:15835746-15837419	ND23	-0.168213	0.00686979	0.080894
FBgn0010342	216	251	240	233	232	186	215	211	217	205	chr2R:9590565-9593046	Map60	-0.180968	0.00689439	0.0811116
FBgn0051989	152	158	161	166	172	179	182	182	184	167	chr2L:5525603-5536260	Cap-D3	0.139316	0.0069355	0.0815229
FBgn0033918	645	609	717	651	611	596	596	574	551	567	chr2R:14256191-14259089	CG8531	-0.164731	0.00696594	0.0816807
FBgn0266101	1782	1893	1847	1889	1806	2050	2092	2063	1876	1935	chr3L:9460748-9475777	CG44838	0.117495	0.00696978	0.0816807
FBgn0032781	129	122	128	111	130	115	111	109	102	107	chr2L:19430341-19432746	CG9987	-0.185692	0.00697194	0.0816807
FBgn0001977	233	258	255	252	245	250	281	294	294	301	chr2L:15035991-15039163	CIAPIN1	0.188674	0.00698109	0.0816807
FBgn0259996	0	0	0	0	0	0	1	1	0	1	chr2L:20247737-20249174	CR40341	0.806697	0.0069844	0.0816807
FBgn0038763	585	589	613	563	587	549	557	547	468	491	chr3R:20017967-20021640	CG4433	-0.173094	0.00698589	0.0816807
FBgn0031006	574	605	614	621	706	712	769	743	673	677	chrX:19251809-19261542	rictor	0.194629	0.00701573	0.0819574
FBgn0037526	84	89	100	85	94	73	81	86	72	70	chr3R:7886743-7890452	CG10092	-0.244527	0.00702979	0.0820492
FBgn0013773	245	209	218	238	194	240	258	267	281	318	chr2R:14871064-14874007	Cyp6a22	0.302345	0.0070479	0.0821883
FBgn0037565	95	90	102	88	92	124	127	128	105	97	chr3R:8293541-8301280	CG9626	0.299363	0.00706519	0.0823175
FBgn0038804	36	24	21	21	26	17	14	16	14	20	chr3R:20562184-20564369	CG10877	-0.596841	0.00708682	0.0824629
FBgn0259742	92	95	99	92	108	123	136	120	106	104	chr2R:24606965-24611149	CG42360	0.2728	0.0070901	0.0824629
FBgn0010105	618	586	644	568	577	783	696	792	628	653	chr3L:15721209-15728732	comm	0.24076	0.00712074	0.0826393
FBgn0031657	60	46	54	56	57	46	49	41	44	39	chr2L:4968702-4970518	CG3756	-0.30507	0.00712088	0.0826393
FBgn0025186	576	574	533	558	545	524	515	525	523	523	chr2R:22212533-22217566	ari-2	-0.0949197	0.00712925	0.0826393
FBgn0036341	543	515	522	508	479	479	482	475	465	435	chr3L:13044132-13047196	Syx13	-0.137439	0.0071302	0.0826393
FBgn0037561	105	85	99	94	74	82	74	63	60	70	chr3R:8267641-8270198	CG9630	-0.393039	0.00714583	0.0827481
FBgn0027619	509	534	491	504	449	466	449	435	401	367	chr2R:9968627-9971199	Adam	-0.236373	0.00717613	0.0829813
FBgn0052176	111	147	125	126	151	185	158	150	160	163	chr3L:17433566-17438273	CG32176	0.308819	0.00718434	0.0829813
FBgn0061492	297	236	294	258	212	188	205	194	208	222	chr3L:6094685-6096819	loj	-0.341831	0.00718474	0.0829813
FBgn0033607	342	373	352	333	358	364	423	403	386	381	chr2R:11280182-11284273	CG9062	0.151241	0.00719971	0.0830818
FBgn0034443	121	118	111	112	89	129	142	142	120	143	chr2R:19395913-19397074	cer	0.292996	0.00723543	0.0834214
FBgn0037743	521	577	582	564	556	517	486	547	506	489	chr3R:9756189-9759615	CG8412	-0.140517	0.00725565	0.0835818
FBgn0264874	34	51	46	40	52	59	52	74	56	70	chr2L:2189889-2191574	CR44065	0.474596	0.00727384	0.0837186
FBgn0020909	143	127	155	121	128	114	107	112	124	106	chrX:13756877-13758900	Rtc1	-0.256994	0.0073134	0.0841009
FBgn0030562	166	164	162	131	180	133	117	85	133	124	chrX:14287782-14289695	CG9400	-0.44954	0.00735863	0.0845478
FBgn0030245	2472	2224	2344	2136	2254	2373	2616	2630	2535	2498	chrX:10870292-10878195	CG1637	0.145358	0.00738325	0.0846936
FBgn0035953	485	462	424	434	440	508	545	471	507	489	chr3L:8997882-9002868	CG5087	0.165742	0.00738489	0.0846936
FBgn0039155	573	614	591	533	509	406	483	426	513	512	chr3R:24141093-24147792	Kal1	-0.274185	0.00739683	0.0846936
FBgn0264494	973	1102	1010	924	1113	1103	1292	1234	1191	1105	chr2L:1732222-1750914	CG17646	0.209175	0.00739688	0.0846936
FBgn0035445	96	104	94	106	105	92	94	88	86	92	chr3L:3377966-3380385	CG12014	-0.16762	0.00740728	0.0847395
FBgn0034708	1427	1483	1507	1468	1443	1335	1360	1388	1444	1349	chr2R:22185670-22190188	Vps35	-0.0941412	0.0074253	0.0848193
FBgn0041181	687	638	678	707	742	781	816	822	734	725	chr2L:7702503-7710992	Tep3	0.166258	0.00742775	0.0848193
FBgn0027570	246	255	233	265	244	300	309	285	284	251	chr3R:4719156-4732180	Nep2	0.197604	0.00743344	0.0848193
FBgn0038510	10	6	6	4	7	10	11	16	8	13	chr3R:17438666-17441030	CG14331	0.81815	0.00747733	0.0852467
FBgn0035722	230	185	228	207	199	193	184	169	173	163	chr3L:6956644-6958410	CG10075	-0.250125	0.0074895	0.0853121
FBgn0000071	3	2	2	0	2	4	7	4	3	4	chr3R:6762291-6765563	Ama	1.49476	0.00752114	0.085599
FBgn0031287	134	115	108	95	119	84	98	88	84	100	chr2L:850949-853032	CG4291	-0.32386	0.00754232	0.0857664
FBgn0051184	15	14	15	17	13	9	5	11	8	11	chr3R:23995960-23997319	LSm3	-0.78515	0.00754912	0.0857701
FBgn0033380	127	96	90	109	99	90	80	83	77	86	chr2R:9113972-9116332	Phax	-0.319028	0.00757821	0.0860065
FBgn0265086	1	0	0	3	2	6	3	3	4	2	chr2L:13089501-13090861	CR44197	1.53344	0.0075829	0.0860065
FBgn0029755	103	67	90	99	94	70	57	71	69	71	chrX:5317107-5319373	Sas10	-0.417281	0.00759674	0.0860899
FBgn0039628	1479	1308	1467	1335	1397	1452	1537	1580	1734	1689	chr3R:29050754-29052569	CG11841	0.191497	0.00760453	0.0861046
FBgn0025360	440	508	462	448	402	414	388	392	299	329	chr2R:8030981-8042831	Optix	-0.319958	0.00762731	0.0862889
FBgn0029128	170	186	146	176	188	188	206	205	209	211	chrX:141906-200965	tyn	0.23119	0.00769375	0.0869663
FBgn0036024	8	7	5	12	3	12	18	12	10	17	chr3L:9640711-9642215	CG18180	1.01238	0.00770952	0.0870703
FBgn0034114	153	154	152	155	147	166	196	167	169	164	chr2R:16321884-16325103	CG4282	0.173267	0.00771669	0.0870771
FBgn0028969	669	674	753	636	591	550	600	577	536	601	chrX:1858839-1862092	deltaCOP	-0.212446	0.00772346	0.0870794
FBgn0265839	22	45	41	36	34	23	27	20	13	16	chr2R:20006793-20007947	CR44628	-0.84776	0.00774096	0.0871081
FBgn0261790	110	112	94	93	87	90	75	73	84	78	chr2L:7884628-7885752	SmE	-0.303967	0.00774478	0.0871081
FBgn0025874	163	157	150	187	188	204	188	221	190	199	chr3L:13962356-13965004	Meics	0.251857	0.00774572	0.0871081
FBgn0039942	207	228	231	216	239	260	261	233	261	245	chrX:23080457-23083011	CG17163	0.167216	0.00778111	0.0873405
FBgn0034950	628	657	649	648	634	696	717	776	713	649	chr2R:23988436-23992351	Pask	0.138075	0.00778372	0.0873405
FBgn0263289	4536	4421	4216	4308	4744	5000	5087	5035	4677	4595	chr3R:26536048-26604353	scrib	0.132647	0.00778615	0.0873405
FBgn0040929	88	83	80	98	82	81	77	62	65	67	chrX:8590473-8592031	CG12659	-0.296011	0.00780881	0.0875207
FBgn0034576	1658	1533	1441	1447	1405	1243	1260	1212	1413	1385	chr2R:21024776-21026388	CG9350	-0.202702	0.00785556	0.0879704
FBgn0033981	91	76	96	115	77	111	110	112	138	123	chr2R:14884962-14887249	Cyp6a21	0.39563	0.00786604	0.0880022
FBgn0037156	174	174	173	166	174	155	169	147	135	123	chr3L:22265504-22266981	CG11523	-0.248604	0.00788035	0.0880022
FBgn0024734	1152	1234	1147	1249	1155	1297	1255	1341	1504	1312	chr2L:16245533-16257908	PRL-1	0.172766	0.0078833	0.0880022
FBgn0036380	14	21	27	23	34	41	53	36	29	44	chr3L:13839895-13842542	CG8757	0.769939	0.00788496	0.0880022
FBgn0034877	18555	16508	17396	16452	16993	13880	13976	14122	16197	16480	chr2R:23547937-23549284	levy	-0.207031	0.00793622	0.0884534
FBgn0040569	0	0	0	1	0	2	1	1	0	2	chr3R:18372626-18373631	CG14310	1.11581	0.00794191	0.0884534
FBgn0034727	568	567	592	574	574	515	557	557	541	534	chr2R:22418635-22420678	mRpS29	-0.0904046	0.0079577	0.0884534
FBgn0020930	1146	1261	1258	1204	1164	1088	1078	1074	1184	1081	chr2R:12757244-12760026	Dgkepsilon	-0.133667	0.00795779	0.0884534
FBgn0037312	348	296	330	288	286	279	267	272	235	265	chr3R:5353415-5355049	CG11999	-0.229809	0.00795873	0.0884534
FBgn0033710	3122	3043	3151	3043	2905	2586	3038	2822	2716	2723	chr2R:12306226-12310714	CG17739	-0.139522	0.00797739	0.0885864
FBgn0027609	301	296	326	311	277	244	286	263	279	258	chr2L:4442568-4444982	morgue	-0.185121	0.00799711	0.0887311
FBgn0265508	25	28	16	15	24	12	12	12	12	17	chr2R:15226636-15232967	CR44370	-0.730835	0.00802206	0.0888964
FBgn0036489	209	214	201	198	178	169	169	180	178	183	chr3L:15160574-15163930	CG7011	-0.184698	0.00802542	0.0888964
FBgn0036915	543	610	621	671	639	719	743	725	676	655	chr3L:19909998-19912806	Prp3	0.190397	0.00805021	0.0890966
FBgn0263911	3867	3795	3155	3220	3061	3216	2793	2643	2631	2815	chr3L:21538557-21539749	CoVIII	-0.276774	0.00808603	0.0894184
FBgn0005658	129	145	152	159	119	120	120	119	94	95	chr3L:6097315-6124215	Ets65A	-0.360835	0.00810116	0.0895111
FBgn0265045	2157	2224	2268	2007	2239	2274	2606	2499	2366	2330	chr2R:15946631-15989800	Strn-Mlck	0.14636	0.00812262	0.0895942
FBgn0030670	5487	5588	5377	5554	5565	5319	5317	5254	5325	5227	chrX:15701149-15704072	Pis	-0.0620064	0.00812719	0.0895942
FBgn0042110	1	1	0	2	2	0	0	0	0	1	chr3R:11690084-11692101	CG18765	-1.21188	0.00812896	0.0895942
FBgn0027583	210	199	216	209	210	196	197	177	176	195	chr3R:29734967-29737047	CG7601	-0.15251	0.00813653	0.0896032
FBgn0015582	155	137	160	149	141	119	131	136	138	122	chr2R:11290692-11293476	dare	-0.201802	0.00816322	0.0897753
FBgn0038877	12553	10518	9114	11679	9784	9715	8532	8687	8538	8064	chr3R:21270776-21274119	CG3308	-0.295977	0.0081657	0.0897753
FBgn0263740	1642	1421	1678	1608	1437	1389	1342	1462	1347	1303	chr3R:15257542-15263760	eIF-2gamma	-0.185663	0.00818649	0.0898631
FBgn0032640	739	748	812	814	852	735	750	714	686	691	chr2L:17471301-17475075	Sgt	-0.149214	0.00818724	0.0898631
FBgn0037721	618	635	578	534	648	545	547	536	461	518	chr3R:9624855-9627232	CG9427	-0.209925	0.00826225	0.0906114
FBgn0034724	599	727	639	651	663	597	565	610	552	596	chr2R:22393574-22402361	babos	-0.166913	0.00828966	0.0908369
FBgn0263979	460	498	551	514	451	456	425	441	432	402	chr3R:15225274-15227866	Caf1	-0.197107	0.00830579	0.0908696
FBgn0024188	720	675	740	703	724	687	655	648	557	615	chr2R:11360404-11362173	san	-0.177144	0.00830635	0.0908696
FBgn0085446	5424	5606	5417	5380	5777	6378	6036	6437	5720	5705	chrX:6540469-6589475	CG34417	0.130212	0.0083324	0.0910149
FBgn0037913	16076	13772	14014	13769	13590	9574	9002	9589	13480	12926	chr3R:11559594-11567356	fabp	-0.403987	0.00833337	0.0910149
FBgn0035435	51	58	58	68	70	75	71	81	76	71	chr3L:3317726-3319534	PIG-C	0.290155	0.00834212	0.0910356
FBgn0034496	121	134	163	152	117	122	95	96	103	114	chr2R:20275671-20279217	CG9143	-0.372468	0.00835346	0.0910511
FBgn0035150	140	160	139	159	151	162	182	174	162	168	chr3L:654061-658273	Rev1	0.177763	0.00836217	0.0910511
FBgn0259238	438	443	388	418	377	397	356	346	353	355	chr2R:11294234-11297822	CG42336	-0.192984	0.00836415	0.0910511
FBgn0000308	4630	4508	4628	4593	4651	4460	4392	4488	4364	4206	chr2L:5971813-5981320	chic	-0.0725986	0.00839441	0.0913055
FBgn0267540	5	7	5	6	9	13	9	10	9	13	chr3L:11666976-11668200	CR45880	0.716045	0.00841136	0.0914009
FBgn0026314	471	411	426	504	426	493	497	507	560	546	chr3R:11168201-11170548	Ugt35b	0.217512	0.00841696	0.0914009
FBgn0030037	337	386	342	448	360	315	330	294	317	306	chrX:8433621-8438122	CG12125	-0.256312	0.00846983	0.0918997
FBgn0032298	63	65	71	80	55	50	56	42	57	36	chr2L:10767932-10770254	CG6724	-0.481314	0.00850559	0.0922123
FBgn0263353	2505	2739	2689	2698	2819	2528	2499	2452	2550	2276	chr3R:5802026-5813560	CG11000	-0.130175	0.00851787	0.09227
FBgn0083969	491	563	557	514	573	588	608	605	619	571	chr3R:29869063-29875461	CG34133	0.148881	0.00855538	0.0926007
FBgn0038539	0	1	1	1	0	3	6	3	1	2	chr3R:17724108-17725365	Atg8b	1.1798	0.00856534	0.0926328
FBgn0034180	939	1090	1072	1059	1080	1150	1159	1186	1256	1103	chr2R:17007372-17016196	Ehbp1	0.158462	0.00859885	0.0929195
FBgn0266284	341	341	332	381	300	282	329	266	278	236	chrX:1461542-1464522	Ns3	-0.289672	0.00865838	0.093277
FBgn0037625	0	0	2	1	2	0	0	0	0	0	chr3R:8748904-8768502	CG11768	-1.02956	0.00866508	0.093277
FBgn0001253	116	127	123	136	118	112	114	93	109	102	chr3L:8372103-8391473	ImpE1	-0.227025	0.00866615	0.093277
FBgn0037897	347	408	362	402	420	408	471	461	443	436	chr3R:11421790-11430271	CG5270	0.195995	0.00866948	0.093277
FBgn0036829	0	0	0	0	1	0	0	0	0	0	chr3L:18907958-18911484	Ir75d	-0.683145	0.00867964	0.093277
FBgn0050069	1062	1097	1052	1091	1170	1293	1137	1231	1204	1161	chr2R:14184902-14198670	CG30069	0.13723	0.00868026	0.093277
FBgn0037614	192	216	195	186	199	146	152	155	157	205	chr3R:8715941-8721622	CG8116	-0.28897	0.00868118	0.093277
FBgn0028737	12294	11760	12152	11846	11175	10387	10285	11063	10857	11547	chr2R:16867920-16869582	Ef1beta	-0.131772	0.00869973	0.0933332
FBgn0039224	4	3	3	4	2	6	4	6	4	5	chr3R:24787946-24790438	CG13634	0.747349	0.00870054	0.0933332
FBgn0014464	23	14	15	16	21	32	24	26	22	24	chrX:8470586-8473389	Cp7Fa	0.524642	0.00870754	0.0933332
FBgn0010772	1267	1468	1312	1254	1255	1443	1463	1486	1399	1444	chr3R:5664837-5669636	Xe7	0.142493	0.00872651	0.0934611
FBgn0261509	280	274	276	295	283	278	213	211	253	240	chr2L:1554827-1608706	haf	-0.246991	0.00875905	0.0937037
FBgn0259711	25	39	26	25	28	39	47	46	30	47	chr2R:21666385-21667896	CG42365	0.553116	0.0087633	0.0937037
FBgn0030159	792	761	628	740	788	640	550	671	656	608	chrX:9881651-9883972	CG9689	-0.246593	0.00877939	0.0937191
FBgn0266570	211	219	245	235	192	184	192	199	192	175	chrX:4319136-4322047	CG2982	-0.222834	0.00878533	0.0937191
FBgn0010747	504	493	538	527	473	423	490	444	468	447	chr3L:5152376-5155079	Srp54k	-0.159977	0.00878594	0.0937191
FBgn0010350	7849	8281	7608	7963	8318	7271	7427	7132	7772	7519	chr3L:8127460-8131977	CdsA	-0.109928	0.00880151	0.0938096
FBgn0040323	262	244	257	240	238	269	265	265	278	285	chr3L:18675498-18678178	GNBP1	0.130797	0.00881344	0.0938613
FBgn0037051	717	700	787	690	655	650	675	618	548	568	chr3L:21132948-21136655	CG10565	-0.218981	0.00885011	0.0941762
FBgn0039801	8159	8690	8581	8588	7351	7714	7118	7428	6368	7365	chr3R:30745177-30746592	Npc2h	-0.20286	0.00887071	0.0943198
FBgn0036821	1812	1780	1795	1901	1978	1496	1570	1503	1705	1823	chr3L:18877948-18890785	CG3961	-0.199389	0.00888046	0.0943478
FBgn0039916	123	122	145	136	174	211	195	164	175	159	chr4:635829-646858	CG9935	0.369603	0.00888913	0.0943642
FBgn0033557	56	49	56	61	41	53	28	29	35	20	chr2R:10823103-10827946	CG12325	-0.72078	0.00889701	0.0943723
FBgn0086361	874	839	926	914	914	868	795	779	841	776	chr3R:29591529-29617459	alph	-0.140686	0.00891882	0.0945099
FBgn0037044	224	189	203	200	217	181	182	174	169	197	chr3L:21027613-21030443	CG10585	-0.191815	0.00892423	0.0945099
FBgn0040989	0	0	0	0	0	0	0	0	0	1	chr2L:18006325-18007518	CG5693	0.734719	0.00895689	0.0947801
FBgn0036278	145	132	143	135	154	188	211	193	146	159	chr3L:12338814-12351846	CrzR	0.324643	0.00897212	0.0948297
FBgn0046258	44	50	40	59	38	38	27	23	23	39	chr3R:27685660-27693092	CG12880	-0.617134	0.00897589	0.0948297
FBgn0034966	134	149	142	148	126	119	96	130	113	122	chr2R:24055004-24057901	CG13563	-0.270345	0.00899844	0.0948547
FBgn0030096	165	160	169	176	153	133	139	153	122	157	chrX:9159822-9162392	Zpr1	-0.232316	0.00899946	0.0948547
FBgn0263584	10	23	14	12	14	25	27	34	25	16	chr2L:21650-24539	CR43609	0.796328	0.00900657	0.0948547
FBgn0033848	2	0	1	1	3	0	0	0	0	0	chr2R:13514957-13517754	CG13330	-1.22156	0.00900921	0.0948547
FBgn0003391	806	775	736	848	825	718	741	684	760	653	chr2R:21049352-21057499	shg	-0.169059	0.00902109	0.0948547
FBgn0036603	2	6	4	4	6	1	2	4	2	1	chr3L:16313983-16315451	CG13062	-1.24178	0.00902118	0.0948547
FBgn0267073	84	98	90	122	88	133	127	149	101	129	chrX:5428181-5429558	CR45517	0.405607	0.00903411	0.0948905
FBgn0031711	210	211	196	183	195	183	190	174	155	165	chr2L:5523837-5526111	CG6907	-0.2037	0.00904069	0.0948905
FBgn0030851	127	132	125	120	123	113	124	101	97	107	chrX:17627862-17629794	CG8326	-0.213146	0.00904605	0.0948905
FBgn0032414	512	561	499	514	520	377	411	345	475	503	chr2L:12114058-12130198	CG17211	-0.31892	0.00909547	0.0953335
FBgn0050118	4119	4533	4071	4073	4233	4561	4520	4495	4492	4457	chr2R:18430013-18440777	CG30118	0.0987481	0.00910392	0.0953467
FBgn0053096	56	38	37	30	40	57	56	53	54	50	chr3R:25097370-25102448	CG33096	0.447547	0.00921335	0.0964165
FBgn0023529	1716	1689	1798	1769	1566	1510	1661	1570	1411	1488	chrX:2270706-2275370	CG2918	-0.1626	0.00925299	0.096755
FBgn0027885	1753	1889	1824	1806	1870	1975	1940	1957	1875	1938	chr2L:17474610-17478190	Aac11	0.0820542	0.00926065	0.0967588
FBgn0015271	29	24	35	34	30	22	22	16	23	25	chr2L:13829535-13831878	Orc5	-0.465883	0.00929403	0.0970312
FBgn0027934	0	0	0	1	0	2	1	1	0	2	chr3R:7526067-7528370	alpha-Est4aPsi	0.98576	0.00930322	0.0970507
FBgn0032397	655	692	750	656	658	595	610	640	623	635	chr2L:12035682-12038813	Tom70	-0.137473	0.00934107	0.0972449
FBgn0031030	1469	1660	1729	1721	1800	2150	1968	1936	1884	1755	chrX:19569419-19580102	Tao	0.208734	0.00934211	0.0972449
FBgn0266705	3	1	6	2	6	6	15	15	5	8	chr3R:10876532-10878085	CR45195	1.3694	0.00934384	0.0972449
FBgn0032880	1077	1198	1174	1237	1197	1098	1119	1047	1085	1042	chr2L:20730114-20734611	CG9318	-0.127111	0.00935898	0.0973261
FBgn0027070	1340	1301	1452	1457	1378	1582	1700	1724	1505	1411	chr2L:18826468-18829361	CG17322	0.188961	0.00937069	0.0973715
FBgn0015737	3249	3177	3147	3234	2855	2974	2905	2903	2654	2727	chr3R:27288467-27291894	Hmu	-0.146709	0.00939836	0.0973797
FBgn0243511	207	217	221	199	246	171	197	204	181	193	chr3R:20021402-20026784	psidin	-0.208456	0.00939841	0.0973797
FBgn0031305	1232	1193	1295	1299	1205	1294	1328	1592	1448	1416	chr2L:1132030-1134400	Iris	0.181026	0.00940043	0.0973797
FBgn0031791	69	74	54	76	69	51	55	56	54	59	chr2L:6255557-6257124	AANATL2	-0.307512	0.00940171	0.0973797
FBgn0052017	350	371	318	445	453	467	469	467	489	464	chr4:1137528-1162460	CG32017	0.294133	0.0094082	0.0973797
FBgn0003861	28593	29461	28500	26766	28006	23305	26842	27329	25929	25278	chr3R:29914219-29920591	trp	-0.138398	0.00942121	0.0973801
FBgn0034646	316	254	283	255	246	216	227	223	247	234	chr2R:21658468-21660309	Rae1	-0.238017	0.00942294	0.0973801
FBgn0034098	6	9	4	2	4	10	12	16	7	9	chr2R:16237801-16241024	krimp	1.19151	0.0094613	0.0976691
FBgn0028424	231	215	184	195	217	175	173	168	200	154	chr2R:16289018-16291635	JhI-26	-0.261252	0.00946563	0.0976691
FBgn0021995	94	127	116	124	86	84	85	91	64	74	chr2R:8163262-8168071	Rs1	-0.445913	0.00953597	0.098308
FBgn0263113	3	7	5	2	3	10	10	6	5	9	chr2R:17539020-17544655	CG43370	0.958233	0.00955186	0.098308
FBgn0034614	15	12	12	9	8	8	5	5	7	8	chr2R:21294100-21295890	CG9752	-0.775866	0.0095538	0.098308
FBgn0036029	3	2	1	0	1	0	0	1	0	0	chr3L:9684869-9686552	CG16719	-1.12942	0.0095572	0.098308
FBgn0037671	6673	6328	6277	6168	6774	5851	6212	5794	6005	6096	chr3R:9260336-9262892	VhaM8.9	-0.106278	0.00959009	0.0985697
FBgn0034786	345	365	410	396	441	413	462	470	517	458	chr2R:22847530-22854129	CG13531	0.245189	0.00960025	0.0985977
FBgn0035370	813	974	963	896	905	838	819	827	776	824	chr3L:2766697-2768694	Non2	-0.155662	0.00961171	0.0986391
FBgn0035432	674	812	1027	931	969	720	781	640	570	608	chr3L:3303406-3314311	ZnT63C	-0.406032	0.00962888	0.0987388
FBgn0024364	85	69	88	79	72	54	64	71	43	64	chrX:1353712-1356775	CG11417	-0.429319	0.00966766	0.0989608
FBgn0264467	4	3	7	6	1	9	8	11	10	6	chr3L:20314832-20317585	CR43875	1.2528	0.00966838	0.0989608
FBgn0263025	113	110	95	117	98	80	99	88	93	86	chr3R:27694933-27696833	CG43320	-0.24866	0.00967291	0.0989608
FBgn0032900	65	62	67	66	73	72	72	96	83	84	chr2L:20869552-20871867	CG14401	0.285278	0.00969716	0.0991323
FBgn0020372	3798	3826	3820	3614	3735	3082	3412	3012	3685	3478	chr2R:23877895-23881162	TM4SF	-0.178506	0.00970744	0.0991551
FBgn0261439	4249	4440	4349	4254	4287	3970	4289	3983	4094	4071	chr2R:19391561-19396273	SdhA	-0.0825053	0.00971434	0.0991551
FBgn0051821	1	0	1	1	1	0	0	0	0	0	chr2L:15900633-15902712	CG31821	-0.57185	0.00977245	0.0996714
FBgn0010399	342	387	403	392	398	347	358	356	336	316	chr3R:5508540-5523630	Nmdar1	-0.166849	0.00979521	0.0997732
FBgn0266411	1772	1966	2003	2093	1895	2143	2084	2278	2228	2074	chr3R:30058009-30122100	sima	0.151101	0.00979747	0.0997732
FBgn0267624	7	11	10	10	7	18	21	11	14	13	chr3L:22347866-22407849	CR45962	0.698225	0.00981893	0.0999149
FBgn0036837	7991	6498	6689	7150	6664	7150	8060	8661	9471	9575	chr3L:18989724-18998585	CG18135	0.288606	0.00983209	0.0999721
FBgn0013949	1985	1868	1885	1927	1699	1682	1754	1775	1506	1537	chr3R:24865048-24867953	Ela	-0.185066	0.0098487	0.100034
FBgn0262117	260	241	236	278	274	339	289	285	285	298	chr2R:4235477-4243236	IntS3	0.211762	0.00985322	0.100034
FBgn0259226	378	397	364	347	399	436	445	433	426	380	chr2R:8573066-8585081	CG42326	0.167111	0.00997041	0.101116
FBgn0035968	69	84	84	72	71	87	85	107	95	85	chr3L:9202763-9209155	Slc45-1	0.273379	0.00997505	0.101116
FBgn0029980	83	87	95	89	70	65	66	58	74	75	chrX:7931443-7933653	CG10778	-0.320349	0.0100187	0.101481
FBgn0030067	50	47	82	60	51	43	44	38	32	39	chrX:8901397-8904063	Rbm13	-0.530933	0.0100312	0.10153
FBgn0036990	126	144	100	127	107	105	88	92	82	102	chr3L:20434808-20436511	mRpL15	-0.361461	0.0100407	0.101548
FBgn0032484	409	428	446	449	424	494	478	441	562	534	chr2L:13212033-13215652	kek4	0.212968	0.0100583	0.101649
FBgn0036300	56	59	68	56	68	37	52	40	55	51	chr3L:12534288-12535815	CG10688	-0.386884	0.0101096	0.102089
FBgn0034417	338	268	370	302	261	246	218	222	230	279	chr2R:19121929-19129602	CG15117	-0.355116	0.01012	0.102116
FBgn0036931	4	4	3	3	3	4	5	5	8	5	chr3L:20024385-20028137	CG14183	0.640807	0.0101343	0.102137
FBgn0036916	170	142	180	178	154	150	141	133	128	141	chr3L:19912103-19914017	Mtr3	-0.246403	0.0101375	0.102137
FBgn0034718	2351	2281	2276	2194	2126	1873	2065	2197	1944	1659	chr2R:22297912-22312239	wdp	-0.212354	0.0101565	0.102233
FBgn0034452	30	27	26	33	33	20	25	28	17	15	chr2R:19486744-19492148	Oseg6	-0.529485	0.0101624	0.102233
FBgn0033521	231	156	162	133	155	176	273	254	337	419	chr2R:10426578-10428217	CG12896	0.764162	0.0101972	0.102487
FBgn0038865	834	610	826	731	692	759	896	1042	1100	1168	chr3R:21158936-21161394	CG10824	0.418193	0.0102031	0.102487
FBgn0038862	2701	2719	2693	2561	2783	2927	2952	3174	2802	2776	chr3R:21133960-21138516	Ubpy	0.117829	0.0102463	0.102739
FBgn0264431	1	0	0	0	0	0	0	0	0	0	chr3R:15667676-15668978	CR43849	-0.789846	0.0102466	0.102739
FBgn0014075	1208	1182	1273	1253	1358	1055	1191	1140	1182	1117	chr3L:18872445-18878547	Ugt	-0.143125	0.0102514	0.102739
FBgn0033793	630	565	595	567	575	549	555	538	509	546	chr2R:13127613-13129354	CG3955	-0.121049	0.0103086	0.103234
FBgn0033984	728	776	764	836	823	696	694	723	758	643	chr2R:14935358-14941024	Lap1	-0.16337	0.0103268	0.103241
FBgn0026878	88	79	65	81	63	61	64	60	48	54	chrX:2042428-2044120	CG4325	-0.382775	0.0103295	0.103241
FBgn0004556	62	56	60	84	64	38	62	53	30	38	chr3L:16728194-16731120	Dbp73D	-0.585821	0.0103327	0.103241
FBgn0262599	66	49	51	66	58	47	38	41	44	51	chr2L:10849839-10854906	CG43129	-0.378133	0.0103697	0.103533
FBgn0032010	3501	3059	3219	3270	2999	3940	4078	4029	3157	3716	chr2L:8243858-8257804	CG8086	0.231769	0.0103872	0.10356
FBgn0030505	1798	2132	1916	2005	2276	2403	2375	2460	2306	2112	chrX:13624443-13664870	NFAT	0.203986	0.010388	0.10356
FBgn0053203	1262	1438	1310	1340	1336	1228	1307	1179	1158	1044	chr3R:28870304-28888011	CG33203	-0.180814	0.0104434	0.103991
FBgn0010382	20	12	10	12	20	31	23	18	22	24	chr2L:15727279-15748452	CycE	0.680984	0.0104469	0.103991
FBgn0265531	2	0	0	0	2	3	2	2	2	2	chrX:2065153-2066408	CR44381	1.17791	0.0105393	0.10483
FBgn0034535	102	118	107	82	98	87	90	73	72	80	chr2R:20641440-20642860	CG11110	-0.329562	0.0105614	0.10483
FBgn0039929	192	204	236	219	190	174	187	162	194	164	chr4:1029409-1032059	CG11076	-0.241759	0.0105656	0.10483
FBgn0030007	297	237	260	281	252	181	213	225	215	254	chrX:8143602-8145904	CG2263	-0.291146	0.0105703	0.10483
FBgn0033272	707	685	742	753	718	766	784	761	770	769	chr2R:8161377-8163802	RagC-D	0.0942011	0.0105707	0.10483
FBgn0052708	56	50	45	50	49	28	43	42	33	45	chrX:9085630-9087166	CG32708	-0.399024	0.0106011	0.105052
FBgn0028372	323	405	383	383	382	314	332	340	341	321	chr2R:19670316-19673779	isopeptidase-T-3	-0.18369	0.0106768	0.105723
FBgn0038039	999	987	1023	1020	962	840	927	799	915	972	chr3R:12408014-12412070	CG5196	-0.169746	0.0107381	0.106251
FBgn0035877	746	673	647	588	738	749	800	834	768	747	chr3L:8340483-8343178	CG7083	0.204311	0.0107573	0.106362
FBgn0038984	7755	8182	7882	8238	8568	7134	6903	7730	7889	7410	chr3R:22543391-22548148	AdipoR	-0.134793	0.0107795	0.106502
FBgn0026080	208	192	196	201	166	219	221	232	213	212	chrX:4114498-4117789	Tip60	0.185566	0.0108692	0.107308
FBgn0010435	6953	6941	6957	7205	7407	7683	7650	7335	7607	7347	chr2R:24976154-24986372	emp	0.0837988	0.0109558	0.108052
FBgn0043070	3944	3917	3576	3687	3740	3452	3600	3639	3304	3111	chr2R:21501795-21517543	MESK2	-0.144291	0.0109609	0.108052
FBgn0034743	12045	11151	10623	10899	10227	10228	9285	9723	9904	10308	chr2R:22605443-22608297	RpS16	-0.152581	0.010978	0.108111
FBgn0030904	3	2	2	5	1	8	5	8	4	2	chrX:18240352-18243586	upd2	1.23921	0.0109831	0.108111
FBgn0265498	9	10	12	11	5	7	5	4	5	5	chr2R:13854357-13856196	CR44367	-0.815171	0.0109913	0.108111
FBgn0261451	6290	6253	5812	6316	6472	6574	6859	6704	7739	6786	chrX:2470158-2545712	trol	0.151235	0.0110183	0.108296
FBgn0036677	11	5	9	6	8	1	2	5	0	4	chr3L:16923612-16927736	CG13023	-1.62664	0.0110645	0.10867
FBgn0053773	0	0	0	0	0	0	1	0	0	0	chr3R:31035044-31036426	CG33773	0.778984	0.0110791	0.108733
FBgn0038473	167	185	213	227	169	158	157	150	143	167	chr3R:17070221-17072977	Ns1	-0.298724	0.0110969	0.108827
FBgn0014020	1132	1111	1136	1227	1219	1346	1261	1253	1244	1231	chr2R:16102385-16107531	Rho1	0.1202	0.0111094	0.108833
FBgn0261373	81	77	64	81	62	51	56	67	55	60	chr2R:24668109-24669632	CG33228	-0.332465	0.0111139	0.108833
FBgn0031265	100	80	127	117	83	72	79	68	82	61	chr2L:563861-566774	CG2794	-0.47102	0.0111325	0.108934
FBgn0025641	1226	1201	1126	1106	1212	1147	1053	1102	1047	1041	chrX:1289411-1322664	DAAM	-0.124586	0.0111478	0.108986
FBgn0031020	697	653	845	719	630	589	617	631	587	586	chrX:19479682-19484945	Nat1	-0.229946	0.0111542	0.108986
FBgn0033174	43	58	50	34	62	98	89	87	60	58	chr2R:7447171-7450297	CG11125	0.645363	0.011195	0.109227
FBgn0021825	1155	1035	1161	1031	1094	878	910	922	1052	1034	chr2R:8891530-8893641	Dmn	-0.194288	0.0111954	0.109227
FBgn0036035	186	200	251	245	201	175	205	163	158	165	chr3L:9717484-9719446	CG18178	-0.321027	0.0112179	0.109367
FBgn0031464	135	135	145	138	103	150	173	150	198	164	chr2L:2815668-2830550	Duox	0.341627	0.0112341	0.109377
FBgn0050103	0	0	1	0	0	0	0	0	0	0	chr2R:17493393-17496300	CG30103	-0.75368	0.0112424	0.109377
FBgn0039182	178	205	214	246	184	174	181	156	163	168	chr3R:24328153-24333618	CG5728	-0.278228	0.0112438	0.109377
FBgn0263504	1	2	1	0	1	2	2	4	1	2	chrX:22487552-22491174	CR43493	1.04623	0.0112728	0.109579
FBgn0004611	2224	2516	2499	2518	2703	2771	2803	2766	2919	2608	chr2L:305633-355868	Plc21C	0.154481	0.0112883	0.10965
FBgn0036099	449	400	407	408	422	335	376	376	404	376	chr3L:10690722-10692900	CG11811	-0.161912	0.011299	0.109673
FBgn0051710	226	248	224	183	210	203	181	188	163	159	chr2L:9702140-9706256	CG31710	-0.284992	0.0113172	0.109769
FBgn0034073	105	93	116	84	99	93	72	84	74	59	chr2R:16099004-16102910	CG8414	-0.391811	0.0113284	0.109798
FBgn0027587	142	165	153	160	141	149	129	126	129	111	chr3L:206882-211759	CG7028	-0.246013	0.0113584	0.109937
FBgn0026148	101	115	118	91	128	124	148	132	133	130	chr2L:10987504-10989543	CG12253	0.274592	0.0113593	0.109937
FBgn0037574	222	230	232	215	197	186	212	198	168	186	chr3R:8314482-8316845	Coq2	-0.207292	0.0113967	0.110215
FBgn0001084	78	84	83	89	73	59	63	76	72	71	chr2L:8401174-8403582	fy	-0.25839	0.0114047	0.110215
FBgn0022800	213	235	231	234	211	196	212	218	195	192	chr3R:25197269-25208585	Cad96Ca	-0.150785	0.0114425	0.11044
FBgn0037816	100	80	92	81	82	64	79	72	80	70	chr3R:10413916-10416348	CG6345	-0.259639	0.0114446	0.11044
FBgn0063492	62	59	68	71	53	83	83	71	80	68	chr2R:18407532-18409257	GstE8	0.296934	0.0115068	0.110895
FBgn0001234	1451	1457	1373	1561	1716	1874	1881	1738	1755	1546	chr3R:21295825-21318138	Hsromega	0.217188	0.0115085	0.110895
FBgn0032362	10	10	9	12	12	7	7	7	9	2	chr2L:11501413-11508951	spz4	-0.78745	0.0115424	0.111141
FBgn0032633	401	489	442	496	513	532	558	549	533	508	chr2L:17367209-17384417	Lrch	0.197842	0.0115667	0.111294
FBgn0053523	1379	1341	1391	1273	1334	1297	1291	1233	1251	1223	chr3L:5923560-5930422	Vap-33B	-0.0950159	0.0115776	0.111317
FBgn0035873	33	38	40	40	47	27	37	35	20	23	chr3L:8320461-8322582	CG13670	-0.507058	0.0115891	0.111342
FBgn0262114	1687	1701	1626	1603	1706	1772	1850	1807	1716	1712	chr2R:10429406-10436883	RanBPM	0.0879397	0.0116043	0.111342
FBgn0034323	1	0	1	0	0	0	0	0	0	0	chr2R:18295626-18296958	CG18537	-0.990917	0.0116116	0.111342
FBgn0029906	304	269	277	275	295	240	242	273	272	234	chrX:6820714-6823142	xit	-0.174203	0.0116137	0.111342
FBgn0265103	2	1	0	2	1	3	2	1	5	3	chr2R:9766046-9767816	CR44205	1.20517	0.0116377	0.111383
FBgn0031571	229	237	209	199	236	267	245	237	268	247	chr2L:3786865-3803028	CG3921	0.184838	0.0116417	0.111383
FBgn0053229	428	446	443	416	477	502	502	479	531	450	chr3L:223550-225907	CG33229	0.155946	0.0116432	0.111383
FBgn0014179	8	6	9	7	6	7	4	2	1	3	chr2L:9579196-9582047	gcm	-1.26272	0.0116546	0.111384
FBgn0265180	636	705	643	602	648	776	778	769	722	641	chr2R:21200181-21213271	CG44245	0.184828	0.0116601	0.111384
FBgn0030511	148	163	157	150	140	147	138	119	95	100	chrX:13682650-13684918	CG11158	-0.358906	0.0116792	0.111486
FBgn0262509	368	532	460	624	655	870	664	634	810	701	chr3L:22998070-23040602	nrm	0.497553	0.0116929	0.111537
FBgn0002901	42	46	42	52	47	54	60	68	68	48	chr3L:18109512-18113149	mus304	0.365555	0.0117031	0.111554
FBgn0010591	926	1010	927	912	907	763	898	788	894	847	chr2R:17088139-17092260	Sply	-0.163932	0.0117379	0.111805
FBgn0033317	265	242	249	250	240	236	218	243	210	209	chr2R:8629905-8632264	CG8635	-0.160052	0.011752	0.111859
FBgn0034807	1	0	0	0	0	0	0	0	1	0	chr2R:22985118-22986641	CG9897	0.695902	0.0117725	0.111873
FBgn0030595	19	32	20	15	23	13	10	10	18	15	chrX:14909571-14911147	CG14406	-0.725117	0.0117747	0.111873
FBgn0038181	1668	2135	1885	1860	2266	2365	2375	2162	2322	2271	chr3R:13771193-13779619	CG9297	0.233969	0.0117788	0.111873
FBgn0037697	414	332	386	376	399	388	469	468	578	480	chr3R:9456513-9460954	GstZ2	0.312086	0.0117994	0.111916
FBgn0019957	3017	2950	2843	2791	2678	2461	2408	2480	2709	2768	chr3R:22027407-22029695	ND42	-0.157465	0.0118001	0.111916
FBgn0038897	186	227	188	218	179	183	146	165	173	165	chr3R:21739803-21744733	CG5849	-0.263894	0.0118175	0.111983
FBgn0040950	0	1	0	0	0	0	0	0	0	0	chr2L:6151667-6154003	Muc26B	-0.62872	0.0118241	0.111983
FBgn0038681	1189	1078	1042	1138	1077	1110	1249	1346	1528	1351	chr3R:19134856-19137438	Cyp12a4	0.244731	0.0118732	0.112365
FBgn0005585	5095	4784	5477	4942	4611	4692	4715	4260	3969	4290	chr3R:9628389-9631153	Crc	-0.186084	0.0118814	0.112365
FBgn0010622	296	283	299	291	282	267	231	235	280	269	chr2R:23061118-23062895	l(2)06496	-0.183988	0.0119097	0.112552
FBgn0266692	0	1	0	0	0	0	0	0	0	0	chr3L:25843519-25844804	CR45182	-0.559596	0.01197	0.113042
FBgn0050289	2	6	1	4	1	1	0	0	0	1	chr2R:21520111-21522150	CG30289	-1.66879	0.0120179	0.113413
FBgn0052602	1	0	0	1	1	5	4	5	2	0	chrX:14277433-14288463	Muc12Ea	1.54435	0.012046	0.113597
FBgn0031611	297	344	314	356	326	373	396	361	356	350	chr2L:4464872-4468324	CG17840	0.165973	0.0120745	0.113785
FBgn0011278	0	0	0	0	1	2	2	1	1	2	chr3R:21441275-21446839	lbe	0.995699	0.0120855	0.113808
FBgn0035471	1666	1711	1722	1739	1672	1646	1548	1532	1469	1668	chr3L:3903190-3905337	Sc2	-0.117292	0.0121083	0.113863
FBgn0037379	223	240	258	302	298	343	316	317	310	294	chr3R:5794403-5800296	CG10979	0.265082	0.0121086	0.113863
FBgn0031051	331	369	398	360	342	300	340	290	316	333	chrX:19646004-19652571	Ranbp21	-0.191757	0.0121233	0.113921
FBgn0265363	0	0	0	0	0	1	0	0	0	0	chr2R:11844076-11845401	CR44304	0.600944	0.0121701	0.11428
FBgn0040732	1897	2240	1788	1856	2009	1231	1157	1353	1635	1985	chr2R:19499993-19501720	CG16926	-0.437914	0.0121836	0.114326
FBgn0051473	7	10	7	10	3	9	19	24	20	11	chr3R:7811512-7813311	CG31473	1.12001	0.0122029	0.114425
FBgn0010651	685	620	605	604	622	365	528	540	575	504	chr2R:18796673-18804029	l(2)08717	-0.337097	0.0122143	0.114425
FBgn0037890	1630	1463	1723	1596	1656	1361	1493	1414	1478	1529	chr3R:11241906-11244301	CG17734	-0.1504	0.0122272	0.114425
FBgn0011202	332	351	313	340	385	404	422	400	355	378	chr2L:20757842-20768355	dia	0.185756	0.0122287	0.114425
FBgn0261862	2393	2316	2265	2281	2371	2401	2503	2598	3016	3042	chr2R:10469171-10478869	whd	0.213727	0.0122479	0.114436
FBgn0039670	2	0	2	1	0	6	3	4	5	1	chr3R:29586935-29588406	CG7567	1.53269	0.0122481	0.114436
FBgn0032373	0	0	0	0	0	0	1	2	0	1	chr2L:11738646-11744826	Vha100-5	1.00847	0.0122557	0.114436
FBgn0032485	446	523	451	456	453	429	394	424	436	410	chr2L:13215988-13220225	CG9426	-0.152775	0.0122871	0.114582
FBgn0015321	246	243	272	256	264	241	212	228	216	247	chr3L:9698034-9700783	Ubc4	-0.167014	0.0122919	0.114582
FBgn0010421	118	120	113	131	119	99	96	98	108	119	chr3R:10766320-10768106	TfIIFbeta	-0.213251	0.0122973	0.114582
FBgn0004391	163	162	170	152	194	150	157	144	142	134	chrX:15455242-15462743	shtd	-0.208741	0.0123114	0.114632
FBgn0261628	26	28	27	29	31	31	33	36	46	36	chr2L:13930020-13931664	CG42711	0.344137	0.0123374	0.114751
FBgn0037288	4691	4136	3938	4073	4634	4217	3793	3242	3541	3450	chr3R:4953204-4955554	CG14661	-0.238914	0.0123414	0.114751
FBgn0035227	1800	1717	1781	1653	1729	1751	1853	1963	1925	2034	chr3L:1523112-1534336	CG12090	0.131202	0.0123579	0.114757
FBgn0037619	70	60	68	72	69	78	85	83	69	80	chr3R:8726552-8728672	CG8159	0.217332	0.0123593	0.114757
FBgn0266979	0	0	1	0	1	4	1	1	3	1	chr3L:22496040-22497416	CR45430	1.14381	0.0123701	0.114764
FBgn0002174	164	177	261	201	197	161	176	142	138	139	chr2R:23706611-23709328	l(2)tid	-0.390695	0.0123819	0.114764
FBgn0002021	342	357	328	345	312	291	305	279	313	324	chr2L:19049541-19051914	l(2)37Bb	-0.159846	0.0123861	0.114764
FBgn0263322	0	0	0	0	0	0	0	1	0	0	chr2L:2619885-2621084	CG43403	0.568794	0.0123977	0.114791
FBgn0035421	351	320	338	289	334	294	309	297	277	280	chr3L:3218854-3221227	CG12034	-0.165464	0.0124389	0.115016
FBgn0033485	87	69	114	107	79	67	73	61	69	56	chr2R:10098216-10099892	RpLP0-like	-0.461942	0.0124393	0.115016
FBgn0015834	1043	1048	1046	1108	1015	996	952	974	1029	958	chr2L:4966065-4968077	Trip1	-0.101424	0.0124681	0.115202
FBgn0266441	140	165	178	165	170	179	219	223	178	185	chr3L:15105580-15111032	CG45071	0.262878	0.0125184	0.115586
FBgn0267652	119	112	116	108	129	131	149	143	120	131	chr3R:21370616-21373877	pre-mod(mdg4)-N	0.204529	0.0125826	0.116098
FBgn0040211	490	299	477	460	380	488	541	526	678	675	chr2L:11136091-11138867	hgo	0.473802	0.0126024	0.116199
FBgn0039332	1407	1197	1164	1324	1125	1096	1042	968	1188	950	chr3R:25380763-25383083	alrm	-0.247021	0.0126805	0.116839
FBgn0032205	58	49	49	61	48	64	57	61	71	75	chr2L:10268570-10270206	CG4957	0.310767	0.012705	0.116983
FBgn0086659	1	3	5	5	1	5	4	8	9	8	chr2R:23839609-23840366	snoRNA:Psi18S-176	1.36027	0.0127163	0.117006
FBgn0030718	2672	2455	2648	2465	2596	2187	2163	2177	2569	2376	chrX:15985171-15987110	CG9172	-0.166073	0.012729	0.117042
FBgn0035622	628	686	658	694	657	632	607	629	598	530	chr3L:5600794-5604281	CG10590	-0.151911	0.0127543	0.117193
FBgn0038029	36	24	32	26	31	34	42	36	55	39	chr3R:12383034-12385926	GstD11	0.467954	0.0128586	0.117968
FBgn0035902	48	41	51	44	37	37	39	26	34	34	chr3L:8513572-8515223	CG6683	-0.380962	0.0128644	0.117968
FBgn0011774	80	69	79	81	73	96	92	107	102	75	chr3R:11409745-11412742	Irbp	0.296004	0.0128654	0.117968
FBgn0032680	0	0	0	0	0	0	1	0	2	1	chr2L:18454347-18455721	Ntf-2r	0.885591	0.0128907	0.117975
FBgn0030304	1557	1312	1204	1742	1063	1249	1007	1007	865	842	chrX:11476756-11483535	Cyp4g15	-0.461938	0.0128969	0.117975
FBgn0011769	152	136	147	136	135	122	138	130	110	120	chr3L:9369893-9371540	Fdxh	-0.194173	0.0129049	0.117975
FBgn0265856	12	9	10	6	9	18	13	13	16	11	chr2R:20505893-20507197	CR44645	0.591557	0.0129092	0.117975
FBgn0004359	319	256	271	291	225	244	207	201	239	180	chr3R:26881432-26911299	T48	-0.345173	0.0129124	0.117975
FBgn0085427	1543	1406	1377	1409	1546	1561	1604	1584	1612	1531	chr2L:8898484-8933896	CG34398	0.116125	0.0129195	0.117975
FBgn0003512	463	464	496	488	463	424	458	463	436	425	chr3R:30043039-30045188	Sry-delta	-0.107394	0.0129623	0.118219
FBgn0026317	376	332	369	369	349	349	334	315	317	309	chr3R:24130005-24134956	Tsc1	-0.145107	0.0129792	0.118219
FBgn0030645	107	93	108	96	92	82	87	72	80	95	chrX:15471862-15473161	CG6308	-0.248314	0.0129792	0.118219
FBgn0031904	448	436	403	472	468	422	416	400	388	378	chr2L:7384184-7388555	CG5149	-0.152599	0.0129819	0.118219
FBgn0050035	4233	3437	4108	4405	3633	3937	4818	5291	6084	6289	chr2R:11665466-11675084	Tret1-1	0.399293	0.0130295	0.118494
FBgn0020416	1558	1398	1514	1484	1293	1602	1663	1856	1601	1546	chr2L:16444976-16447095	Idgf1	0.188901	0.01303	0.118494
FBgn0029911	310	289	292	322	344	285	256	306	252	248	chrX:6837872-6844223	CG14435	-0.21386	0.0130511	0.118605
FBgn0053460	25	28	32	28	21	20	25	14	16	20	chr2R:15693790-15695534	CG33460	-0.514545	0.0130609	0.118613
FBgn0040718	28	49	28	27	34	52	52	41	42	44	chr2L:2006461-2007495	CG15353	0.483915	0.0130705	0.118618
FBgn0266580	356	383	393	444	405	335	350	279	360	350	chr2R:5760560-5774626	Gp210	-0.246299	0.0131455	0.119217
FBgn0023169	3291	3722	3587	3255	3670	3197	3347	3136	2592	2945	chrX:1375234-1379198	AMPKalpha	-0.208467	0.0131852	0.119496
FBgn0261836	7567	8940	8857	8408	10072	10388	10383	11130	10492	9007	chr2L:5100575-5207304	Msp300	0.230521	0.0132001	0.119546
FBgn0031662	573	518	570	555	474	460	497	489	451	485	chr2L:4977010-4978869	CG3792	-0.174392	0.0132087	0.119546
FBgn0034475	48	41	29	36	50	163	119	96	52	56	chr2R:19815252-19816506	Obp56h	1.13385	0.0132486	0.119825
FBgn0015781	286	293	313	306	303	247	270	252	303	267	chr3R:19028629-19030461	P5cr	-0.169247	0.0133007	0.120214
FBgn0003139	271	289	295	294	282	286	256	263	237	239	chrX:6370763-6373217	PpV	-0.160996	0.0133307	0.120403
FBgn0027079	336	347	388	357	315	267	335	303	315	282	chr2R:13198548-13203011	Aats-val	-0.218046	0.0133754	0.120725
FBgn0262107	2	2	4	1	2	6	4	7	3	4	chr3L:2087864-2089928	CR42860	0.989571	0.0133873	0.12075
FBgn0051997	384	359	334	397	378	480	425	398	399	418	chr4:154352-156362	CG31997	0.193532	0.0134007	0.120789
FBgn0041111	960	1125	1067	1074	1256	1256	1275	1302	1216	1180	chr2L:2885627-2954708	lilli	0.187154	0.0134751	0.121363
FBgn0030017	357	359	392	354	439	433	467	436	449	396	chrX:8165531-8170568	CG2278	0.199365	0.0134828	0.121363
FBgn0261362	1702	1783	1715	1546	1829	1935	2026	2825	2319	1817	chr2R:17886918-17890275	PPO1	0.331618	0.0135286	0.121693
FBgn0015391	45	37	49	36	48	57	54	56	49	48	chr2L:16733315-16738690	glu	0.302453	0.0135527	0.121827
FBgn0265512	1699	1560	1380	1368	1479	1733	1686	1715	1686	1609	chr2R:10155614-10159233	mlt	0.173421	0.0135918	0.122015
FBgn0033598	0	0	0	0	0	0	1	0	0	0	chr2R:11254865-11256285	Cpr47Eb	0.667935	0.013592	0.122015
FBgn0026056	708	733	677	710	729	745	741	760	820	771	chr3R:21017382-21021055	Rlip	0.107126	0.0136319	0.12229
FBgn0033515	2	2	1	3	1	5	3	5	4	3	chr2R:10376826-10380411	Ir47a	1.14098	0.0136685	0.122536
FBgn0263112	107	115	111	139	127	134	139	135	152	140	chr4:1198550-1224769	Mitf	0.228085	0.0136882	0.122547
FBgn0014028	1337	1504	1349	1285	1233	1196	1223	1249	1093	1216	chr2R:6807324-6809474	SdhB	-0.166041	0.013696	0.122547
FBgn0050085	83	72	98	77	54	66	61	47	48	40	chr2R:15864007-15869449	Rif1	-0.546424	0.0136975	0.122547
FBgn0031397	520	569	557	599	547	451	494	501	520	537	chr2L:2209272-2212873	CG15385	-0.160885	0.0137082	0.12256
FBgn0010520	109	127	118	125	124	103	66	116	78	99	chr2L:9894985-9896406	Bka	-0.407903	0.0137445	0.122802
FBgn0037874	12657	12286	13068	12552	12502	12278	11771	12171	12049	11857	chr3R:11209945-11212200	Tctp	-0.0703962	0.0137641	0.122894
FBgn0027575	1024	1076	1016	979	1030	919	1002	984	957	953	chr3R:21770031-21776142	GABA-B-R2	-0.0916595	0.0137953	0.12309
FBgn0265778	805	922	850	910	1020	989	1031	1040	1054	964	chr2L:6323465-6333091	PDZ-GEF	0.174136	0.0138199	0.123227
FBgn0003997	120	111	119	131	152	167	159	146	144	139	chr3L:18167443-18185943	hid	0.260568	0.0138725	0.123613
FBgn0038035	122	125	122	120	117	131	130	133	143	125	chr3R:12398709-12402141	lig3	0.129175	0.0138955	0.123669
FBgn0039282	629	761	767	814	752	884	826	821	848	852	chr3R:25131004-25137011	Bili	0.187627	0.0138975	0.123669
FBgn0051755	7	12	20	15	7	24	19	18	29	16	chr2L:9996404-10003038	SoYb	0.866325	0.0139262	0.123841
FBgn0260971	317	329	331	310	338	323	292	264	299	262	chrX:4840531-4906877	CG42594	-0.178281	0.0139545	0.12401
FBgn0034181	1166	1237	1155	1160	1192	1130	1176	1091	1057	1046	chr2R:17015924-17019824	CG8963	-0.105963	0.0140657	0.124914
FBgn0037489	127	112	139	133	115	108	113	111	94	108	chr3R:7243930-7247271	CG1234	-0.227197	0.0140877	0.124947
FBgn0263398	541	533	547	515	520	462	549	469	452	471	chr3R:24289870-24293673	CG6364	-0.149415	0.0140882	0.124947
FBgn0033264	366	377	378	383	350	305	374	324	342	299	chr2R:8122734-8125360	Nup50	-0.178827	0.0141044	0.125007
FBgn0033876	3596	4039	3387	3686	3758	3143	3179	3264	3538	3466	chr2R:13841459-13846557	Syngr	-0.155382	0.014116	0.125026
FBgn0036117	42	35	35	47	37	39	30	19	25	26	chr3L:11059135-11061526	CG6321	-0.52889	0.014139	0.125107
FBgn0003890	1040	1033	1032	977	890	839	938	890	909	909	chr3R:27966706-27988686	betaTub97EF	-0.148639	0.014144	0.125107
FBgn0032647	3	2	0	3	0	3	4	4	5	6	chr2L:17520590-17524851	CG15143	1.35909	0.0142087	0.125528
FBgn0034050	427	440	438	436	452	405	413	404	421	348	chr2R:15934523-15936240	CG8297	-0.14341	0.0142106	0.125528
FBgn0039233	29	37	39	51	23	25	26	20	12	20	chr3R:24850325-24851687	CG7006	-0.771858	0.014248	0.125775
FBgn0032343	141	127	146	109	107	167	150	158	141	148	chr2L:11110255-11113363	CG6201	0.283029	0.0142612	0.125808
FBgn0034870	88	82	83	75	87	78	77	69	53	57	chr2R:23502644-23504117	CG13559	-0.325274	0.0142779	0.125872
FBgn0034657	203	206	267	282	228	210	196	177	169	192	chr2R:21720193-21724357	LBR	-0.322365	0.014293	0.125875
FBgn0020278	812	724	772	823	665	631	665	695	701	625	chr3R:22619666-22639689	loco	-0.192704	0.0142972	0.125875
FBgn0038460	65	67	73	64	76	72	55	38	48	52	chr3R:16983208-16988034	CG18622	-0.424691	0.0143383	0.126152
FBgn0029867	325	370	354	348	337	310	308	342	305	322	chrX:6346801-6349538	CG3847	-0.132092	0.0143688	0.126337
FBgn0031194	533	578	571	562	575	512	540	490	553	512	chrX:22534529-22540685	CG17598	-0.115735	0.0143973	0.12646
FBgn0032833	12458	13233	12179	12675	12278	12325	11414	11154	11077	12098	chr2L:19958411-19960367	CoIV	-0.115965	0.0144019	0.12646
FBgn0038105	1482	1322	1314	1454	1378	1547	1543	1508	2104	1840	chr3R:12993093-12995449	yellow-f2	0.285047	0.0144435	0.126733
FBgn0040900	824	777	886	795	843	758	830	698	663	690	chrX:2186553-2188043	CG17777	-0.185198	0.0144624	0.126733
FBgn0037797	1	0	0	1	0	1	2	0	0	3	chr3R:10222396-10224047	CG12420	1.11079	0.0144655	0.126733
FBgn0035649	387	417	413	377	381	379	361	350	353	376	chr3L:5917603-5921618	CG10483	-0.119751	0.0144713	0.126733
FBgn0052428	488	415	515	481	520	407	409	405	460	427	chr3L:20469372-20474025	CG32428	-0.197251	0.0145227	0.1271
FBgn0031702	1249	1235	1047	1276	1169	1043	1075	1060	1133	979	chr2L:5330168-5338375	fusl	-0.175794	0.0145438	0.1272
FBgn0034379	73	72	85	74	80	85	94	80	95	86	chr2R:18705675-18708528	CG15073	0.199631	0.0145543	0.127209
FBgn0010235	1139	1156	1228	1139	1245	1374	1351	1249	1234	1242	chr3L:12746314-12750358	Klc	0.124773	0.0145848	0.12736
FBgn0035265	0	0	0	0	0	0	0	1	0	1	chr3L:1735551-1738408	CG18173	0.781941	0.0145908	0.12736
FBgn0038142	9	12	15	7	18	34	25	13	24	20	chr3R:13369346-13370648	CheA87a	0.908046	0.0146164	0.127402
FBgn0263510	180	162	223	240	142	157	136	143	127	116	chr2R:10875446-10877598	nclb	-0.461945	0.0146173	0.127402
FBgn0263916	1721	1738	2059	2136	1644	1231	1436	1333	1596	1786	chr2L:6562023-6565011	Ent2	-0.33909	0.0146245	0.127402
FBgn0035980	20	19	23	23	28	26	27	30	30	29	chr3L:9364048-9365542	CG4447	0.333982	0.0146435	0.127484
FBgn0030056	486	523	534	495	532	445	519	464	465	434	chrX:8680950-8689062	CG11284	-0.145982	0.0146572	0.12752
FBgn0038321	607	671	693	648	658	644	602	545	528	596	chr3R:15337606-15343558	CG6218	-0.173234	0.014682	0.127645
FBgn0037492	44	67	57	59	47	38	36	48	29	47	chr3R:7249493-7252052	CG10050	-0.478426	0.0146909	0.127645
FBgn0083068	69	73	73	72	58	56	59	47	68	47	chr3L:11096194-11098858	CG33947	-0.339015	0.0147058	0.127691
FBgn0003748	4409	3931	3049	3362	3512	3979	4358	4574	5867	4706	chr2R:21073716-21089247	Treh	0.360464	0.0147316	0.12781
FBgn0062928	10	6	5	8	8	3	4	2	6	5	chr3L:19486444-19488741	pncr009:3L	-0.852907	0.0147623	0.12781
FBgn0050022	232	251	232	274	245	314	290	275	279	254	chr2R:11386858-11389081	CG30022	0.192674	0.0147628	0.12781
FBgn0016700	3303	3223	3091	3344	3500	3489	3620	3518	3561	3430	chr3R:21265727-21269362	Rab1	0.0972511	0.0147665	0.12781
FBgn0038146	280	261	351	319	258	254	260	248	188	199	chr3R:13385346-13389011	CG9799	-0.356831	0.0147677	0.12781
FBgn0261545	233	226	225	229	238	233	258	247	281	264	chr2R:12704870-12751847	CG42663	0.150413	0.0148188	0.12814
FBgn0036988	620	589	599	604	634	614	667	697	798	699	chr3L:20427660-20430777	CG5262	0.183596	0.0148251	0.12814
FBgn0033996	400	433	405	358	363	487	516	505	407	414	chr2R:15200951-15204768	CG11807	0.24434	0.0148545	0.128255
FBgn0266321	0	0	0	1	0	0	0	0	0	0	chr2L:5947345-5948699	CR44986	-0.620896	0.0148642	0.128255
FBgn0054039	69	70	72	49	60	85	70	90	83	77	chr3L:14559698-14562915	CG34039	0.341554	0.0148754	0.128255
FBgn0019940	16974	15876	16661	14259	14838	13273	14863	15106	13087	12917	chr3R:15482856-15485001	Rh6	-0.184661	0.0148771	0.128255
FBgn0033366	1708	1569	1796	1759	1558	1377	1447	1712	1356	1419	chr2R:9039426-9042444	Ance-4	-0.202994	0.0149352	0.128671
FBgn0021874	60	101	94	80	83	50	76	55	47	67	chr2L:566064-568423	Nle	-0.505948	0.015004	0.129102
FBgn0033636	1032	1174	1143	1162	1324	1415	1352	1302	1347	1216	chr2R:11577183-11616347	tou	0.186119	0.0150088	0.129102
FBgn0035300	5	5	11	16	4	20	20	26	16	9	chr3L:1971336-1974587	CG1139	1.17423	0.0150144	0.129102
FBgn0031092	1392	1553	1509	1682	1522	1411	1349	1240	1154	1466	chrX:20166371-20168382	CG9577	-0.214453	0.0150965	0.129724
FBgn0267781	5	3	1	6	3	1	1	0	2	1	chr3R:30106695-30107834	CR46112	-1.17077	0.0151243	0.129799
FBgn0024332	34	26	26	36	19	20	13	22	16	18	chrX:5323553-5327040	Mcm3	-0.628964	0.0151298	0.129799
FBgn0031873	150	160	151	144	128	131	138	110	129	120	chr2L:6949008-6950509	Gas41	-0.228935	0.0151346	0.129799
FBgn0040237	332	360	429	424	301	253	320	310	290	295	chr3R:16261053-16264417	bor	-0.322511	0.0151639	0.129814
FBgn0038575	16	13	13	12	11	10	8	11	12	9	chr3R:18183354-18186017	CG7208	-0.400038	0.0151654	0.129814
FBgn0052702	198	215	214	197	216	214	264	275	259	214	chrX:9558363-9571610	Cubn	0.230003	0.0151656	0.129814
FBgn0031473	392	370	353	318	348	309	327	325	330	297	chr2L:2848687-2856080	CG3104	-0.163876	0.015193	0.129906
FBgn0013972	1446	1400	1339	1256	1267	1105	1327	1114	1175	1227	chr3R:29682201-29686060	Gycalpha99B	-0.175973	0.015196	0.129906
FBgn0085436	3703	4166	4022	4032	4634	4630	4707	5019	4700	4206	chr2R:9565844-9579309	Not1	0.178246	0.0152519	0.13024
FBgn0038672	170	198	171	187	191	197	195	207	225	206	chr3R:19022156-19024332	CG6005	0.165838	0.0152547	0.13024
FBgn0035195	648	653	694	660	679	591	673	634	573	574	chr3L:1247515-1250753	Sac1	-0.134474	0.0152773	0.130349
FBgn0041160	358	354	357	332	306	615	349	657	393	496	chr3L:15697292-15700152	comm2	0.513596	0.0152956	0.130421
FBgn0004856	331	335	295	330	332	256	325	286	295	271	chrX:9103568-9106906	Bx42	-0.185256	0.0153436	0.130622
FBgn0038070	42	30	21	47	27	24	13	14	26	15	chr3R:12639861-12642784	CG6753	-0.82984	0.0153473	0.130622
FBgn0037022	343	343	341	327	302	270	299	302	319	300	chr3L:20786038-20788439	CG11396	-0.154302	0.0153487	0.130622
FBgn0031458	188	178	206	174	187	172	152	162	174	170	chr2L:2765931-2767583	aph-1	-0.168219	0.0153883	0.130875
FBgn0011606	21	21	28	28	23	28	45	40	32	28	chrX:2598856-2604354	Klp3A	0.480619	0.0154805	0.131536
FBgn0038961	359	394	359	438	359	324	331	341	352	338	chr3R:22408264-22411217	CG13850	-0.176817	0.0154999	0.131536
FBgn0038207	22	21	21	26	35	79	41	53	28	37	chr3R:14130378-14132374	CG14356	0.84625	0.0155117	0.131536
FBgn0032178	46	43	39	47	56	56	69	50	55	69	chr2L:10060514-10064227	Spn31A	0.372276	0.0155193	0.131536
FBgn0040805	346	370	325	355	332	349	295	316	279	276	chr3L:15492662-15495851	CG12355	-0.196471	0.0155206	0.131536
FBgn0032979	369	387	388	435	371	456	447	450	429	397	chr2L:22165418-22169445	Clamp	0.160081	0.0155257	0.131536
FBgn0261547	3246	3406	3395	3170	3391	2767	3106	2938	3130	3255	chr3L:16969711-16994690	Exn	-0.131581	0.0155703	0.131831
FBgn0036838	75	80	102	131	91	64	71	68	58	80	chr3L:18997573-19000910	CG3808	-0.466267	0.0156013	0.13198
FBgn0037730	143	156	159	143	162	105	125	117	157	129	chr3R:9681113-9684566	CG9444	-0.284092	0.0156079	0.13198
FBgn0015805	461	479	514	490	433	412	453	428	443	407	chr3L:4626432-4629769	Rpd3	-0.148613	0.0156469	0.132226
FBgn0033483	543	476	491	544	495	461	467	419	490	440	chr2R:10078064-10084512	egr	-0.164198	0.015667	0.132311
FBgn0028699	1821	1648	1623	1703	1603	1486	1482	1507	1635	1571	chr3L:4910066-4920500	Rh50	-0.129933	0.015685	0.132379
FBgn0036377	74	71	69	55	73	88	95	91	76	73	chr3L:13515971-13519907	CG10710	0.29936	0.0157404	0.132762
FBgn0039464	2381	2196	1973	1972	2249	1784	2035	1746	2022	1825	chr3R:26949390-26958793	CG6330	-0.194971	0.0158617	0.1337
FBgn0260945	699	742	784	744	770	695	717	723	636	661	chr3L:12784127-12805418	Atg1	-0.125698	0.0159155	0.134068
FBgn0022942	725	690	684	710	678	678	668	639	626	662	chrX:4649713-4658561	Cbp80	-0.0933459	0.0159989	0.134686
FBgn0030425	1153	1046	1111	1169	1087	980	1046	1105	968	1000	chrX:12801359-12804534	CG3775	-0.128258	0.01601	0.134693
FBgn0029959	1147	1051	1011	1064	1110	1098	1220	1219	1177	1142	chrX:7734621-7737058	Rab39	0.120294	0.0160348	0.134816
FBgn0027348	401	377	379	317	341	400	543	616	390	450	chr2L:14012702-14019630	bgm	0.38231	0.0160589	0.134933
FBgn0035267	428	463	473	447	429	430	424	360	392	406	chr3L:1746605-1752692	CG13921	-0.157502	0.0160712	0.134952
FBgn0037046	18	12	14	18	14	9	12	13	10	12	chr3L:21033252-21034505	CG10581	-0.432474	0.0161132	0.135218
FBgn0029664	126	114	132	133	128	107	113	118	105	120	chrX:3482663-3484857	CG10802	-0.167462	0.0161361	0.135325
FBgn0038098	132	154	135	135	147	179	205	151	145	188	chr3R:12967473-12977773	CG7381	0.290557	0.0161699	0.135523
FBgn0015527	246	257	334	303	246	238	230	238	228	209	chrX:21346201-21350145	pen	-0.269288	0.0162089	0.135628
FBgn0051217	602	677	550	527	491	611	728	752	626	701	chr3R:16652144-16655964	modSP	0.266266	0.0162137	0.135628
FBgn0001225	438	428	377	338	389	625	484	653	474	401	chr3L:9376116-9377729	Hsp26	0.401226	0.0162195	0.135628
FBgn0262366	21	37	22	33	31	44	43	46	39	31	chr3L:11834419-11837023	CG43064	0.5123	0.0162324	0.135628
FBgn0264343	1	0	0	0	1	0	0	0	0	0	chr2L:7227432-7228943	CG43799	-0.6828	0.0162337	0.135628
FBgn0263351	1142	1074	1108	998	1077	915	933	901	1024	1059	chr3R:22462153-22464905	AP-2mu	-0.163176	0.016246	0.135631
FBgn0032919	202	193	245	283	170	177	164	150	156	175	chr2L:21142927-21145448	CG9253	-0.392308	0.016258	0.135631
FBgn0033382	1099	1153	1075	1099	1127	1090	1078	1025	1040	1005	chr2R:9132178-9135755	Hydr1	-0.0864278	0.0162718	0.135631
FBgn0016917	3165	3253	3052	3422	3560	3512	3469	3773	4474	3924	chr3R:20535021-20552613	Stat92E	0.213371	0.0162749	0.135631
FBgn0035639	592	602	682	626	631	600	584	584	501	528	chr3L:5810671-5812530	CG5537	-0.167597	0.0162921	0.135689
FBgn0015664	346	337	342	304	321	303	301	305	315	303	chr2L:9963845-9967531	Dref	-0.113513	0.0163815	0.136348
FBgn0052250	785	698	698	730	718	650	712	643	685	637	chr3L:4318453-4321411	CG32250	-0.12744	0.0164057	0.136399
FBgn0044323	644	771	642	683	716	653	631	620	603	607	chr2L:8030419-8041128	Cka	-0.14962	0.0164082	0.136399
FBgn0035473	1915	1812	2035	1771	1805	1671	1780	1593	1798	1607	chr3L:3907550-3910233	mge	-0.14603	0.016437	0.136553
FBgn0010100	15988	16246	15853	15389	15734	14069	15054	14101	15845	14828	chr2L:21168268-21173487	Acon	-0.103082	0.0164827	0.136847
FBgn0019990	224	252	238	219	248	253	318	317	295	237	chr3R:31395358-31402315	Gcn2	0.25603	0.0165051	0.136947
FBgn0028940	1426	1370	1368	1455	1376	1401	1489	1614	1605	1517	chr2L:13977000-13979871	Cyp28a5	0.121151	0.0165321	0.137086
FBgn0034005	5	1	3	3	4	2	3	0	1	1	chr2R:15258459-15263175	ItgalphaPS4	-0.944935	0.0166397	0.137891
FBgn0051730	0	0	0	0	0	1	1	0	0	0	chr2L:13258762-13260045	CG31730	0.814148	0.016707	0.138296
FBgn0030588	47	37	29	34	44	89	62	50	49	47	chrX:14850703-14853571	CG9521	0.59743	0.0167094	0.138296
FBgn0003231	5697	5833	5163	5345	5902	6869	6958	7085	5875	5612	chr2L:19542166-19545850	ref(2)P	0.207217	0.0167643	0.138535
FBgn0036451	1002	1112	1140	1144	1226	1300	1341	1286	1148	1228	chr3L:14789633-14801391	CG9425	0.163891	0.0167672	0.138535
FBgn0036150	146	178	198	179	192	184	233	205	254	274	chr3L:11232670-11236520	Ir68a	0.35236	0.0167696	0.138535
FBgn0004511	11	17	14	15	6	29	17	24	22	15	chrX:11769467-11779086	dy	0.803012	0.0168059	0.138682
FBgn0261397	885	889	970	931	938	935	1012	1051	1004	973	chr2R:7499845-7508927	didum	0.107584	0.0168083	0.138682
FBgn0001942	14707	15627	15435	14975	14786	14377	14724	14753	13348	13758	chr2L:5981462-5986211	eIF-4a	-0.0924669	0.0168481	0.138924
FBgn0019624	9807	9236	10404	9508	9872	7588	8482	8447	9356	9433	chr3R:11819057-11820601	CoVa	-0.178129	0.0168743	0.139053
FBgn0035076	1732	1718	1826	1914	1536	1737	1990	2294	2162	2110	chr2R:24888326-24891325	Ance-5	0.234278	0.0169068	0.139141
FBgn0038113	162	167	156	151	188	150	151	138	96	124	chr3R:13038073-13040486	CG11668	-0.339965	0.0169087	0.139141
FBgn0038902	11	14	9	14	9	4	5	6	8	11	chr3R:21775836-21777515	CG6800	-0.789367	0.0169164	0.139141
FBgn0265607	3	1	4	3	3	2	2	1	1	0	chr2L:17130722-17173420	beat-IIIa	-0.998307	0.0169322	0.139148
FBgn0023536	130	134	145	129	153	117	128	122	110	132	chrX:487576-491027	CG3156	-0.186983	0.0169383	0.139148
FBgn0010770	57	67	94	66	88	43	64	55	54	53	chr3R:21115952-21118201	ppan	-0.444603	0.0169516	0.139171
FBgn0042627	18	16	14	13	19	18	19	30	23	33	chr2L:3043645-3056445	v(2)k05816	0.566624	0.0169812	0.139314
FBgn0250874	494	540	591	522	538	471	496	502	497	421	chrX:2729775-2732492	ttm50	-0.171672	0.0169901	0.139314
FBgn0259978	588	673	623	676	693	715	716	676	755	741	chr2R:5701810-5705741	vlc	0.146987	0.0170154	0.139436
FBgn0026741	346	359	344	294	331	304	312	289	309	263	chr2R:12756132-12757475	mRpL18	-0.182831	0.017029	0.139461
FBgn0040347	26	24	22	30	24	20	24	16	14	21	chrX:940773-943531	mus81	-0.424267	0.0170847	0.139831
FBgn0033247	591	534	540	529	472	551	599	637	593	640	chr2R:7988160-7991585	Nup44A	0.179195	0.0171028	0.139893
FBgn0037937	6	10	8	12	8	13	20	13	10	15	chr3R:11693108-11694613	Fer3	0.678255	0.017117	0.139922
FBgn0019960	1630	1576	1730	1607	1626	1341	1527	1475	1532	1586	chr3R:22019203-22023637	CG6455	-0.133864	0.0171434	0.139994
FBgn0014366	204	223	256	218	232	188	189	195	222	196	chr3R:5589299-5591761	noi	-0.196268	0.0171524	0.139994
FBgn0035059	548	601	576	559	527	517	528	542	515	513	chr2R:24762865-24767052	CG3894	-0.104493	0.0171671	0.139994
FBgn0000046	3221	3127	3115	3043	3024	2712	2806	2642	3063	2999	chr3R:13425681-13428677	Act87E	-0.130395	0.017168	0.139994
FBgn0039297	20	20	17	21	25	28	30	35	28	21	chr3R:25237312-25239197	CG11852	0.42357	0.0171799	0.140005
FBgn0014906	2290	2144	2097	2239	2077	2125	2069	1900	1967	1823	chr2L:3163343-3169764	Hydr2	-0.137144	0.0172045	0.140057
FBgn0015035	108	106	111	97	130	151	121	140	235	147	chr2L:9747537-9750373	Cyp4e3	0.491049	0.0172119	0.140057
FBgn0039038	24	27	20	16	20	17	16	13	12	14	chr3R:23012110-23015777	CG6688	-0.478841	0.0172179	0.140057
FBgn0027087	310	247	267	311	286	219	272	233	253	236	chrX:18515126-18520747	Aats-his	-0.230815	0.0172399	0.14015
FBgn0002577	0	0	0	0	1	1	2	0	2	3	chrX:11753971-11769810	m	1.34862	0.0172956	0.140516
FBgn0263980	2853	3019	2901	2706	3168	3443	3552	3486	3109	2939	chr2R:15400794-15472186	CG43729	0.170517	0.0173345	0.140746
FBgn0037182	648	647	686	710	587	590	624	576	597	569	chr3L:22714011-22717879	ArfGAP3	-0.149072	0.017387	0.14107
FBgn0011204	677	723	661	744	692	621	671	647	662	645	chr3L:1502924-1517573	cue	-0.107952	0.0173956	0.14107
FBgn0262656	163	209	185	222	263	181	149	180	135	144	chrX:3372857-3391999	dm	-0.392033	0.0174731	0.141611
FBgn0033132	6692	5887	6169	6100	6361	5311	5503	5180	6144	5900	chr2R:7039834-7043064	Tsp42Ej	-0.157766	0.0175229	0.14185
FBgn0037815	25	17	24	34	23	17	23	12	14	13	chr3R:10412999-10414544	Rrp46	-0.621063	0.0175239	0.14185
FBgn0034638	9675	9208	8002	7562	9467	11319	11666	12889	9550	9075	chr2R:21605374-21608427	CG10433	0.304613	0.0175706	0.142141
FBgn0031047	1955	1981	1937	1971	2042	1948	1948	1783	1712	1782	chrX:19638465-19641048	Rcd-1	-0.111499	0.0176119	0.142388
FBgn0039846	110	117	134	132	128	105	99	115	117	89	chr3R:31401258-31405754	CG11337	-0.246223	0.0176521	0.142626
FBgn0036485	372	379	422	407	382	356	340	323	394	334	chr3L:15146835-15154697	FucTA	-0.171265	0.0176929	0.142868
FBgn0039816	528	574	554	514	554	435	528	499	515	485	chr3R:31090410-31097623	CG11317	-0.14993	0.01775	0.143186
FBgn0050169	88	95	107	98	111	116	108	115	110	120	chr2R:24525870-24529883	Brca2	0.18574	0.0177538	0.143186
FBgn0264827	0	0	0	0	0	0	0	1	0	0	chr3R:9809718-9814231	CR44035	0.898511	0.0177852	0.143348
FBgn0003041	147	165	163	167	171	147	146	125	159	130	chr3L:7895807-7912256	pbl	-0.205078	0.0178008	0.143348
FBgn0030589	100	105	83	92	146	176	130	123	141	133	chrX:14854026-14856663	CG9519	0.426601	0.0178063	0.143348
FBgn0264785	742	773	788	766	728	808	774	833	826	804	chr3R:5256735-5269809	Hph	0.0894774	0.0178273	0.14343
FBgn0041184	469	494	478	499	543	426	475	477	395	446	chr2L:18138373-18152719	Socs36E	-0.164918	0.0178451	0.143486
FBgn0030006	119	101	131	131	115	151	134	147	131	135	chrX:8142248-8144137	CG17982	0.223869	0.0178823	0.143698
FBgn0031001	1	2	1	2	0	5	3	3	4	2	chrX:19220320-19236212	CG7884	1.04344	0.0179377	0.144055
FBgn0052843	480	464	426	400	503	534	506	554	503	479	chr2R:13267496-13296229	Dh31-R	0.183787	0.0180128	0.144571
FBgn0011509	212	207	212	226	192	203	201	164	168	178	chr3L:8718647-8720527	SrpRbeta	-0.204329	0.0180479	0.144662
FBgn0037853	383	377	322	335	363	301	319	331	326	323	chr3R:10882131-10885303	CG14696	-0.151103	0.0180496	0.144662
FBgn0036514	32	41	53	53	34	36	29	30	22	27	chr3L:15580498-15583675	CG12301	-0.549678	0.0180641	0.144662
FBgn0033127	739	681	710	693	776	702	622	645	657	669	chr2R:7024708-7028384	Tsp42Ef	-0.128384	0.018072	0.144662
FBgn0031760	95	82	70	81	88	109	90	115	112	88	chr2L:5999926-6004040	Tsp26A	0.300593	0.0180807	0.144662
FBgn0037896	476	469	501	492	492	388	483	468	368	421	chr3R:11419074-11421995	ninaG	-0.200827	0.0180896	0.144662
FBgn0036433	1381	1403	1407	1338	1377	1413	1440	1446	1450	1489	chr3L:14622494-14628476	CG9628	0.0659319	0.0181238	0.144763
FBgn0038371	17	15	11	13	11	9	13	4	9	7	chr3R:15837844-15839817	Pbp45	-0.706539	0.018124	0.144763
FBgn0051121	152	149	143	117	133	152	154	165	158	162	chr3R:24881164-24894907	CG31121	0.190923	0.0181453	0.144846
FBgn0032849	169	195	192	196	188	169	176	176	171	156	chr2L:20096027-20097555	mRpS18B	-0.144269	0.018242	0.14553
FBgn0025639	1114	1278	1213	1111	1218	1305	1260	1283	1274	1287	chrX:648181-656335	Hmt4-20	0.111678	0.0182651	0.145627
FBgn0265070	482	526	511	459	521	534	579	627	548	513	chr2L:10694756-10698497	CR44181	0.161648	0.0182953	0.145726
FBgn0034027	139	166	151	138	161	117	115	123	159	111	chr2R:15539252-15541665	CG8187	-0.284002	0.0183062	0.145726
FBgn0031436	1117	1134	1030	1025	1000	1068	930	857	879	958	chr2L:2578899-2580474	CG3214	-0.182513	0.0183127	0.145726
FBgn0051116	1444	1532	1443	1362	1380	1523	1510	1507	1558	1551	chr3R:11796942-11813509	ClC-a	0.0949579	0.0183407	0.145726
FBgn0263260	221	197	262	248	213	215	198	187	141	162	chr2R:10050560-10052469	sel	-0.346017	0.0183422	0.145726
FBgn0037894	270	275	334	305	262	246	261	274	229	218	chr3R:11412220-11416444	Ranbp9	-0.236154	0.018349	0.145726
FBgn0038319	844	781	734	706	774	662	727	664	741	650	chr3R:15330436-15331890	mRpL9	-0.158288	0.0183545	0.145726
FBgn0040942	351	354	269	316	347	701	435	675	354	387	chrX:10263931-10265565	CG12643	0.587078	0.018391	0.145816
FBgn0260985	122	111	122	109	110	89	109	104	67	91	chr3L:4134558-4136340	RfC4	-0.333015	0.0183965	0.145816
FBgn0036893	206	199	196	191	215	153	162	207	168	182	chr3L:19612153-19613791	CG9376	-0.212954	0.0184049	0.145816
FBgn0262945	13	12	13	11	13	24	16	18	13	18	chrX:5831596-5832517	CR43264	0.466892	0.0184099	0.145816
FBgn0010602	1569	1542	1534	1467	1421	1381	1439	1451	1310	1426	chr2L:540297-542882	lwr	-0.106366	0.0184211	0.145818
FBgn0052553	83	64	52	68	58	49	58	45	39	50	chrX:18124273-18127329	CG32553	-0.412959	0.0184619	0.146054
FBgn0001263	2148	2428	2240	2218	2241	1929	2169	2147	2152	1993	chr2R:22855386-22859096	inaD	-0.120293	0.0184862	0.146159
FBgn0037999	56	33	46	45	50	30	29	31	38	38	chr3R:12219579-12221766	CG4860	-0.441833	0.0185189	0.146191
FBgn0031256	276	267	320	297	251	215	260	203	229	270	chr2L:452806-454956	CG4164	-0.267343	0.0185262	0.146191
FBgn0030746	4	4	2	4	6	2	0	3	1	0	chrX:16399480-16405424	CG9981	-1.40813	0.01853	0.146191
FBgn0264694	143	138	165	163	136	139	136	131	112	115	chr3R:11408490-11410177	mgr	-0.238585	0.0185344	0.146191
FBgn0038697	0	0	1	1	0	0	0	0	1	0	chr3R:19373455-19375091	CG3581	-0.597405	0.0185856	0.146377
FBgn0265542	6	4	2	4	3	2	4	2	0	1	chr2L:16888205-16889832	CR44392	-1.45789	0.0185993	0.146377
FBgn0267252	40743	45483	41576	42790	45551	42661	39389	40442	38388	38974	chr2L:9256261-9302796	Ggamma30A	-0.114231	0.018601	0.146377
FBgn0037875	365	398	430	419	386	375	322	396	329	312	chr3R:11212006-11214841	ZnT86D	-0.208959	0.0186113	0.146377
FBgn0033890	25	19	27	21	18	22	13	18	13	11	chr2R:13980060-13983619	Ctf4	-0.540282	0.018616	0.146377
FBgn0029762	740	703	688	614	762	751	864	792	783	752	chrX:5404936-5411151	NAAT1	0.168997	0.0186395	0.146377
FBgn0033379	176	151	172	179	152	156	155	128	143	132	chr2R:9111203-9114253	Mys45A	-0.217927	0.0186452	0.146377
FBgn0030286	610	651	659	571	609	685	690	768	629	691	chrX:11325083-11334373	CG1657	0.156943	0.0186463	0.146377
FBgn0034440	4	6	4	5	4	1	4	2	3	3	chr2R:19380241-19385267	CG10073	-0.830565	0.0186975	0.146688
FBgn0016120	12488	12158	11855	11730	11644	10725	10998	10884	11824	11561	chr3R:19094698-19096573	ATPsyn-d	-0.0989471	0.018711	0.146688
FBgn0030679	1225	1116	1131	1125	1012	1288	1245	1324	1153	1221	chrX:15738928-15740719	CG8206	0.151285	0.0187337	0.146688
FBgn0033691	226	224	196	218	213	216	161	200	164	180	chr2R:12179181-12180204	CG8860	-0.233779	0.0187354	0.146688
FBgn0083974	0	0	0	0	0	1	0	1	1	3	chr3R:19634647-19636181	CG34138	1.1014	0.0187412	0.146688
FBgn0261260	1888	1818	1828	2041	2145	2244	2250	2254	2205	1945	chrX:9358194-9500431	mgl	0.164021	0.0187538	0.146698
FBgn0010339	227	196	280	263	214	203	207	176	190	186	chr2R:12036996-12039153	128up	-0.284801	0.0187646	0.146698
FBgn0033101	748	881	829	783	868	634	782	811	551	602	chr2R:6757299-6759205	CG9436	-0.296736	0.018781	0.14674
FBgn0259994	3282	4027	3814	4308	4212	4771	4610	4391	4357	4334	chrX:5625374-5648789	CG42492	0.19737	0.0187923	0.146742
FBgn0030342	383	379	390	365	349	336	359	342	336	358	chrX:11852390-11855233	CG10347	-0.108881	0.0188105	0.146744
FBgn0030623	0	0	0	0	0	0	2	0	0	0	chrX:15243557-15245215	PPYR1	0.82328	0.0188147	0.146744
FBgn0000253	8925	9250	8816	9222	9455	8379	8298	8318	9109	8708	chr2R:12259096-12279111	Cam	-0.0953479	0.0188677	0.147004
FBgn0015795	2940	2778	2548	2543	2972	3044	3012	3199	3142	2857	chr3R:23992706-23995754	Rab7	0.146891	0.0188703	0.147004
FBgn0250837	35	32	38	40	25	24	33	26	23	20	chr2L:11011010-11012437	dUTPase	-0.444461	0.0189198	0.147304
FBgn0085244	82	37	61	50	45	69	78	84	67	85	chr2R:6830994-6832095	CG34215	0.515252	0.0189732	0.147538
FBgn0038400	4113	3725	3972	3669	3578	3237	3604	3377	3565	3589	chr3R:16144099-16147157	CG5903	-0.134568	0.018981	0.147538
FBgn0262125	2724	2798	2903	2796	2504	2504	2665	2516	2260	2513	chr3R:5648763-5652931	Sec23	-0.14178	0.01901	0.147538
FBgn0040397	407	430	455	435	439	460	456	476	450	465	chrX:1072739-1135198	CG3655	0.0894031	0.0190131	0.147538
FBgn0259236	160	123	158	134	151	213	238	201	140	179	chr3L:15612882-15648064	comm3	0.399787	0.0190164	0.147538
FBgn0039296	105	99	140	105	97	76	107	75	89	77	chr3R:25233334-25235831	CG10420	-0.365278	0.0190167	0.147538
FBgn0037879	28	35	37	38	31	25	31	30	19	26	chr3R:11225218-11226983	scpr-C	-0.375157	0.0190283	0.147541
FBgn0027082	90	90	90	94	85	74	91	83	80	73	chr3L:2649859-2652152	Aats-pro	-0.1734	0.0190476	0.147605
FBgn0261286	199	255	285	305	261	195	236	226	167	190	chr3R:16268027-16272717	Mat89Ba	-0.360494	0.0190883	0.147834
FBgn0031093	412	447	410	425	444	357	449	364	318	364	chrX:20167740-20170283	CG9581	-0.216107	0.0191075	0.147896
FBgn0037923	38	33	45	45	40	53	44	50	50	45	chr3R:11624749-11626940	CG6813	0.278107	0.019169	0.148224
FBgn0003278	75	90	109	114	113	76	78	88	76	73	chr2L:403983-408271	RpI135	-0.34556	0.0191722	0.148224
FBgn0033292	5	2	0	1	2	3	7	11	3	4	chr2R:8439093-8443108	Cyp4ad1	1.53071	0.0193458	0.149352
FBgn0039348	911	953	986	960	897	780	858	853	862	938	chr3R:25610711-25624964	Npl4	-0.136928	0.0193493	0.149352
FBgn0050147	630	738	691	684	669	609	651	583	645	629	chr2R:20606579-20618519	Hil	-0.131528	0.0193519	0.149352
FBgn0037010	2348	3144	3739	3519	2862	2314	2652	2741	1993	2306	chr3L:20522138-20526476	CG4825	-0.370716	0.019391	0.149567
FBgn0030996	786	882	823	814	875	779	822	775	745	695	chrX:19193253-19196339	CG14194	-0.133483	0.0194097	0.149624
FBgn0031281	138	129	123	122	121	130	141	154	136	147	chr2L:813012-816252	Saf6	0.159698	0.019463	0.149947
FBgn0261067	21	21	17	24	23	22	12	15	9	15	chr2R:21169667-21170974	LSm1	-0.586241	0.0194749	0.149953
FBgn0038721	970	1149	1151	1222	1191	960	887	948	1049	1078	chr3R:19633116-19643024	subdued	-0.208086	0.0195627	0.150541
FBgn0262955	618	581	632	573	602	615	674	720	678	620	chr3R:14125489-14130413	RpII140	0.133977	0.0195768	0.150562
FBgn0038873	10	8	5	3	4	10	10	12	8	9	chr3R:21242316-21245720	CG5892	0.865711	0.0196313	0.150864
FBgn0261794	2806	3055	3001	2860	2909	2606	2797	2715	2880	2731	chr2R:23907352-23925368	kcc	-0.093416	0.019649	0.150864
FBgn0028499	226	221	207	186	205	170	193	189	194	182	chr3R:18199555-18215303	CG7985	-0.168895	0.0196569	0.150864
FBgn0027538	444	517	487	552	478	477	438	417	380	445	chr2R:14258728-14261452	beta4GalNAcTA	-0.201983	0.0196615	0.150864
FBgn0035043	19	19	14	17	18	10	17	6	13	13	chr2R:24640381-24642541	CG4781	-0.617723	0.0197886	0.151751
FBgn0265001	1	1	0	0	0	1	1	5	2	1	chr2L:9765055-9771298	ppk18	1.12162	0.0198312	0.15199
FBgn0039887	1	1	0	1	1	1	0	0	0	0	chr3R:32038028-32040055	CG2053	-0.788224	0.0198778	0.152259
FBgn0039260	434	477	464	467	459	496	507	527	488	463	chr3R:25029127-25033767	Smg6	0.105868	0.0199121	0.152404
FBgn0039269	283	286	283	266	290	233	259	229	275	268	chr3R:25064116-25065893	veli	-0.159153	0.0199197	0.152404
FBgn0000286	1198	1280	1285	1470	1437	1682	1601	1475	1429	1429	chr2L:4876589-4883409	Cf2	0.190657	0.0199331	0.152418
FBgn0035022	62	55	56	38	54	43	41	41	39	42	chr2R:24535888-24537093	CG11413	-0.350365	0.0199663	0.152469
FBgn0014870	347	423	331	404	405	488	421	438	459	410	chr2R:16861019-16868016	Psi	0.215979	0.0199713	0.152469
FBgn0030940	0	1	1	0	1	4	1	4	2	2	chrX:18606308-18617891	CG15040	1.23094	0.0199743	0.152469
FBgn0039293	214	217	228	268	227	193	218	199	205	203	chr3R:25221287-25224420	CG11851	-0.180666	0.0200196	0.152727
FBgn0003174	144	138	112	128	133	153	152	165	137	146	chr2R:7282270-7301108	pwn	0.199487	0.0200401	0.152796
FBgn0030719	2180	2185	2304	2091	2247	2056	2092	2011	2173	2018	chrX:15986706-15992276	eIF5	-0.0905979	0.0200597	0.152857
FBgn0031284	294	277	272	285	267	274	236	244	181	243	chr2L:817777-819810	CG3876	-0.257771	0.0201118	0.153078
FBgn0014269	249	245	247	240	281	229	235	242	220	231	chr2R:18969102-18971435	prod	-0.127248	0.0201245	0.153078
FBgn0037094	742	802	742	725	769	754	892	846	801	847	chr3L:21522884-21528465	CG7611	0.12758	0.0201313	0.153078
FBgn0029084	3	4	7	6	2	2	2	3	2	1	chr2R:22139633-22141666	gom	-0.975764	0.0201348	0.153078
FBgn0032400	1507	1441	968	1047	1234	2508	1710	1998	1406	1383	chr2L:12045041-12046420	CG6770	0.521034	0.0201674	0.153238
FBgn0260049	369	336	345	372	334	297	313	337	340	303	chr3L:13412541-13416755	flr	-0.143089	0.0201794	0.153241
FBgn0032329	36	29	42	41	28	30	22	14	25	28	chr2L:11009519-11011388	Art8	-0.573397	0.0202215	0.153473
FBgn0037517	0	0	0	0	0	1	0	0	0	0	chr3R:7790331-7793785	CG10086	0.797101	0.0202717	0.153765
FBgn0030778	612	598	606	587	582	512	569	570	571	571	chrX:16695829-16711447	CG4678	-0.0988859	0.0203025	0.153911
FBgn0027655	1123	1073	1058	1037	1212	1176	1316	1317	1272	1099	chr3R:28695940-28734991	htt	0.164179	0.0203554	0.154224
FBgn0003366	650	633	597	594	668	702	775	668	681	651	chrX:11071139-11086601	sev	0.143757	0.0203816	0.154247
FBgn0266557	4529	5399	5552	5277	6383	6325	6550	6783	6350	5668	chr2L:210433-251125	kis	0.227263	0.0203978	0.154247
FBgn0026702	26	25	34	39	24	18	24	23	23	18	chrX:5622346-5625795	l(1)G0045	-0.458845	0.0204154	0.154247
FBgn0025583	1328	1470	1056	1063	1139	1825	1313	1513	1362	1567	chr2R:18386300-18387332	IM2	0.324448	0.0204189	0.154247
FBgn0037061	78	73	85	74	89	73	79	62	66	62	chr3L:21215693-21217141	CG12975	-0.227958	0.0204222	0.154247
FBgn0000153	467	277	232	455	140	241	107	136	133	83	chr2L:13820946-13824281	b	-1.12289	0.0204283	0.154247
FBgn0264821	41	49	42	41	46	60	49	54	44	56	chr4:879072-885054	CR44029	0.261952	0.0204765	0.154524
FBgn0005561	259	317	266	363	364	458	387	379	404	333	chr4:1088496-1113619	sv	0.328151	0.0204972	0.154585
FBgn0052644	0	1	0	0	0	0	0	0	0	0	chrX:12967586-12970358	Mur11Da	-0.84955	0.0205145	0.154585
FBgn0259233	173	114	95	142	95	84	97	94	75	78	chr3R:24771879-24784864	CG42331	-0.500185	0.0205196	0.154585
FBgn0260653	131	148	129	118	151	140	100	95	110	107	chr3L:19700675-19708317	serp	-0.302826	0.0205408	0.154595
FBgn0033229	397	363	366	338	358	316	341	341	310	349	chr2R:7831869-7834143	CG12822	-0.137216	0.0205443	0.154595
FBgn0038055	533	512	569	459	483	435	467	447	478	461	chr3R:12456271-12458746	trus	-0.159957	0.0205604	0.154629
FBgn0029170	25	24	17	21	25	25	34	26	32	26	chr3R:27048918-27051306	TwdlT	0.348877	0.0205762	0.15466
FBgn0000723	584	636	660	636	693	674	726	693	689	703	chr3R:9367301-9394848	FER	0.118178	0.0206035	0.154722
FBgn0028538	714	735	659	662	695	776	829	798	719	703	chr2L:13793219-13799976	Sec71	0.139422	0.0206078	0.154722
FBgn0028982	1037	1120	1111	1062	1122	1160	1199	1254	1121	1120	chrX:6267495-6275286	Spt6	0.100246	0.0206547	0.154907
FBgn0037186	360	360	304	342	332	388	345	385	393	381	chr3L:22731711-22738722	CG11241	0.155884	0.0206559	0.154907
FBgn0265721	1	1	1	1	0	0	0	0	0	0	chr3L:4801607-4803196	CR44528	-1.00205	0.0206759	0.15497
FBgn0037014	5	5	5	7	6	11	8	6	7	8	chr3L:20636897-20641212	CG13251	0.473659	0.0207508	0.155435
FBgn0039255	44	49	62	47	46	84	72	110	53	60	chr3R:24947330-24949841	CG13646	0.565565	0.0207614	0.155435
FBgn0031261	1256	1357	1221	1216	1204	1137	1094	1287	1044	1033	chr2L:544827-547398	nAChRbeta3	-0.165448	0.0208643	0.156117
FBgn0052412	926	763	827	742	750	651	690	718	752	713	chr3L:5900533-5902758	QC	-0.183537	0.0208867	0.156197
FBgn0266361	8	3	7	9	4	11	10	9	14	9	chrX:23007370-23009754	CR45009	0.865758	0.0209607	0.156662
FBgn0033608	936	874	930	870	852	757	741	720	925	795	chr2R:11283981-11285400	CG13220	-0.187086	0.0210086	0.156931
FBgn0003459	207	192	201	196	209	183	205	176	159	174	chr3L:14402628-14410241	stwl	-0.167303	0.0210376	0.157059
FBgn0027565	79	124	89	101	100	143	118	120	109	122	chr3L:20382103-20384411	CG5498	0.319329	0.0210772	0.157267
FBgn0026079	172	167	234	223	181	145	190	155	145	140	chrX:4110854-4114036	Nsun2	-0.329507	0.0211549	0.157758
FBgn0051469	21	14	16	17	15	11	12	8	17	11	chr3R:13708857-13710241	CG31469	-0.505683	0.0213285	0.158963
FBgn0034389	478	457	436	448	472	499	515	509	517	450	chr2R:18761456-18775126	Mctp	0.118317	0.021382	0.159052
FBgn0045842	219	177	231	234	187	254	230	228	262	266	chr2L:15256965-15264994	yuri	0.247445	0.0213909	0.159052
FBgn0034500	549	511	567	546	538	480	455	417	525	521	chr2R:20304215-20308973	CG11200	-0.183266	0.0214004	0.159052
FBgn0033883	561	547	531	551	500	416	469	447	542	497	chr2R:13860047-13862304	CG16935	-0.18802	0.0214072	0.159052
FBgn0032753	797	847	719	673	602	665	655	539	382	508	chr2L:19070829-19074451	CG17572	-0.424209	0.0214088	0.159052
FBgn0266777	2	7	3	3	2	0	0	0	1	4	chr3L:10269180-10270655	CR45242	-1.57711	0.0214125	0.159052
FBgn0034362	100	78	98	91	78	64	67	81	85	64	chr2R:18614758-18616301	CG5323	-0.302771	0.0214709	0.159397
FBgn0005674	576	584	658	686	521	530	529	512	537	526	chr3R:23951834-23958693	Aats-glupro	-0.194687	0.0215166	0.159647
FBgn0034923	49	52	53	41	49	42	43	40	43	44	chr2R:23892764-23895289	Upf3	-0.204458	0.0215345	0.15969
FBgn0000406	12581	10599	11328	11276	9690	11234	12329	13291	14509	14597	chr2L:16788472-16791023	Cyt-b5-r	0.246343	0.0215719	0.159841
FBgn0000042	42381	42438	41725	41997	43389	40503	41381	39373	41850	40302	chrX:5900559-5905701	Act5C	-0.0611148	0.0215789	0.159841
FBgn0031308	63	78	69	48	46	44	47	48	39	43	chr2L:1147520-1149751	CG4749	-0.432089	0.0216076	0.159963
FBgn0033750	70	61	68	61	64	52	52	62	55	61	chr2R:12515073-12517586	CG13151	-0.197577	0.0216444	0.160147
FBgn0031449	2041	1722	2017	1986	1850	1973	2105	2475	2174	2657	chr2L:2725372-2740132	CG31689	0.235701	0.0216634	0.160198
FBgn0037819	156	140	171	143	138	100	125	118	144	135	chr3R:10677435-10681227	CG14688	-0.273154	0.021696	0.16035
FBgn0265342	0	0	0	0	0	1	0	0	0	0	chr2R:10050046-10051176	CG44296	0.624033	0.0217986	0.161018
FBgn0035870	9	9	7	5	5	13	10	9	9	12	chr3L:8305034-8307282	Gr66a	0.539012	0.0219408	0.161937
FBgn0036891	667	671	710	637	698	710	740	690	801	777	chr3L:19605906-19608670	CG9372	0.132458	0.0219474	0.161937
FBgn0085224	39	37	28	30	30	27	30	25	25	23	chr2R:17732936-17734785	CG34195	-0.318436	0.021966	0.161984
FBgn0030332	292	266	287	266	265	266	315	322	377	354	chrX:11763172-11764892	CG9360	0.239033	0.0219911	0.162079
FBgn0038805	352	395	362	334	356	336	321	331	283	339	chr3R:20574943-20577312	TFAM	-0.16204	0.0220103	0.16209
FBgn0085453	402	297	359	309	299	373	371	390	497	549	chr2R:23358913-23360568	CG34424	0.376228	0.022017	0.16209
FBgn0035321	2018	1963	1981	1876	1947	1752	1754	1856	1837	1957	chr3L:2252442-2257725	CG1275	-0.0983377	0.0220377	0.162152
FBgn0266465	897	841	926	856	886	788	875	847	778	811	chr3R:17085211-17088290	GckIII	-0.106413	0.0220786	0.162363
FBgn0030433	150	125	125	121	120	123	112	100	111	109	chrX:12906803-12908244	mRpL49	-0.206598	0.0220931	0.162364
FBgn0030930	258	247	230	263	241	217	228	225	212	245	chrX:18494765-18500288	GalNAc-T2	-0.138594	0.0221033	0.162364
FBgn0266200	1	2	2	0	0	0	0	0	0	0	chrX:6744577-6746725	CR44895	-1.00461	0.0221561	0.162659
FBgn0032595	186	184	163	176	160	155	144	155	170	149	chr2L:16730156-16731341	CG17996	-0.167756	0.0221757	0.162659
FBgn0085317	2	2	2	4	1	6	5	8	2	2	chr3R:22446461-22447565	CG34288	1.00026	0.0221802	0.162659
FBgn0058042	380	363	351	352	318	304	304	255	319	343	chr2L:23312163-23313880	CG40042	-0.216256	0.0222043	0.162745
FBgn0035790	0	0	0	0	0	0	0	0	0	1	chr3L:7491562-7493786	Cyp316a1	0.466288	0.0222379	0.162779
FBgn0036376	467	511	525	502	553	462	496	448	486	430	chr3L:13512952-13516578	Liprin-beta	-0.140643	0.0222452	0.162779
FBgn0015222	16803	16858	15782	16101	16811	19593	19096	19037	16564	16714	chr3R:30385271-30388480	Fer1HCH	0.1392	0.0222457	0.162779
FBgn0037581	3	3	5	4	7	5	1	0	1	3	chr3R:8347277-8349598	CG7352	-1.26943	0.0222811	0.162948
FBgn0024315	2981	3007	2973	3231	2823	2858	2831	2886	2529	2687	chr2R:16655021-16667977	Picot	-0.124909	0.0223103	0.163072
FBgn0035914	1382	1509	1560	1449	1447	1490	1627	1588	1592	1575	chr3L:8604355-8617376	CG6282	0.0985219	0.0223326	0.163145
FBgn0028402	244	240	266	268	255	222	252	221	236	231	chr3L:21031523-21033863	Sin	-0.132507	0.0223728	0.163293
FBgn0033183	357	386	412	359	408	349	342	361	367	319	chr2R:7493504-7496768	CG1620	-0.146009	0.0223858	0.163293
FBgn0031627	1075	1282	1204	1361	1373	1127	1057	1059	1148	1144	chr2L:4734290-4794346	CG15630	-0.18261	0.0223899	0.163293
FBgn0054008	3	2	1	1	4	1	0	0	0	3	chr3R:20580381-20581824	CG34008	-1.09229	0.0224114	0.163361
FBgn0034397	110	97	92	69	82	116	106	106	101	130	chr2R:18830029-18833543	CG15082	0.321264	0.022441	0.163486
FBgn0027572	1160	1172	1165	1123	1160	1076	1096	1104	1129	1133	chr2R:17760638-17764843	CG5009	-0.0635385	0.0224926	0.163772
FBgn0031800	874	916	1063	1020	1010	864	923	924	731	793	chr2L:6346128-6348729	CG9497	-0.20897	0.0225413	0.164037
FBgn0036878	1	3	1	3	1	0	1	0	0	1	chr3L:19517250-19518634	Cpr76Ba	-0.975361	0.0226134	0.164471
FBgn0035162	307	329	454	389	305	285	315	289	257	278	chr3L:826418-833687	CG13900	-0.310738	0.0226395	0.16457
FBgn0261671	1690	1861	1885	1817	2167	2090	2195	2233	2242	1910	chr2L:16888188-16917354	tweek	0.180178	0.0226868	0.164824
FBgn0000346	3220	3321	3321	3275	3109	2613	3062	2957	3193	3009	chrX:13258719-13262790	comt	-0.135746	0.0227064	0.164876
FBgn0261844	35	28	25	25	27	41	34	37	29	38	chr3R:21365307-21369632	pre-mod(mdg4)-V	0.33413	0.0227322	0.164973
FBgn0035767	208	241	197	185	206	169	181	181	193	186	chr3L:7341582-7345485	CG8596	-0.1853	0.0227474	0.164993
FBgn0015777	5065	5544	4877	6383	5240	4662	4454	4351	5279	4576	chr2L:6789468-6799164	nrv2	-0.215694	0.0227732	0.165015
FBgn0265174	253	263	271	274	283	230	223	273	202	251	chr2R:16955156-16957610	PIG-V	-0.199536	0.0227906	0.165015
FBgn0032449	25	29	30	33	15	13	19	14	12	23	chr2L:12698616-12701048	CG17036	-0.705242	0.0227937	0.165015
FBgn0041342	1666	1821	1875	1744	1846	1635	1711	1773	1480	1474	chr3L:1545790-1553806	Cct1	-0.153212	0.0228084	0.165015
FBgn0034351	181	181	207	220	157	156	174	159	153	153	chr2R:18450982-18453038	CG5190	-0.240041	0.0228126	0.165015
FBgn0264339	532	487	434	545	403	467	414	379	323	354	chr2R:23443835-23492299	CG43795	-0.31305	0.0228394	0.165119
FBgn0040623	132	114	115	113	111	110	102	92	75	106	chr3R:29490242-29491452	Spase12	-0.279615	0.0228726	0.165269
FBgn0040070	1489	1459	1580	1589	1382	1378	1306	1264	1486	1338	chr2L:9612864-9616706	Trx-2	-0.148963	0.0228919	0.165318
FBgn0016792	148	147	150	149	148	185	204	192	150	152	chr3R:9710840-9714977	dmt	0.236867	0.0229051	0.165323
FBgn0000018	103	97	94	121	103	89	54	82	92	86	chr2L:10973141-10975595	abo	-0.376749	0.0229285	0.165367
FBgn0266449	2345	2327	2351	2417	2367	2363	2207	2245	2236	2082	chr2L:6070688-6074263	Kr-h2	-0.0875325	0.0229361	0.165367
FBgn0005427	649	727	671	697	693	748	739	739	804	697	chrX:268207-280020	ewg	0.114903	0.0229643	0.16548
FBgn0037895	429	342	334	399	288	279	295	290	327	253	chr3R:11415916-11418970	CG6723	-0.303612	0.0229929	0.165596
FBgn0085203	19	19	11	14	16	12	13	13	6	6	chr2L:2213964-2215469	CG34174	-0.739841	0.0230323	0.165631
FBgn0001330	89	79	103	90	76	61	83	83	55	58	chrX:2237556-2242337	kz	-0.372813	0.0230337	0.165631
FBgn0002069	702	642	718	671	579	616	577	631	552	557	chr2R:12876702-12883470	Aats-asp	-0.174641	0.0230352	0.165631
FBgn0036641	113	127	108	113	97	96	100	88	98	103	chr3L:16580096-16581849	Smn	-0.204901	0.0231639	0.166466
FBgn0039019	158	155	189	168	154	153	148	146	127	148	chr3R:22745318-22746907	HP1c	-0.188951	0.0231942	0.166594
FBgn0038005	0	1	0	0	0	0	3	2	4	1	chr3R:12232492-12234986	Cyp313a5	1.27985	0.0232195	0.166635
FBgn0267257	3	3	1	4	2	0	1	1	0	0	chr2L:14509611-14512385	CR45693	-1.33328	0.0232251	0.166635
FBgn0011704	88	65	82	102	70	58	55	61	71	69	chr2R:11982843-11985695	RnrS	-0.361287	0.0232606	0.166799
FBgn0010043	0	2	2	1	1	0	0	0	0	0	chr3R:12378198-12379557	GstD7	-1.07152	0.0232859	0.166878
FBgn0052056	999	923	951	925	920	847	954	892	835	856	chr3L:10220181-10225542	scramb1	-0.108561	0.0232967	0.166878
FBgn0034491	1031	1143	1027	1056	1133	1163	1219	1193	1111	1121	chr2R:20257348-20262028	Hsl	0.106227	0.0233297	0.167024
FBgn0250838	1394	1485	1329	1264	1239	1239	1192	1184	1214	1271	chr2R:23385162-23386765	CG30415	-0.136654	0.0233547	0.167102
FBgn0038494	223	248	241	232	243	227	228	216	218	223	chr3R:17231951-17265351	beat-IIb	-0.0961662	0.0233912	0.167102
FBgn0004584	68	75	92	62	69	63	58	52	57	66	chr2L:2969471-2972810	Rrp1	-0.305973	0.023393	0.167102
FBgn0027558	242	271	287	289	254	229	264	232	232	241	chr2R:7057352-7062034	pgant3	-0.165468	0.0234124	0.167102
FBgn0050381	81	95	89	91	80	70	74	73	90	63	chr2R:7929356-7931318	CG30381	-0.249166	0.0234212	0.167102
FBgn0001296	1700	1853	1697	1566	1795	1510	1642	1584	1620	1581	chr3R:12681884-12689669	kar	-0.117682	0.0234285	0.167102
FBgn0262146	1	2	2	0	1	4	4	4	4	1	chr3R:20533719-20535006	MtnE	1.24139	0.0234288	0.167102
FBgn0266162	4	2	3	2	4	1	0	4	0	1	chr2L:15912256-15913411	CR44868	-1.24868	0.0235437	0.167831
FBgn0004143	1	1	0	0	1	0	0	0	0	0	chrX:7049174-7050623	nullo	-0.879162	0.0236334	0.168304
FBgn0039559	177	198	211	193	191	173	188	172	167	181	chr3R:27932680-27938155	Mes-4	-0.137337	0.0236355	0.168304
FBgn0036258	5475	5915	5621	5655	5653	5753	5928	6374	6590	5926	chr3L:12143144-12146399	CG5642	0.107286	0.0236696	0.168325
FBgn0024984	0	0	0	0	0	0	0	2	1	1	chrX:2187518-2189221	CG3457	0.906646	0.0236844	0.168325
FBgn0024920	5	11	5	6	9	3	2	1	4	7	chr2L:2967991-2969940	Ts	-1.06143	0.0236864	0.168325
FBgn0266382	1	1	1	1	1	2	3	4	3	2	chr3R:20676778-20678160	CR45024	0.918987	0.0236959	0.168325
FBgn0000477	2713	2281	2734	2607	2404	2175	2163	2137	2331	2488	chr3R:18019073-18021463	DNaseII	-0.174269	0.0237019	0.168325
FBgn0021796	531	549	537	523	552	598	642	633	623	512	chr2L:13004178-13013499	Tor	0.152728	0.0237675	0.168577
FBgn0029903	972	1124	1090	1120	1128	1206	1209	1151	1229	1124	chrX:6803382-6814132	pod1	0.122907	0.0237705	0.168577
FBgn0010926	100	102	130	121	111	85	107	106	87	81	chr3R:17535231-17540265	l(3)07882	-0.278157	0.0237755	0.168577
FBgn0036479	48	43	42	47	40	54	54	51	64	45	chr3L:15113255-15116675	CG13458	0.274203	0.0238217	0.168696
FBgn0025352	6322	6271	7239	6852	6624	5869	5971	5993	5720	6673	chr2R:23866346-23868905	Thiolase	-0.141746	0.023822	0.168696
FBgn0027564	265	241	283	270	225	212	240	200	228	232	chrX:5692643-5695507	CG3149	-0.205142	0.0238304	0.168696
FBgn0001974	59	56	45	48	49	36	49	41	33	46	chr2L:15009637-15012066	l(2)35Bd	-0.32942	0.0238651	0.168852
FBgn0030847	975	900	957	990	941	889	914	904	912	894	chrX:17579559-17599616	CG12991	-0.0786345	0.0240252	0.169893
FBgn0036476	165	174	163	175	191	194	190	195	177	216	chr3L:15090521-15095021	CG6945	0.162085	0.0240508	0.169984
FBgn0051102	290	231	205	262	272	327	275	289	310	290	chr3R:25293156-25295896	CG31102	0.249806	0.0241154	0.170154
FBgn0000303	384	416	416	395	432	370	385	342	408	335	chr3R:18705199-18732646	Cha	-0.154905	0.0241175	0.170154
FBgn0036203	0	0	1	0	0	2	1	2	1	0	chr3L:11766997-11772459	Muc68D	0.989187	0.0241207	0.170154
FBgn0037234	483	580	503	509	499	590	554	585	535	561	chr3R:4319381-4326681	CG9795	0.134506	0.0241263	0.170154
FBgn0024983	469	481	488	504	467	448	461	463	409	460	chrX:527639-530593	CG4293	-0.107149	0.0242126	0.170523
FBgn0038968	192	233	288	229	256	225	178	198	197	174	chr3R:22439850-22446889	CG12499	-0.295351	0.0242212	0.170523
FBgn0267777	20	11	15	16	16	22	16	18	27	26	chr3R:29719411-29721493	CR46108	0.477279	0.0242304	0.170523
FBgn0052195	91	105	97	110	98	117	110	116	112	104	chr3L:18112657-18119452	CG32195	0.155883	0.0242385	0.170523
FBgn0025693	146	162	157	155	164	166	180	198	168	163	chr2R:5774474-5783160	ZnT41F	0.154181	0.0242574	0.170523
FBgn0035097	0	0	0	0	0	0	1	0	0	0	chr3L:73643-75634	CG13405	0.783125	0.0242576	0.170523
FBgn0039404	19	10	21	12	14	13	8	12	8	7	chr3R:26056328-26057652	CG14543	-0.664054	0.0242686	0.170523
FBgn0034641	377	390	421	382	357	352	367	363	339	298	chr2R:21624728-21631724	mahj	-0.167091	0.0242901	0.170537
FBgn0260399	3	2	2	7	2	7	5	9	5	4	chr3R:18746068-18750662	gwl	0.887098	0.0242963	0.170537
FBgn0026386	0	0	0	0	0	1	0	0	0	0	chr2R:11250066-11252215	Or47a	0.78583	0.0243268	0.170645
FBgn0034127	1	1	1	0	4	0	1	0	0	1	chr2R:16433550-16436256	CG7848	-1.13679	0.0243374	0.170645
FBgn0031319	325	360	419	350	327	371	414	398	419	457	chr2L:1177388-1182756	CG4896	0.209808	0.0244321	0.171063
FBgn0039486	726	689	655	659	620	672	563	559	596	610	chr3R:27102686-27106486	CG6074	-0.162199	0.0244371	0.171063
FBgn0051404	0	1	0	1	2	5	3	1	4	1	chr3R:19374741-19376325	CG31404	1.30855	0.0244404	0.171063
FBgn0036729	0	1	0	1	0	0	0	0	0	0	chr3L:17477493-17479228	CG13733	-0.628888	0.0244486	0.171063
FBgn0033609	370	383	386	399	379	410	436	437	419	376	chr2R:11284846-11290074	Fbl6	0.112916	0.0244681	0.171109
FBgn0000527	1254	645	404	1246	371	559	253	283	323	231	chr3R:21229537-21237479	e	-1.13129	0.0244921	0.171186
FBgn0034481	3	1	3	1	1	0	1	0	0	0	chr2R:20145816-20147126	CG11041	-1.067	0.0245341	0.17139
FBgn0267126	0	0	2	0	0	2	2	2	1	1	chr3R:27924577-27925670	CR45566	1.01114	0.0245523	0.171427
FBgn0003210	312	363	357	311	332	351	373	372	378	355	chrX:4535333-4540928	rb	0.129279	0.0246053	0.171706
FBgn0035553	78	104	103	97	68	69	74	73	69	43	chr3L:4484857-4491265	CG13722	-0.465073	0.0246371	0.171838
FBgn0036018	189	150	175	191	147	148	143	154	146	119	chr3L:9623935-9627623	CG3335	-0.263008	0.0246915	0.172127
FBgn0040255	2	2	5	3	1	2	2	1	1	1	chr3R:11165875-11168283	Ugt86De	-0.869217	0.0247171	0.172215
FBgn0038058	242	253	222	214	231	265	258	276	261	232	chr3R:12462260-12465600	CG5608	0.151833	0.0247668	0.17247
FBgn0031463	34	46	36	28	42	45	42	46	49	49	chr2L:2814034-2816062	G6P	0.334592	0.0248239	0.172777
FBgn0030752	1818	1815	1809	1776	1794	1684	1783	1586	1726	1732	chrX:16437119-16441598	CG9947	-0.0852296	0.024894	0.173112
FBgn0038135	0	0	0	0	0	0	0	1	1	0	chr3R:13294446-13298590	CG8773	0.835536	0.0248982	0.173112
FBgn0038221	11	7	13	7	11	16	16	15	12	12	chr3R:14302126-14304760	CG3259	0.512576	0.0249385	0.173229
FBgn0003559	250	281	226	236	277	297	313	309	268	265	chrX:23096469-23101733	su(f)	0.194275	0.0249412	0.173229
FBgn0036761	244	246	238	250	247	255	204	228	209	203	chr3L:17843423-17846803	MED19	-0.163371	0.0250119	0.173484
FBgn0266697	1	2	2	2	4	2	0	1	0	2	chr3R:4402127-4403230	CR45187	-1.2021	0.0250203	0.173484
FBgn0032016	85	93	105	98	105	82	84	86	86	91	chr2L:8308125-8310263	CG7818	-0.177092	0.0250408	0.173484
FBgn0036608	0	0	0	1	0	0	0	0	0	0	chr3L:16324781-16327059	CG13040	-0.721259	0.0250421	0.173484
FBgn0032512	249	233	260	256	250	214	244	247	197	216	chr2L:13371125-13374192	CG9305	-0.166263	0.0250433	0.173484
FBgn0085305	5	0	1	0	1	3	2	3	2	5	chr3R:15925327-15927879	CG34276	1.38913	0.0250746	0.173611
FBgn0040233	68	87	73	98	98	125	101	96	131	94	chr2L:11269478-11278148	cana	0.369504	0.0251612	0.174119
FBgn0259482	305	306	304	319	291	373	326	348	308	328	chr2L:10265034-10266872	Mob3	0.138114	0.0252636	0.174736
FBgn0260243	140	162	174	156	163	198	185	188	161	172	chr3R:8990343-8993251	E(var)3-9	0.184859	0.0253865	0.175396
FBgn0030995	79	54	49	66	56	51	48	39	47	49	chrX:19191917-19193750	CG7914	-0.368232	0.0254008	0.175396
FBgn0035438	2936	2844	2813	2724	2879	2920	3032	2890	3094	3101	chr3L:3325963-3328928	PHGPx	0.0811612	0.0254029	0.175396
FBgn0013276	0	2	8	3	1	57	9	36	3	4	chr3R:11958233-11961211	Hsp70Ab	2.7955	0.0254119	0.175396
FBgn0261952	0	0	0	0	0	1	0	1	1	0	chr3L:4282654-4283780	srw	0.672086	0.0254581	0.175624
FBgn0032858	125	117	92	93	102	85	91	87	83	95	chr2L:20414871-20417220	CG10949	-0.249433	0.0255347	0.176061
FBgn0043841	3182	3330	3213	3256	3240	3666	3640	3900	3233	3312	chr2L:12402968-12423741	vir-1	0.125078	0.0255555	0.176112
FBgn0036927	5499	5027	5030	5133	4785	4558	4887	4740	4902	4637	chr3L:19997412-20000988	CG7433	-0.103429	0.0255919	0.176272
FBgn0027889	63	52	48	56	48	67	71	63	53	74	chr3R:26864303-26867109	ball	0.291143	0.0256081	0.176291
FBgn0041629	1165	931	917	1147	848	814	839	869	876	817	chrX:8709350-8712780	Hexo2	-0.238844	0.0256627	0.176576
FBgn0039663	30	43	38	36	33	39	41	49	51	44	chr3R:29484481-29489567	CG2321	0.311314	0.0256836	0.176628
FBgn0032660	2	0	2	2	2	4	2	3	2	5	chr2L:18009341-18011777	elfless	0.836828	0.0257302	0.176857
FBgn0003460	234	256	265	269	303	269	244	206	195	194	chr2R:7419048-7435174	so	-0.270224	0.025748	0.176887
FBgn0027499	446	441	475	423	429	422	411	402	405	428	chr2R:10800118-10809240	wde	-0.0990107	0.0258269	0.177295
FBgn0034071	483	489	485	487	514	559	554	504	498	529	chr2R:16047346-16061137	CG8405	0.102713	0.025834	0.177295
FBgn0029836	1	0	2	1	2	0	0	1	1	0	chrX:6067656-6069566	CG5928	-1.08526	0.0259573	0.178048
FBgn0035083	905	855	789	789	833	819	738	716	761	777	chr2R:24940323-24942715	Tina-1	-0.131649	0.025982	0.178126
FBgn0036545	296	249	276	263	284	227	255	219	248	266	chr3L:15954794-15956767	GXIVsPLA2	-0.172897	0.0260442	0.178264
FBgn0266717	3121	3363	3431	3143	3909	3590	4089	4105	3920	3507	chr3R:10311737-10331655	Bruce	0.179301	0.0260442	0.178264
FBgn0046874	3	2	2	1	1	0	0	1	0	0	chr3R:8773984-8801478	Pif1B	-1.17109	0.0260686	0.178264
FBgn0001142	2759	2474	2496	2624	2570	2638	2789	2732	3116	3177	chr2L:131775-134774	Gs1	0.156554	0.0260697	0.178264
FBgn0031937	358	297	287	324	281	342	325	351	389	428	chr2L:7722743-7726600	CG13795	0.242722	0.0260908	0.178264
FBgn0025457	463	438	451	464	436	417	449	429	381	410	chr3R:29673705-29675723	Bub3	-0.113153	0.0260948	0.178264
FBgn0030411	215	176	198	201	219	196	161	184	167	174	chrX:12629576-12631413	CG2540	-0.192408	0.0260963	0.178264
FBgn0030647	0	1	0	0	0	0	0	0	0	0	chrX:15475789-15482024	CG6324	-0.713858	0.0262633	0.179313
FBgn0267587	0	2	0	0	0	3	3	0	2	4	chr2R:19396198-19397151	CR45925	1.49582	0.0263964	0.180129
FBgn0264427	17	19	9	19	18	12	10	8	12	10	chr3R:5521997-5523422	CR43845	-0.638488	0.0264541	0.18043
FBgn0028895	80	97	85	78	77	74	76	69	77	65	chr2L:16299641-16302067	CG17328	-0.207414	0.0264784	0.180502
FBgn0261349	1	3	3	2	6	5	4	7	4	8	chr2L:18673061-18675396	Mst36Fb	1.00499	0.0264942	0.180517
FBgn0011230	3570	4258	4153	3323	4776	4332	4893	5038	5180	4398	chr2L:8054020-8071926	poe	0.254146	0.0265167	0.180578
FBgn0033184	435	376	405	408	337	348	376	335	340	322	chr2R:7508225-7510659	CG12736	-0.184828	0.026568	0.180785
FBgn0037084	1384	1400	1261	1287	1374	1495	1480	1413	1372	1426	chr2R:11219237-11222782	Syx6	0.0984666	0.0265744	0.180785
FBgn0035179	286	264	291	292	285	251	252	245	292	248	chr3L:993681-996005	CG12038	-0.14302	0.026687	0.181381
FBgn0035909	915	791	1016	931	829	795	843	688	753	809	chr3L:8534675-8538315	ergic53	-0.204733	0.0267011	0.181381
FBgn0051345	173	143	160	175	142	130	101	114	159	137	chr3R:12810843-12817331	CG31345	-0.318611	0.026703	0.181381
FBgn0250755	189	203	166	195	202	228	213	220	197	209	chr3R:31799332-31805580	CG42233	0.161633	0.0267346	0.181503
FBgn0033381	238	194	218	210	221	204	180	196	201	188	chr2R:9121823-9123611	GstE13	-0.154724	0.0267704	0.181503
FBgn0040918	450	436	458	410	433	401	439	403	402	398	chrX:6257366-6267530	schlank	-0.0997922	0.026783	0.181503
FBgn0004574	3541	3654	3425	3435	3460	3057	3483	3338	3339	3262	chr3L:4136057-4139298	Rop	-0.0905241	0.0267988	0.181503
FBgn0259982	30	40	33	36	43	28	36	28	24	28	chr2L:15256279-15257944	l(2)35Cc	-0.333632	0.0268012	0.181503
FBgn0019948	4760	4846	4517	4586	4587	4507	4476	4546	4380	4407	chr2R:23984873-23988757	Phm	-0.0633028	0.0268032	0.181503
FBgn0030156	152	152	120	120	136	113	114	108	134	104	chrX:9874191-9876974	CG15247	-0.246296	0.0268474	0.18171
FBgn0260857	61	60	55	57	46	50	42	42	45	53	chr3L:19261092-19262739	Bet1	-0.268071	0.0268694	0.181738
FBgn0029133	821	749	774	743	776	742	724	753	720	668	chrX:13212023-13214710	REG	-0.1013	0.0268857	0.181738
FBgn0035999	140	146	137	163	166	193	182	159	164	163	chr3L:9456016-9459672	CG3552	0.198005	0.0268927	0.181738
FBgn0032744	74	69	71	73	82	78	87	86	77	89	chr2L:19043233-19045450	Ttc19	0.172366	0.0269322	0.181862
FBgn0035523	662	683	606	704	672	654	620	599	565	610	chr3L:4277660-4281887	CG1311	-0.128006	0.0269407	0.181862
FBgn0028473	3127	3361	3117	2992	2998	3481	3763	4235	3212	3222	chr2R:9395963-9399036	Non1	0.191488	0.0269522	0.181862
FBgn0037942	231	215	240	276	205	213	192	188	199	211	chr3R:11735145-11737179	CG14721	-0.214652	0.0269719	0.181881
FBgn0045063	942	986	919	1037	1033	941	904	872	956	847	chr2R:12487149-12507635	fdl	-0.122511	0.0270078	0.181881
FBgn0024365	313	353	353	305	350	320	308	296	246	298	chrX:1349321-1354283	CG12773	-0.192355	0.0270108	0.181881
FBgn0032358	247	233	228	249	286	292	254	282	284	284	chr2L:11279996-11282222	Ppt2	0.169137	0.0270178	0.181881
FBgn0032297	1415	1149	1101	1149	1382	1331	1459	1314	1686	1599	chr2L:10743773-10756627	CG17124	0.253322	0.0270235	0.181881
FBgn0261560	5290	4776	3048	3357	4143	6227	5398	6821	4844	4496	chr2L:3478132-3479914	Thor	0.442587	0.0270432	0.181921
FBgn0035620	0	0	0	0	0	1	2	3	4	1	chr3L:5595240-5597724	CG5150	1.51903	0.0270594	0.181921
FBgn0014031	1518	1341	1222	1095	1256	1200	1629	1849	1731	1650	chrX:6528646-6531028	Spat	0.317718	0.0270764	0.181921
FBgn0032801	195	163	200	187	171	157	163	134	136	183	chr2L:19526608-19530607	CG10165	-0.251868	0.0270844	0.181921
FBgn0263594	2265	2320	2615	2858	2484	2188	2152	2257	2362	2218	chr3R:4402774-4407484	lost	-0.163382	0.0271263	0.18201
FBgn0086605	446	405	438	425	428	367	381	404	411	419	chr3R:4398079-4402329	CG9853	-0.11528	0.0271376	0.18201
FBgn0039711	58	60	47	38	50	55	64	60	67	68	chr3R:29857350-29859238	CG7824	0.314037	0.0271389	0.18201
FBgn0032956	446	459	474	470	550	546	560	478	584	550	chr2L:21658433-21664000	Cul2	0.178005	0.0271643	0.182089
FBgn0035170	536	588	584	569	669	558	535	546	493	522	chr3L:852418-857550	dpr20	-0.1488	0.0272513	0.182571
FBgn0035934	32	29	22	22	24	43	44	34	32	26	chr3L:8894102-8905092	TrpA1	0.438703	0.0272638	0.182571
FBgn0051935	223	219	224	227	238	243	261	249	244	224	chr2L:1594520-1611459	CG31935	0.108855	0.0273266	0.182899
FBgn0262126	1948	2073	2119	2187	2012	2006	2028	1894	1678	1720	chr2L:2230804-2237146	Sec24CD	-0.153211	0.0273507	0.182968
FBgn0051467	18	15	9	15	15	15	24	24	20	19	chr3R:10704868-10707165	CG31467	0.511282	0.0273816	0.183083
FBgn0031050	308	296	351	287	298	241	291	268	280	285	chrX:19644229-19646478	Arp10	-0.17402	0.0274295	0.18331
FBgn0261053	143	148	146	132	137	174	175	177	139	147	chr3R:10826777-10849332	Cad86C	0.197244	0.0275168	0.183771
FBgn0037549	125	120	127	121	123	118	117	110	95	115	chr3R:8122423-8125575	CG7878	-0.157246	0.0275276	0.183771
FBgn0024558	273	207	284	271	198	212	222	202	163	155	chr3R:22581726-22583527	Dph5	-0.36716	0.0275475	0.183771
FBgn0050295	19	21	24	28	15	27	34	23	28	31	chr2R:20870489-20879447	Ipk1	0.432743	0.0275539	0.183771
FBgn0038256	1637	1674	1910	1896	1564	1994	1962	2099	1816	1874	chr3R:14724458-14731811	CG7530	0.168062	0.027571	0.183793
FBgn0033699	7173	6730	6495	6178	6212	6464	5790	6020	5599	6044	chr2R:12198722-12201117	RpS11	-0.133209	0.027605	0.183927
FBgn0036566	528	553	556	574	579	549	532	490	532	493	chr3L:16090152-16096453	ClC-c	-0.107535	0.0276995	0.184464
FBgn0038953	104	112	104	123	134	130	142	129	149	121	chr3R:22375621-22380257	CG18596	0.221772	0.0277848	0.184939
FBgn0015806	722	854	795	846	874	866	973	997	905	841	chr3L:5797247-5811233	S6k	0.162089	0.027842	0.185206
FBgn0021856	410	447	387	421	363	364	407	299	346	335	chr2L:21260866-21262713	l(2)k14505	-0.217095	0.0278528	0.185206
FBgn0039114	10510	9679	9511	10203	10483	9697	10945	12751	14234	12542	chr3R:23763555-23766964	Lsd-1	0.242938	0.0278957	0.185398
FBgn0038257	2372	1650	2654	2328	1642	2851	2731	2144	3769	4292	chr3R:14745599-14751548	smp-30	0.551225	0.0279981	0.185985
FBgn0260789	218	244	200	243	221	264	236	255	266	240	chrX:9236499-9243769	mxc	0.163784	0.0280142	0.185999
FBgn0263863	351	366	414	378	403	329	344	309	382	343	chr3R:22618190-22620128	mRpL45	-0.166119	0.0280442	0.186105
FBgn0036598	2	3	2	3	2	1	1	3	1	1	chr3L:16301151-16302329	CG4982	-0.619462	0.0280981	0.186264
[truncated: 11,260 more rows]

## Sheet: gene_antisense_sampleAvsCTRL.w_
id	1-3-CTRL_S2	2-5-CTRL_S8	3-6-CTRL_S13	4-7-CTRL_S9	5-8-CTRL_S7	6-9-SampleA_S4	7-12-SampleA_S10	8-13-SampleA_S5	9-15-SampleA_S1	10-16-SampleA_S14	geneCoordinate	geneSymbol	logFC	LimmaVoom.pvalue	BH.qvalue
FBgn0038396	0	0	0	0	0	22	21	23	21	17	chr3R:16049368-16050995	CG5013	4.82509	1.61916e-10	1.36673e-06
FBgn0000588	42	45	41	50	38	19	17	20	18	21	chr2L:11826902-11829707	esc	-1.15593	5.41073e-07	0.0022836
FBgn0003410	32	43	39	31	36	13	17	17	12	15	chr3L:16853449-16859014	sina	-1.24859	6.09614e-06	0.0131778
FBgn0030010	46	50	60	58	44	23	21	19	27	20	chrX:8148481-8150988	CG10959	-1.20245	6.24468e-06	0.0131778
FBgn0019660	2	2	1	2	0	29	25	23	15	17	chrX:11578763-11580734	roX2	3.7096	9.87002e-06	0.0166626
FBgn0033988	6	8	5	6	7	16	15	14	21	20	chr2R:14980961-14991638	pcs	1.35784	1.4768e-05	0.0201722
FBgn0038397	6	9	10	10	12	77	51	60	36	56	chr3R:16060287-16067896	CG10185	2.53776	1.67286e-05	0.0201722
FBgn0003137	1	0	0	1	1	2	1	7	5	4	chr3R:28520363-28540626	Ppn	2.2882	2.37906e-05	0.025102
FBgn0263738	1	1	0	0	0	5	3	5	7	4	chr3R:18252541-18255789	Ada2a	2.81432	3.26841e-05	0.0306541
FBgn0035855	5	7	5	6	7	16	15	11	10	13	chr3L:8200776-8202719	CG7366	1.03515	4.66244e-05	0.0367504
FBgn0004911	4	7	5	9	13	30	28	22	27	29	chr3L:3934416-3936294	Eip63F-2	1.87944	4.78918e-05	0.0367504
FBgn0267751	11	16	19	20	24	40	45	52	54	39	chr3R:30134706-30137883	CR46082	1.37702	5.58067e-05	0.0388682
FBgn0040342	1	0	3	1	2	5	7	6	9	6	chrX:930629-932777	CG3706	1.82991	5.98609e-05	0.0388682
FBgn0266418	61	72	59	78	66	97	92	111	92	101	chr3R:22639506-22684129	wake	0.570732	7.61592e-05	0.0456716
FBgn0263981	1	2	2	3	4	0	0	0	0	0	chr2R:16288625-16291776	CR43730	-2.03606	8.11603e-05	0.0456716
FBgn0011770	0	1	0	1	1	0	0	0	0	0	chrX:10328575-10330174	Gip	-1.17762	9.11825e-05	0.0461539
FBgn0259794	27	24	36	31	31	8	12	5	12	12	chr3L:16858778-16860831	sinah	-1.621	9.2953e-05	0.0461539
FBgn0046225	5	2	4	6	5	0	0	0	1	1	chr3R:11437483-11467674	CG17230	-2.44538	0.000111595	0.052332
FBgn0046114	39	29	26	22	38	55	49	62	55	58	chr3R:22684704-22686812	Gclm	0.908021	0.000118639	0.0527068
FBgn0038211	26	31	19	20	19	12	7	4	8	8	chr3R:14215157-14218184	CG9649	-1.51984	0.000146503	0.0618316
FBgn0034002	3	4	3	8	4	15	14	9	12	16	chr2R:15218077-15225097	CG8079	1.52326	0.000170396	0.0672377
FBgn0087002	8	6	11	5	8	3	2	4	2	2	chr4:1060667-1077575	Rfabg	-1.40789	0.000175243	0.0672377
FBgn0025681	1	6	4	7	6	0	1	0	0	0	chr2L:2992568-2999028	CG3558	-2.5747	0.000222651	0.0790326
FBgn0046685	4	5	6	4	5	8	7	7	9	9	chr3R:24626764-24630377	Wsck	0.738149	0.000224711	0.0790326
FBgn0267621	0	0	0	0	0	3	1	1	1	0	chr3L:21903871-21905164	CR45959	1.5754	0.000243592	0.0822464
FBgn0051973	15	11	15	18	23	28	31	30	32	27	chr2L:25100-65706	Cda5	0.903792	0.000275263	0.0893652
FBgn0062442	1	0	0	0	0	0	0	0	0	0	chr3R:29221915-29223730	Cisd2	-0.790563	0.000295992	0.0917044
FBgn0039156	2	6	6	1	6	0	0	0	0	0	chr3R:24152045-24155198	CG6178	-2.39015	0.000304196	0.0917044
FBgn0015324	4	4	3	1	5	0	0	0	1	0	chr3R:5591461-5595658	Vha26	-1.90169	0.000342281	0.0976286
FBgn0011569	4	2	2	2	1	13	5	9	7	10	chr3L:10263607-10267413	can	1.87546	0.00034698	0.0976286
FBgn0031575	0	0	0	1	0	0	0	0	0	0	chr2L:3867395-3871727	Cep97	-0.796822	0.000412995	0.112455
FBgn0036224	54	62	70	53	66	41	38	42	31	26	chr3L:11941610-11943787	Rpt4R	-0.767881	0.00043224	0.114017
FBgn0034072	0	1	0	0	0	2	2	2	1	1	chr2R:16080874-16098866	Dg	1.23391	0.000505832	0.128463
FBgn0039868	0	0	1	1	1	0	0	0	0	0	chr3R:31736733-31738301	CG11563	-1.11776	0.000517444	0.128463
FBgn0038250	1	1	1	1	1	4	1	2	2	3	chr3R:14657145-14659530	CG3505	1.38968	0.000545083	0.130555
FBgn0036670	10	11	11	9	19	1	1	6	3	3	chr3L:16860320-16862140	CG13029	-2.01875	0.000559091	0.130555
FBgn0002948	9	8	9	4	2	36	29	35	17	19	chrX:11580470-11586052	nod	2.05162	0.00057227	0.130555
FBgn0261788	33	23	27	25	25	34	43	53	40	46	chr3L:7655087-7718697	Ank2	0.692805	0.000689189	0.153091
FBgn0034802	372	474	521	510	416	303	277	208	214	318	chr2R:22934267-22937379	CG3800	-0.784473	0.000733267	0.158705
FBgn0053221	8	8	12	7	6	25	22	13	29	17	chrX:3797195-3799310	CR33221	1.33148	0.000775533	0.163657
FBgn0051199	47	58	44	42	54	59	74	64	66	67	chr3R:20742498-20744171	CG31199	0.449513	0.000835334	0.171629
FBgn0033194	2	1	0	2	1	9	7	10	3	9	chr2R:7566507-7580977	Vps13	2.22844	0.000853977	0.171629
FBgn0265855	1	2	1	0	1	4	3	2	4	3	chr2R:20505593-20506697	CR44644	1.84858	0.000889947	0.174699
FBgn0265098	0	1	2	0	0	6	5	2	3	7	chr2R:7429194-7430297	CR44203	2.26747	0.000963767	0.183932
FBgn0026616	3	2	2	4	2	0	0	1	1	0	chr3R:15803946-15824420	alpha-Man-IIb	-1.62135	0.000980565	0.183932
FBgn0266736	2	2	4	1	1	7	8	5	5	5	chr3R:27109027-27111335	CR45209	1.65464	0.0010778	0.192871
FBgn0020506	0	0	0	0	0	1	1	0	1	0	chr2R:16650793-16653001	Amyrel	1.12193	0.00108385	0.192871
FBgn0036221	0	0	0	0	0	0	1	0	1	1	chr3L:11921211-11922901	CG11588	1.14832	0.00109677	0.192871
FBgn0029771	0	0	0	0	0	1	2	2	0	1	chrX:5516306-5519073	CG12730	1.52357	0.00112917	0.194518
FBgn0039102	1	0	1	1	1	2	1	2	3	4	chr3R:23685953-23688449	SPE	1.56432	0.00121704	0.20546
FBgn0267465	2	1	2	2	3	0	1	0	0	1	chr3L:1648326-1650001	CR45815	-1.39257	0.00132717	0.21966
FBgn0039858	3	2	1	1	3	0	1	1	0	1	chr3R:31596340-31612966	CycG	-1.33281	0.00136293	0.22124
FBgn0082582	0	1	0	0	1	1	1	2	1	1	chr3R:30532305-30579207	tmod	1.20938	0.00144343	0.229887
FBgn0032730	0	0	0	0	1	0	0	0	0	0	chr2L:18974408-18978489	CG10431	-0.664015	0.00149912	0.234334
FBgn0051547	2	0	0	2	0	0	0	0	0	0	chr3R:5489203-5503004	CG31547	-1.24954	0.00153773	0.235539
FBgn0267554	5	3	3	3	1	12	7	6	7	8	chr3L:16353196-16354218	CR45894	1.34407	0.00156263	0.235539
FBgn0265532	1	1	0	1	2	0	0	0	0	1	chrX:2071408-2072491	CR44382	-0.879736	0.00172965	0.256141
FBgn0022097	0	0	0	0	0	0	0	0	0	1	chr2R:15541133-15542800	Vha36-1	0.67418	0.0018405	0.267856
FBgn0053958	0	0	0	0	0	1	2	3	1	2	chr2R:18184080-18193153	CG33958	1.30232	0.00206347	0.295216
FBgn0024183	1	0	0	0	0	1	0	0	0	0	chr2L:15062629-15070618	vig	-0.871756	0.00217116	0.298287
FBgn0262508	11	12	23	19	26	29	35	38	28	37	chr3L:8576506-8599919	CG43078	0.948689	0.00217212	0.298287
FBgn0038172	9	3	3	4	3	9	14	8	12	7	chr3R:13702782-13705704	Adgf-D	1.24788	0.00222679	0.298287
FBgn0263398	0	0	1	0	0	0	0	0	0	0	chr3R:24289870-24293673	CG6364	-0.883775	0.00230549	0.298287
FBgn0037093	0	0	0	1	0	0	0	0	0	0	chr3L:21516004-21522986	Cdk12	-0.749578	0.0023948	0.298287
FBgn0032880	8	17	22	18	8	27	41	55	26	44	chr2L:20730114-20734611	CG9318	1.45311	0.00240308	0.298287
FBgn0003204	5	3	3	2	2	0	1	1	0	1	chrX:10744200-10749399	ras	-1.25305	0.00240965	0.298287
FBgn0039051	2	3	4	5	4	2	1	2	1	0	chr3R:23095388-23097542	CG17109	-1.15786	0.00241774	0.298287
FBgn0040099	0	0	1	0	0	2	1	4	2	6	chr2L:7856775-7860422	lectin-28C	1.8612	0.00242488	0.298287
FBgn0037261	6	5	5	2	6	10	8	11	9	10	chr3R:4637708-4642140	CG9775	1.02564	0.00249721	0.298287
FBgn0001187	48	42	26	46	29	16	22	15	19	23	chr2R:15218535-15220631	Hex-C	-0.938086	0.00250133	0.298287
FBgn0264947	3	3	4	5	4	9	7	6	6	9	chr2L:8194207-8197351	CR44116	0.917662	0.00251837	0.298287
FBgn0036747	1	1	0	0	2	3	3	3	3	5	chr3L:17723416-17729546	CG6052	1.46143	0.00254433	0.298287
FBgn0000611	0	0	1	0	0	0	0	0	0	0	chrX:15992166-15996811	exd	-0.940449	0.002631	0.300033
FBgn0038546	4	1	0	1	1	0	0	0	0	0	chr3R:17796074-17798606	CG7379	-1.49743	0.00263207	0.300033
FBgn0266590	0	0	0	0	0	1	1	1	0	0	chr3L:6865147-6866741	CR45115	0.900569	0.00266585	0.300033
FBgn0037162	5	8	13	11	12	40	21	24	21	16	chr3L:22454071-22456291	CG11449	1.35407	0.00273296	0.303539
FBgn0003042	0	0	1	0	0	0	2	1	0	1	chr3L:21305836-21318322	Pc	0.914771	0.00286222	0.305211
FBgn0266577	0	1	0	1	0	0	0	0	0	0	chr2R:7783032-7785887	CR45108	-0.588728	0.00291296	0.305211
FBgn0267625	0	1	2	0	0	4	2	7	5	2	chr3L:22345081-22346538	CR45963	1.97856	0.00293428	0.305211
FBgn0039343	0	0	1	0	1	3	1	2	3	2	chr3R:25505973-25508581	CG5111	1.59195	0.0029423	0.305211
FBgn0261987	0	0	0	0	1	0	1	2	2	1	chr3R:17719152-17723257	Pxt	1.2572	0.00294641	0.305211
FBgn0036819	0	0	0	0	0	1	0	2	0	1	chr3L:18867469-18869521	Dysb	0.937394	0.00297077	0.305211
FBgn0013995	5	5	2	4	9	7	13	14	9	16	chr3R:20977881-21015915	Calx	1.21275	0.00300113	0.305211
FBgn0085217	6	8	7	5	8	4	0	0	3	1	chr2R:15426789-15428325	CG34188	-2.09415	0.00309814	0.306695
FBgn0011812	1	0	0	0	0	0	0	0	0	0	chr2R:8432584-8433686	Lcp1Psi	-0.710921	0.00312206	0.306695
FBgn0267276	1	2	0	0	2	0	0	0	0	0	chr2L:2006565-2007990	CR45712	-1.11079	0.00312472	0.306695
FBgn0029795	5	5	4	7	7	4	4	3	3	3	chrX:5732438-5734916	CG15773	-0.578753	0.00317236	0.307791
FBgn0263600	0	1	0	0	0	0	1	2	1	1	chr3L:15984020-15988117	DNApol-delta	1.15775	0.00321061	0.307963
FBgn0029521	0	0	0	0	0	0	0	0	0	1	chrX:314821-316868	Or1a	0.904281	0.00334403	0.317157
FBgn0260970	10	13	11	9	8	15	14	12	14	12	chrX:7935594-7954185	CG42593	0.4516	0.00348954	0.326371
FBgn0034498	0	2	3	1	2	0	0	1	1	1	chr2R:20281327-20287396	CG16868	-1.47697	0.00355259	0.326371
FBgn0010501	7	4	4	4	8	1	0	1	3	3	chr2R:23551011-23553849	Dcp-1	-1.84697	0.00355717	0.326371
FBgn0262870	0	0	0	1	0	0	0	0	0	0	chr3L:4629302-4687619	axo	0.504002	0.00362334	0.328867
FBgn0000557	1	0	1	2	1	0	0	0	0	0	chr3R:31738166-31743608	Ef1alpha100E	-1.14563	0.00376519	0.337726
FBgn0033442	32	20	26	26	27	40	38	31	40	33	chr2R:9755991-9758370	CG1690	0.49954	0.00380097	0.337726
FBgn0036742	5	8	2	4	4	0	0	3	1	0	chr3L:17633147-17638303	CG7497	-1.76108	0.00385132	0.338635
FBgn0037536	0	1	0	1	1	0	0	0	0	0	chr3R:8001260-8006335	CG2698	-0.828545	0.00394131	0.342975
FBgn0034736	4	3	3	2	3	0	1	0	0	2	chr2R:22549792-22552415	CG6018	-1.49718	0.00413437	0.356104
FBgn0263499	0	0	0	0	0	1	0	1	1	0	chr3R:19743487-19744779	CR43488	0.786824	0.00417805	0.356231
FBgn0029804	1	3	0	2	1	0	0	0	0	0	chrX:5765553-5771082	CG3097	-1.14093	0.00431509	0.358946
FBgn0026721	0	0	0	0	0	0	1	0	0	0	chr2R:17053700-17059601	fat-spondin	0.955565	0.00439139	0.358946
FBgn0263391	0	0	0	0	0	0	0	0	1	1	chr2R:19396730-19425205	hts	0.854959	0.00447229	0.358946
FBgn0038144	0	0	0	0	0	0	1	1	0	0	chr3R:13379540-13381811	CG8870	0.834959	0.00448455	0.358946
FBgn0264751	0	0	0	1	0	2	2	1	1	2	chr3R:18396693-18400641	CG44009	1.23437	0.00450022	0.358946
FBgn0001257	1	3	3	1	1	0	0	0	0	0	chr3L:4223704-4236449	ImpL2	-1.31209	0.00450645	0.358946
FBgn0041225	6	6	7	7	6	9	12	8	11	15	chr3R:23051387-23053205	Gr94a	0.657289	0.00455909	0.358946
FBgn0027111	3	1	1	0	0	0	0	0	0	0	chr3L:266997-270638	miple	-1.36543	0.00456902	0.358946
FBgn0003396	0	0	0	0	0	1	0	2	0	0	chr2R:11158784-11217696	shn	1.07755	0.0045926	0.358946
FBgn0053630	0	0	0	0	0	0	1	0	0	0	chr3R:10062322-10063629	CG33630	0.717265	0.00471491	0.360301
FBgn0267101	0	1	0	0	0	1	0	1	0	1	chrX:9583875-9584877	CR45541	0.792034	0.00477042	0.360301
FBgn0036450	21	21	14	11	15	9	9	6	7	10	chr3L:14786489-14789967	Tdrd3	-0.901574	0.00477952	0.360301
FBgn0013810	0	1	0	1	0	4	5	2	1	5	chr2L:17501099-17525817	Dhc36C	1.46326	0.00485118	0.360301
FBgn0000579	0	0	0	0	0	0	1	1	2	2	chr2L:1724466-1729938	Eno	1.16487	0.00485365	0.360301
FBgn0028577	0	1	1	0	0	0	0	0	0	0	chr3L:1496551-1502892	pUf68	-0.712986	0.00493959	0.360301
FBgn0036843	0	1	1	1	1	0	0	0	0	0	chr3L:19062863-19066453	CG6812	-0.884716	0.00495005	0.360301
FBgn0034585	22	18	13	10	13	2	6	5	8	0	chr2R:21088084-21091306	Rbpn-5	-2.14726	0.00495142	0.360301
FBgn0264376	0	0	0	0	0	0	1	0	0	0	chr2L:19919543-19922228	CR43828	0.860144	0.00499741	0.36054
FBgn0266064	0	0	0	0	1	0	0	0	0	0	chr3R:15141541-15147833	GlyS	-0.54322	0.00516172	0.367279
FBgn0051523	2	2	1	3	0	0	0	0	1	0	chr3R:4465119-4479509	CG31523	-1.43307	0.00518217	0.367279
FBgn0030769	2	2	1	2	1	0	0	0	0	1	chrX:16668516-16677055	CG13012	-1.0921	0.00523185	0.367279
FBgn0003891	0	0	2	1	0	2	4	1	1	3	chr2R:21183020-21193215	tud	1.30948	0.00529536	0.367279
FBgn0037338	1	4	4	0	2	8	4	9	6	4	chr3R:5554782-5558088	Snm1	1.65318	0.00530838	0.367279
FBgn0036552	0	0	1	0	0	2	2	0	0	0	chr3L:15978222-15980306	CG17028	1.23874	0.005365	0.368179
FBgn0264494	0	0	0	0	0	1	0	1	0	1	chr2L:1732222-1750914	CG17646	0.80972	0.00557857	0.379748
FBgn0085260	2	4	1	1	1	4	5	7	4	3	chr2R:11985706-11987955	CG34231	1.3537	0.00573968	0.381373
FBgn0037291	0	1	0	0	0	1	2	1	3	1	chr3R:4981697-4984534	CG14662	1.43669	0.00574772	0.381373
FBgn0020414	1	1	2	0	0	0	0	0	0	0	chr2L:16450605-16455496	Idgf3	-1.01178	0.00580578	0.381373
FBgn0024222	0	0	0	0	0	1	2	2	1	1	chr3R:16046045-16049723	ird5	1.31752	0.00581605	0.381373
FBgn0025469	0	0	0	0	0	0	1	1	1	1	chr2R:8080257-8083659	slv	0.907087	0.00582836	0.381373
FBgn0029814	1	0	1	2	2	1	0	0	0	0	chrX:5818257-5841125	CG15765	-1.09101	0.00593946	0.3814
FBgn0085218	7	6	10	11	7	12	10	12	15	14	chr2R:16754142-16755227	CG34189	0.616887	0.00597073	0.3814
FBgn0039907	30	40	26	23	29	38	50	38	37	46	chr4:436655-444213	lgs	0.522184	0.00599314	0.3814
FBgn0262562	0	0	1	0	1	0	0	0	0	0	chr3R:17767970-17794792	CG43102	-0.878326	0.00601983	0.3814
FBgn0052040	7	10	7	6	9	14	13	14	10	9	chr3L:9353731-9355759	CG32040	0.653692	0.00607029	0.3814
FBgn0027571	2	2	2	4	1	0	2	1	0	0	chr2L:3056296-3068479	CG3523	-1.5302	0.00609986	0.3814
FBgn0263414	0	1	1	0	0	1	4	6	1	3	chr3R:13971431-13974977	CR43460	1.73552	0.00629819	0.390904
FBgn0029958	14	12	8	12	8	5	5	5	5	9	chrX:7731477-7734953	Pdp	-0.812636	0.00639715	0.394149
FBgn0030009	0	1	1	1	1	0	0	0	0	0	chrX:8147647-8149007	CG15336	-1.09884	0.0065736	0.402085
FBgn0051374	4	3	5	5	4	12	10	10	5	8	chr3R:11437245-11452093	sals	0.866386	0.00664104	0.403047
FBgn0010741	0	0	0	0	0	0	0	0	0	1	chr3L:11072990-11074690	l(3)01239	0.841118	0.006706	0.403047
FBgn0000092	0	0	0	2	0	0	0	0	0	0	chrX:2692430-2694188	CG2650	-0.946982	0.00673675	0.403047
FBgn0036099	1	3	1	1	0	2	5	4	2	2	chr3L:10690722-10692900	CG11811	1.41067	0.00679938	0.403047
FBgn0032923	0	0	0	0	0	3	1	2	1	0	chr2L:21158545-21161205	CG9248	1.12618	0.00682808	0.403047
FBgn0031294	1	2	2	4	5	5	9	9	10	10	chr2L:1008076-1048355	IA-2	1.68067	0.00710289	0.410583
FBgn0038549	0	0	0	0	0	0	1	0	0	1	chr3R:17802923-17805551	CG17802	0.785334	0.00716021	0.410583
FBgn0038432	1	0	0	1	0	3	3	3	1	1	chr3R:16455750-16458535	CG14883	1.49666	0.00721718	0.410583
FBgn0041182	0	0	1	1	0	0	0	0	0	0	chr2L:7693425-7701903	Tep2	-0.728224	0.00722529	0.410583
FBgn0004888	0	0	0	0	1	1	1	2	2	4	chr3L:3813909-3818685	Scsalpha	1.4516	0.00731184	0.410583
FBgn0031493	0	0	2	0	0	0	0	0	0	0	chr2L:3025950-3029470	CG3605	-0.968191	0.00733988	0.410583
FBgn0086350	4	2	2	0	1	5	6	3	3	6	chr2R:17054244-17057137	tef	1.57175	0.00735479	0.410583
FBgn0051769	1	0	0	0	0	0	0	0	0	0	chr2L:14109295-14111041	CG31769	-0.606991	0.00738315	0.410583
FBgn0266684	0	0	0	0	0	1	0	1	0	0	chr3L:23690324-23691970	CR45174	0.549793	0.00739351	0.410583
FBgn0000228	0	1	0	0	1	3	2	1	2	2	chr2L:5271426-5278850	Bsg25D	1.36256	0.00759879	0.419225
FBgn0034902	0	0	0	0	1	0	0	0	0	0	chr2R:23752452-23753817	CG5532	-0.754586	0.00765482	0.419573
FBgn0264002	0	0	0	0	0	2	1	0	1	0	chr3L:2282581-2301246	MsR2	1.05494	0.00771492	0.420139
FBgn0262526	1	0	0	0	0	1	1	0	1	1	chr2L:15061354-15074685	vas	0.980751	0.00813322	0.425969
FBgn0029176	1	0	3	0	1	1	0	0	0	0	chr3R:29219870-29222411	Ef1gamma	-1.18948	0.00824315	0.425969
FBgn0035975	0	0	0	0	0	0	0	1	0	0	chr3L:9334030-9338638	PGRP-LA	0.726848	0.00832828	0.425969
FBgn0036446	5	3	3	3	6	0	1	0	1	4	chr3L:14761726-14768005	CG9384	-1.98505	0.00837853	0.425969
FBgn0261641	2	1	0	1	0	4	2	2	2	3	chr3R:6361370-6368590	CG42724	1.08402	0.00841265	0.425969
FBgn0051694	0	1	0	0	3	0	0	0	0	0	chr2L:2868325-2874791	CG31694	-1.00429	0.00843702	0.425969
FBgn0086687	3	3	6	2	4	2	1	2	1	2	chr3R:12439298-12447918	Desat1	-1.08773	0.00844534	0.425969
FBgn0034397	1	0	2	1	3	4	7	8	3	2	chr2R:18830029-18833543	CG15082	1.61254	0.00855754	0.425969
FBgn0030196	299	278	240	259	244	174	185	200	240	238	chrX:10383051-10386163	Psf3	-0.332682	0.00862216	0.425969
FBgn0033874	11	10	3	7	8	4	2	2	3	1	chr2R:13836117-13839665	CG6347	-1.37377	0.00872949	0.425969
FBgn0031779	0	0	0	0	0	0	0	0	1	0	chr2L:6096396-6099268	CG9175	0.604085	0.00872965	0.425969
FBgn0267692	0	0	0	0	0	2	2	0	1	2	chr3R:15922627-15924489	CR46028	1.1722	0.0087356	0.425969
FBgn0266627	0	3	0	0	2	0	0	0	0	1	chr2R:10477741-10479097	CR45134	-1.11461	0.00875698	0.425969
FBgn0031824	8	5	4	4	3	2	0	1	3	1	chr2L:6492672-6494834	CG9547	-1.55916	0.00877808	0.425969
FBgn0039733	0	0	0	0	0	1	1	0	0	0	chr3R:29997598-30000057	CG11504	0.873024	0.00882024	0.425969
FBgn0039313	16	20	18	13	15	26	27	23	21	18	chr3R:25281246-25283539	CG11892	0.528715	0.00882833	0.425969
FBgn0035207	2	1	0	0	1	0	0	0	0	0	chr3L:1313394-1318632	CG9153	-0.786509	0.00886018	0.425969
FBgn0029894	14	17	15	16	15	4	3	4	16	11	chrX:6695564-6698869	CG14440	-1.26178	0.00887658	0.425969
FBgn0051516	24	25	21	14	25	8	15	12	10	16	chr3R:4218161-4220432	CG31516	-0.767349	0.00891054	0.425969
FBgn0265487	2	0	1	2	1	0	0	0	1	1	chr2R:17216247-17379678	mbl	-1.19152	0.00891996	0.425969
FBgn0039402	4	2	2	2	2	1	0	1	0	2	chr3R:26052519-26054430	Vps2	-1.39776	0.00893573	0.425969
FBgn0267698	0	2	3	2	2	0	0	0	0	0	chr3R:6350594-6361916	Pak	-1.31952	0.00895841	0.425969
FBgn0050495	0	0	0	0	0	1	1	0	0	0	chr2R:7656593-7659363	CG30495	0.865299	0.00898966	0.425969
FBgn0029873	0	0	0	0	0	1	0	0	0	0	chrX:6524162-6526644	CG3918	0.527044	0.00908486	0.425969
FBgn0034082	0	0	1	1	0	2	1	3	2	1	chr2R:16156965-16159096	CG10734	1.15218	0.00934599	0.425969
FBgn0042132	0	0	0	0	0	0	2	1	0	2	chrX:19740922-19744637	CG18809	1.12435	0.00937984	0.425969
FBgn0051974	0	0	0	0	0	1	0	0	1	1	chr2L:140775-143393	CG31974	0.730339	0.00940335	0.425969
FBgn0033766	0	0	0	0	0	1	1	0	0	0	chr2R:12679665-12686481	CG8771	0.759712	0.00943049	0.425969
FBgn0053123	1	4	2	4	1	6	3	3	10	8	chr2L:3510026-3514958	CG33123	1.45163	0.00943368	0.425969
FBgn0031030	2	0	1	1	0	0	0	0	0	0	chrX:19569419-19580102	Tao	-0.85585	0.00944368	0.425969
FBgn0027083	0	3	0	0	1	3	11	7	2	3	chr3R:14248741-14260293	Aats-met	2.16646	0.00949946	0.425969
FBgn0062449	1	0	0	0	0	0	0	0	0	0	chr2R:11690983-11698087	CG13197	-0.536872	0.00951766	0.425969
FBgn0037726	0	0	0	0	0	1	1	0	0	0	chr3R:9650877-9674945	CG9492	0.721884	0.00962104	0.425969
FBgn0265447	0	0	0	0	0	2	1	1	0	0	chr3L:10803695-10806236	CR44347	0.968022	0.00984136	0.425969
FBgn0030853	0	0	0	0	0	1	0	0	0	0	chrX:17631787-17633811	CG5703	0.795386	0.00985927	0.425969
FBgn0033054	2	0	0	0	1	0	0	0	0	0	chr2R:6036255-6040949	CG14591	-0.950946	0.0101292	0.425969
FBgn0267390	14	12	9	8	9	6	7	2	4	0	chr3L:15565711-15576615	dop	-1.78721	0.010149	0.425969
FBgn0034966	0	0	0	0	0	1	1	0	1	1	chr2R:24055004-24057901	CG13563	0.78498	0.010157	0.425969
FBgn0260743	2	2	0	2	3	0	0	0	0	0	chr3R:11967406-11971988	GC1	-1.34913	0.0101576	0.425969
FBgn0267704	0	0	0	0	0	0	0	0	1	0	chrX:21631589-21791033	flam	-0.570253	0.010209	0.425969
FBgn0001404	3	1	2	0	1	0	0	0	0	0	chrX:2588201-2599413	egh	-1.19947	0.0102258	0.425969
FBgn0053978	5	6	3	8	5	13	8	10	14	7	chr4:157273-175941	CG33978	0.914472	0.0102447	0.425969
FBgn0264895	1	6	1	3	0	0	0	0	0	0	chr2L:7497503-7579282	RapGAP1	-1.46377	0.0102953	0.425969
FBgn0034432	1	4	2	3	6	1	2	1	0	2	chr2R:19304870-19307747	CG7461	-1.22851	0.0103367	0.425969
FBgn0031238	0	0	0	0	0	0	1	0	0	0	chr2L:252287-272046	CG3645	0.428213	0.0103445	0.425969
FBgn0085302	0	0	1	1	0	0	0	0	0	0	chr3R:14516740-14517789	CG34273	-0.978577	0.0103524	0.425969
FBgn0050484	0	0	1	0	0	0	0	0	0	0	chr2R:13846091-13850134	CG30484	-0.600933	0.0103603	0.425969
FBgn0010516	0	0	0	0	0	1	0	0	1	2	chr2R:11688267-11691165	wal	0.772914	0.0104677	0.425969
FBgn0014143	1	0	1	2	4	2	6	5	6	7	chr3L:21473831-21476781	croc	1.36064	0.0104782	0.425969
FBgn0035702	1	1	2	1	1	0	0	0	0	1	chr3L:6485865-6488726	CG10147	-1.05418	0.0105803	0.425969
FBgn0265590	5	10	9	4	6	4	3	2	4	4	chr2R:17868725-17870159	CR44417	-0.975962	0.0105822	0.425969
FBgn0029996	5	1	2	4	3	1	1	1	0	0	chrX:8087242-8094366	UbcE2H	-1.58585	0.0105882	0.425969
FBgn0037637	2	4	0	0	4	6	3	5	7	6	chr3R:8822547-8824479	CG9836	1.74412	0.01059	0.425969
FBgn0051673	3	3	1	4	2	1	1	1	0	2	chr2L:20829307-20831463	CG31673	-0.96952	0.0105936	0.425969
FBgn0014395	2	0	0	0	1	0	0	0	0	0	chrX:22449435-22451765	tilB	-0.909312	0.0106268	0.425969
FBgn0031347	1	6	3	4	6	0	2	1	0	1	chr2L:1584564-1587457	CG10869	-1.52638	0.010648	0.425969
FBgn0004516	2	1	0	1	1	1	0	0	0	0	chr3L:4073775-4089046	Gad1	-1.0143	0.0108186	0.430007
FBgn0038366	0	0	0	0	0	4	4	2	1	1	chr3R:15825445-15830623	CG4576	1.60681	0.0108508	0.430007
FBgn0033555	2	1	1	3	2	0	1	0	0	1	chr2R:10821374-10822701	RpS15Ab	-1.34455	0.0110142	0.432641
FBgn0037448	0	0	1	0	1	1	0	0	0	0	chr3R:6478009-6495327	CG15186	-0.74034	0.0110255	0.432641
FBgn0011244	0	0	0	0	0	2	0	1	0	0	chr2L:728060-730866	Hsp60B	0.893342	0.011071	0.432641
FBgn0020279	0	1	1	1	0	0	0	0	0	0	chr2R:8067675-8079117	lig	-0.927473	0.0112691	0.438354
FBgn0038627	0	0	0	0	0	1	1	0	0	0	chr3R:18572789-18591028	CG7694	0.57676	0.0113565	0.439727
FBgn0030881	2	1	1	3	1	0	0	1	0	0	chrX:17883416-17885540	CG12985	-1.3253	0.0114528	0.44143
FBgn0037242	4	1	2	1	1	1	1	1	1	0	chr3R:4395677-4398177	CG9855	-0.853144	0.0116105	0.444192
FBgn0052182	6	3	3	3	5	15	11	6	9	6	chr3L:17757810-17759855	CG32182	1.15606	0.0116297	0.444192
FBgn0051851	0	0	0	1	0	0	0	0	0	0	chr2L:13257175-13258946	CG31851	-0.869459	0.0117131	0.444951
FBgn0266817	0	0	0	1	0	0	0	0	0	0	chr2R:12592893-12594129	CR45279	-0.657808	0.011755	0.444951
FBgn0032076	2	1	1	1	0	0	0	1	0	0	chr2L:8939423-8942407	CG9510	-0.913855	0.011813	0.44515
FBgn0265511	0	0	0	0	0	0	0	1	1	0	chr2R:15915693-15917097	CR44373	0.845226	0.0118895	0.445546
FBgn0261955	0	0	0	0	0	0	1	1	1	0	chrX:6350327-6361625	kdn	0.83142	0.0119291	0.445546
FBgn0261277	0	0	0	0	0	1	1	1	2	0	chrX:11152182-11154292	rtv	1.07139	0.0123049	0.453042
FBgn0041775	29	20	23	21	31	51	33	42	31	30	chr3L:12514757-12521256	tral	0.594663	0.0123848	0.453042
FBgn0036697	0	0	0	0	0	1	1	1	0	1	chr3L:17049210-17055756	rogdi	1.15899	0.0123992	0.453042
FBgn0030577	0	0	0	0	0	0	1	0	0	0	chrX:14775006-14776601	CG5334	0.825902	0.0123999	0.453042
FBgn0260741	0	0	0	0	0	0	1	0	1	1	chr3R:11960581-11963107	CG3281	0.914903	0.0124347	0.453042
FBgn0038564	1	0	0	0	0	0	0	0	0	0	chr3R:18021298-18023991	CG7785	-0.887052	0.0124716	0.453042
FBgn0030761	7	8	11	8	7	6	3	4	3	7	chrX:16594834-16599517	CG9784	-0.787782	0.0125055	0.453042
FBgn0266624	3	1	2	2	1	3	3	9	10	4	chr2R:7631193-7635521	CR45131	1.47327	0.0126031	0.453324
FBgn0013672	13	3	9	4	3	2	1	1	2	2	chrM:3760-5038	mt:ATPase6	-1.6218	0.0126207	0.453324
FBgn0033913	0	0	1	1	0	0	3	1	3	1	chr2R:14219596-14230922	CG8468	1.21952	0.012935	0.462388
FBgn0037918	0	0	0	0	0	0	0	1	0	0	chr3R:11585052-11590448	CG6791	0.493915	0.0130629	0.462388
FBgn0032303	3	1	3	2	0	0	0	0	0	0	chr2L:10818805-10820787	CG6508	-1.1785	0.0130775	0.462388
FBgn0034797	0	0	0	1	0	0	0	0	0	0	chr2R:22895872-22917021	nahoda	-0.679352	0.0131388	0.462388
FBgn0036117	0	2	1	1	1	0	0	0	1	0	chr3L:11059135-11061526	CG6321	-0.945395	0.0131469	0.462388
FBgn0036053	0	0	0	0	0	0	0	1	3	1	chr3L:9859915-9864651	iPLA2-VIA	1.00846	0.0133092	0.463175
FBgn0013997	9	12	7	6	9	5	6	4	6	7	chr3L:12146217-12157292	Nrx-IV	-0.660248	0.0134288	0.463175
FBgn0051200	56	63	54	89	66	82	78	75	95	93	chr3R:20743932-20745640	CG31200	0.401242	0.0134615	0.463175
FBgn0083949	2	0	1	2	1	3	4	5	3	3	chr3R:5862563-5959857	CG34113	1.38497	0.0134717	0.463175
FBgn0013674	60	12	50	22	27	15	5	7	7	10	chrM:1172-3311	mt:CoI	-1.73096	0.0134931	0.463175
FBgn0263234	0	0	0	0	0	0	1	2	0	0	chr2L:12109115-12110966	Phae1	0.908586	0.0135169	0.463175
FBgn0023549	3	1	3	2	0	4	3	4	6	7	chrX:2188886-2205675	Mct1	1.35981	0.0135796	0.463175
FBgn0029167	1	1	1	1	1	0	0	0	0	0	chr3L:13845752-13860303	Hml	-0.49087	0.0136083	0.463175
FBgn0038645	0	0	0	0	0	1	0	0	0	0	chr3R:18725097-18726736	CG7714	0.835727	0.0136949	0.464252
FBgn0085207	0	0	0	0	0	1	1	0	1	0	chr2L:4433606-4435359	CG34178	0.709934	0.0138556	0.465114
FBgn0035218	1	1	0	0	0	0	0	0	0	0	chr3L:1420897-1423773	CG9173	-0.761287	0.0138728	0.465114
FBgn0038590	5	3	8	4	4	6	8	11	8	8	chr3R:18250767-18253036	CG12320	0.78422	0.0139883	0.465114
FBgn0003870	0	1	1	0	0	0	0	0	0	0	chr3R:31713565-31735694	ttk	-0.6913	0.0140393	0.465114
FBgn0051551	1	1	0	0	0	4	1	1	2	4	chr3R:5627550-5632335	CG31551	1.47139	0.014062	0.465114
FBgn0037344	3	2	3	1	6	1	0	1	1	1	chr3R:5578999-5588682	CG2926	-1.18684	0.0140749	0.465114
FBgn0037836	0	0	0	0	0	0	0	0	0	1	chr3R:10793756-10804257	CG14692	0.470996	0.0141319	0.465114
FBgn0051912	0	0	1	0	1	3	3	4	3	0	chr2L:5769450-5771839	CR31912	1.59763	0.0141612	0.465114
FBgn0035153	1	2	3	1	4	0	1	0	1	0	chr3L:682583-685851	ebd1	-1.39663	0.0142616	0.465921
FBgn0014019	1	1	3	1	2	1	0	1	0	0	chr2L:12007851-12010134	Rh5	-1.02952	0.0143437	0.465921
FBgn0027558	1	0	0	0	2	2	1	2	1	3	chr2R:7057352-7062034	pgant3	0.7313	0.0143513	0.465921
FBgn0260744	10	11	10	10	6	13	16	11	23	25	chr3R:11970705-11975212	Tango9	0.85255	0.0144498	0.467321
FBgn0034022	0	0	0	0	0	0	1	0	1	0	chr2R:15485651-15497533	CG12964	0.779405	0.014584	0.469621
FBgn0011270	3	2	2	1	4	5	5	5	3	3	chr3R:12231343-12233031	Pglym87	0.989861	0.0146322	0.469621
FBgn0037581	1	0	1	1	1	2	1	4	2	2	chr3R:8347277-8349598	CG7352	0.920606	0.0147051	0.470173
FBgn0038143	1	1	1	2	2	1	0	1	0	0	chr3R:13372802-13380077	CG9813	-0.857598	0.0148946	0.472408
FBgn0029514	0	3	0	1	0	1	0	0	0	0	chr3L:1350814-1353155	CG9166	-1.03782	0.0148988	0.472408
FBgn0040361	0	0	0	0	0	0	0	1	0	0	chrX:1181318-1183804	CG14627	0.752121	0.0149429	0.472408
FBgn0052150	0	1	0	0	1	0	0	0	0	0	chr3L:15837471-15844364	CG32150	-0.408361	0.0153719	0.484156
FBgn0046704	0	0	0	1	0	0	0	0	0	0	chr2L:6723601-6733068	Liprin-alpha	0.520375	0.0156488	0.48915
FBgn0030081	0	1	0	0	1	1	3	8	1	1	chrX:9078521-9081359	CG7246	1.46807	0.0156564	0.48915
FBgn0003890	0	0	1	0	0	0	0	0	0	0	chr3R:27966706-27988686	betaTub97EF	0.50586	0.0157425	0.48915
FBgn0029975	0	0	0	0	0	0	1	3	1	1	chrX:7908629-7912187	CG1444	1.16945	0.0157741	0.48915
FBgn0034258	0	0	0	0	0	1	0	1	0	0	chr2R:17665376-17669577	eIF3-S8	0.722663	0.0158201	0.48915
FBgn0030964	0	0	0	0	0	1	0	0	1	1	chrX:18832380-18843203	Pvf1	0.906066	0.0159933	0.489598
FBgn0036510	0	0	0	0	1	0	0	0	0	0	chr3L:15563125-15565861	CG7427	-0.624627	0.0160007	0.489598
FBgn0267758	6	10	5	9	6	13	14	14	7	10	chr3R:23052614-23058286	CR46089	0.693749	0.0160087	0.489598
FBgn0005660	17	19	22	25	12	24	26	39	30	25	chr2L:544623-553225	Ets21C	0.619555	0.0162036	0.492458
FBgn0261930	1	1	0	2	0	0	0	0	0	0	chrX:581819-598453	vnd	-0.850514	0.0162188	0.492458
FBgn0025388	0	1	0	0	0	2	0	2	2	2	chrX:4630750-4636306	CG12179	1.52465	0.0164044	0.496306
FBgn0034247	0	0	0	0	0	1	1	1	3	1	chr2R:17581705-17584314	CG6484	0.869058	0.016469	0.496481
FBgn0053140	4	4	4	4	5	1	4	1	3	2	chr2R:7178088-7181032	CG33140	-1.09531	0.0167299	0.501014
FBgn0030435	1	0	0	0	0	0	0	0	0	0	chrX:12909651-12912372	CG4645	-0.613797	0.0167941	0.501014
FBgn0265756	0	0	0	0	0	0	1	2	1	0	chr3L:17333704-17334801	CR44563	0.948536	0.0169393	0.501014
FBgn0028942	0	0	0	0	2	0	0	0	0	0	chr2L:13540449-13541948	CG16852	-0.851002	0.0169541	0.501014
FBgn0026575	0	0	0	0	0	2	0	2	1	0	chrX:16422529-16438756	hang	0.971199	0.0169645	0.501014
FBgn0264721	0	0	0	0	0	0	1	0	0	1	chr3L:11163547-11165103	CR43989	0.62534	0.0169755	0.501014
FBgn0032494	0	0	0	0	0	1	0	0	0	0	chr2L:13239687-13242075	CG5945	-0.473188	0.0170663	0.50131
FBgn0051347	10	5	4	14	10	13	15	19	10	21	chr3R:12691431-12692899	CG31347	0.964747	0.0172146	0.50131
FBgn0050187	0	0	0	0	0	0	0	0	1	1	chr2R:22916541-22919092	CG30187	0.728719	0.0173358	0.50131
FBgn0052686	12	22	9	11	17	25	19	30	22	18	chrX:10371415-10375618	CG32686	0.709759	0.0174608	0.50131
FBgn0043539	0	0	0	1	1	0	6	3	4	3	chr2L:1991079-1992462	Obp22a	1.64596	0.0174887	0.50131
FBgn0266464	1	1	0	2	3	1	0	1	1	1	chr3R:13833195-13838293	Nsf2	-0.72342	0.0175979	0.50131
FBgn0032746	0	0	0	1	0	0	0	0	0	0	chr2L:19048774-19050186	CG10470	-0.500671	0.0176381	0.50131
FBgn0028539	0	0	0	0	0	1	1	1	0	0	chr2L:13783782-13790864	CG31731	0.623226	0.0178091	0.50131
FBgn0259685	2	2	1	2	0	4	3	4	2	2	chr3R:24294776-24314843	crb	0.916264	0.0178138	0.50131
FBgn0039654	0	0	0	0	0	0	0	0	1	0	chr3R:29223183-29226578	Brd8	0.613194	0.0179051	0.50131
FBgn0260756	0	0	0	0	0	0	0	1	0	0	chr3L:835381-837072	CG42554	0.779021	0.0179602	0.50131
FBgn0033875	1	1	2	1	1	0	0	0	0	1	chr2R:13839751-13842045	CG6357	-1.13164	0.0179661	0.50131
FBgn0040345	1	2	1	0	1	4	3	8	1	3	chrX:928496-930400	CG3708	1.38599	0.017984	0.50131
FBgn0035812	34	20	35	22	30	32	40	56	40	40	chr3L:7719597-7726775	CG7457	0.600765	0.0180183	0.50131
FBgn0000046	0	0	0	0	0	0	0	0	0	1	chr3R:13425681-13428677	Act87E	0.682257	0.0180436	0.50131
FBgn0052670	1	0	0	1	2	0	0	0	0	0	chrX:10951307-10952788	Rab9Fb	-1.17099	0.0180684	0.50131
FBgn0042137	0	0	3	0	1	0	0	0	0	0	chr3L:16369524-16371247	CG18814	-0.997074	0.0180688	0.50131
FBgn0265268	0	0	0	1	0	0	0	0	0	0	chr3L:18603123-18605717	CG18234	-0.877705	0.0180953	0.50131
FBgn0264955	0	1	0	0	0	1	0	1	0	1	chrX:17578387-17579437	CR44124	0.711453	0.0181139	0.50131
FBgn0037754	38	35	42	35	50	51	49	73	52	45	chr3R:9784351-9789625	CG8500	0.443519	0.0182917	0.504575
FBgn0050156	0	1	0	1	2	0	0	0	0	0	chr2R:6981144-6986014	CG30156	-0.781746	0.0183647	0.504777
FBgn0034612	0	0	0	0	1	0	0	0	0	0	chr2R:21284946-21290645	CG10505	-0.528451	0.018452	0.504777
FBgn0085425	18	14	15	13	19	7	14	11	12	8	chr2R:21091920-21101755	CG34396	-0.583104	0.0184784	0.504777
FBgn0037843	0	1	0	0	0	0	0	0	0	0	chr3R:10854199-10856714	CG4511	-0.468895	0.0187576	0.509521
FBgn0050183	1	1	4	0	2	0	1	0	0	0	chr2R:23689945-23698126	CG30183	-1.1973	0.0187728	0.509521
FBgn0015283	2	0	0	0	0	0	0	0	0	0	chr3L:21536698-21538884	Rpn10	-0.726342	0.0189334	0.510262
FBgn0014007	1	2	1	0	0	0	0	0	0	0	chr3L:12734643-12741870	Ptp69D	-1.10827	0.0189631	0.510262
FBgn0265147	0	0	0	0	0	0	0	1	0	0	chr2L:14240769-14242034	CR44216	0.648811	0.0189814	0.510262
FBgn0267541	9	11	8	7	13	20	16	14	12	11	chr3L:11666017-11667381	CR45881	0.603808	0.0191557	0.513311
FBgn0038194	1	2	0	1	0	0	0	0	0	0	chr3R:14028926-14031785	Cyp6d5	-0.851376	0.0193731	0.517419
FBgn0031284	0	0	0	0	0	0	1	0	0	0	chr2L:817777-819810	CG3876	0.494813	0.0195198	0.517419
FBgn0034062	1	0	0	0	0	9	3	4	1	0	chr2R:16009099-16011740	CG8388	1.7441	0.0195459	0.517419
FBgn0037298	3	2	0	3	0	10	8	3	5	3	chr3R:5221330-5223667	CG2604	1.50326	0.0195628	0.517419
FBgn0039929	5	3	6	9	3	2	2	2	4	3	chr4:1029409-1032059	CG11076	-0.865933	0.0196386	0.517419
FBgn0267576	2	1	5	4	5	5	7	5	8	6	chr3L:19562334-19566835	CR45916	0.923502	0.0196845	0.517419
FBgn0010014	1	0	1	0	1	1	1	1	4	2	chrX:5332197-5334751	CanB	1.12692	0.0197381	0.517419
FBgn0031299	0	1	0	0	0	0	0	1	0	0	chr2L:1082789-1102806	CG4629	-0.441874	0.0200042	0.519454
FBgn0037913	0	0	0	0	1	1	1	0	2	1	chr3R:11559594-11567356	fabp	0.837765	0.0202334	0.519454
FBgn0265988	22	16	16	17	16	16	42	36	27	28	chr3L:1950004-1964480	mv	0.72256	0.020234	0.519454
FBgn0267665	0	0	1	0	0	0	0	0	1	0	chr3L:10286598-10308256	CR46003	0.606736	0.020235	0.519454
FBgn0267125	0	1	0	0	0	0	0	0	0	0	chr3R:31688826-31690180	CR45565	-0.614698	0.0202489	0.519454
FBgn0036687	1	0	0	0	0	0	0	0	0	0	chr3L:17020046-17023158	CG6652	-0.90207	0.0203108	0.519454
FBgn0010223	6	3	1	2	2	1	1	1	1	3	chr3L:16662255-16668236	Galphaf	-1.13952	0.0203231	0.519454
FBgn0031885	1	0	0	0	0	0	0	0	0	0	chr2L:7055999-7063888	Mnn1	-0.496577	0.0203903	0.519454
FBgn0037994	0	1	2	0	0	1	5	2	2	0	chr3R:12192401-12195313	CG4810	1.12634	0.0204159	0.519454
FBgn0030004	1	0	0	0	0	2	0	1	3	1	chrX:8131983-8135269	CG10958	1.05651	0.020444	0.519454
FBgn0026374	1	0	0	0	0	1	1	0	1	1	chrX:15788595-15793934	Rhp	0.953796	0.0204926	0.519454
FBgn0086916	0	1	0	0	0	0	0	0	0	0	chr3L:13174176-13177083	snky	-0.495789	0.0207425	0.523089
FBgn0264598	0	0	0	0	1	3	2	1	3	0	chrX:2366819-2387966	PsGEF	1.23819	0.0207669	0.523089
FBgn0033648	1	0	0	0	0	1	0	1	2	1	chr2R:11700345-11702751	Ir48b	0.999715	0.0208219	0.523089
FBgn0043900	5	5	5	2	4	3	1	4	3	2	chr3R:31575533-31581001	pygo	-0.846985	0.0212775	0.52926
FBgn0000108	3	2	4	4	3	2	1	0	0	3	chrX:530199-579346	Appl	-1.19065	0.0213505	0.52926
FBgn0030478	1	3	2	2	1	1	2	0	0	0	chrX:13370304-13380462	CG1640	-1.13925	0.0213953	0.52926
FBgn0030092	1	0	0	0	0	0	0	0	0	0	chrX:9147778-9149373	fh	-0.58877	0.0214019	0.52926
FBgn0004611	2	2	2	3	0	0	1	0	0	1	chr2L:305633-355868	Plc21C	-1.12545	0.0214159	0.52926
FBgn0037301	5	5	3	5	3	12	4	8	6	10	chr3R:5232241-5236590	Mms19	0.861231	0.0214933	0.52926
FBgn0035726	0	0	1	0	1	0	0	0	1	0	chr3L:6969356-6971968	CG9953	-0.855606	0.0215065	0.52926
FBgn0038826	0	1	3	4	3	0	0	1	0	0	chr3R:20756427-20811028	Syp	-1.37661	0.0216641	0.530868
FBgn0028999	0	0	1	0	0	1	0	0	1	1	chr3L:908810-912621	nerfin-1	0.95534	0.0217415	0.530868
FBgn0031520	0	1	0	0	0	0	0	0	0	0	chr2L:3319943-3323443	CG8837	-0.503815	0.0217605	0.530868
FBgn0029830	4	1	4	1	3	5	5	7	3	7	chrX:5965977-5987001	Grip	1.18451	0.0218507	0.531386
FBgn0265102	1	1	0	1	1	4	3	2	1	5	chr3L:8406966-8413127	Oseg1	1.13026	0.0219076	0.531386
FBgn0033380	3	0	1	1	3	0	0	0	0	1	chr2R:9113972-9116332	Phax	-1.15019	0.0221745	0.535687
FBgn0263352	4	2	2	2	2	1	0	0	0	0	chr3L:8432020-8442683	Unr	-1.21268	0.0222119	0.535687
FBgn0031279	0	0	0	0	0	0	1	1	3	5	chr2L:784034-789078	CG3544	1.34852	0.02229	0.536041
FBgn0033890	1	2	1	1	2	0	0	0	1	1	chr2R:13980060-13983619	Ctf4	-1.0255	0.022496	0.536839
FBgn0030645	0	0	0	0	0	0	1	0	0	0	chrX:15471862-15473161	CG6308	0.49042	0.0226213	0.536839
FBgn0039637	0	0	0	1	0	0	0	0	0	0	chr3R:29123068-29128549	CG11880	-0.68545	0.02263	0.536839
FBgn0030065	0	0	0	0	1	0	0	1	2	1	chrX:8838021-8873076	CG12075	1.01692	0.0226314	0.536839
FBgn0040070	2	0	3	1	1	1	0	0	0	0	chr2L:9612864-9616706	Trx-2	-1.10119	0.0226412	0.536839
FBgn0000520	1	5	6	3	2	0	0	0	0	2	chrX:2727396-2730344	dwg	-1.68467	0.0228346	0.538048
FBgn0029810	1	2	1	1	0	0	0	0	0	0	chrX:5791838-5794845	CG12239	-0.80687	0.0228409	0.538048
FBgn0033581	0	0	0	0	0	2	2	0	1	0	chr2R:11147300-11150370	CG12391	0.938913	0.0228835	0.538048
FBgn0050414	0	0	0	0	0	1	0	1	1	3	chr2R:23383898-23385770	CG30414	1.03688	0.0230199	0.539752
FBgn0045474	1	0	0	1	2	6	9	6	2	1	chr3L:20737267-20739732	Gr77a	1.8528	0.0232837	0.543473
FBgn0259985	1	0	1	1	0	0	0	0	0	0	chr2R:12025312-12028009	Mppe	-0.806356	0.0233222	0.543473
FBgn0035720	2	3	0	2	2	1	1	1	0	0	chr3L:6949189-6956206	CG10077	-0.800105	0.0233775	0.543473
FBgn0266756	3	2	5	3	3	7	5	6	3	6	chr3R:14803790-14875790	btsz	0.741469	0.0234777	0.543473
FBgn0026085	0	0	0	0	0	0	1	0	0	0	chrX:4113399-4115231	dgt4	0.691823	0.0235262	0.543473
FBgn0030026	14	18	15	17	16	19	18	18	19	17	chrX:8241199-8244318	sni	0.181876	0.0235649	0.543473
FBgn0037040	0	0	0	0	0	0	1	1	1	0	chr3L:20962353-20967064	CG12983	1.01249	0.0239593	0.548771
FBgn0052626	2	0	1	1	0	0	0	0	0	0	chrX:13830439-13846168	AMPdeam	-0.980865	0.0240431	0.548771
FBgn0040071	1	0	0	1	0	0	0	0	0	0	chr3R:16225349-16260631	tara	-0.601363	0.0241474	0.548771
FBgn0263452	0	0	0	1	0	0	3	2	0	0	chr3R:22628495-22629601	CR43475	1.10265	0.0241733	0.548771
FBgn0036723	54	45	59	50	46	40	50	41	39	40	chr3L:17434170-17436733	CG12229	-0.255177	0.024201	0.548771
FBgn0266219	1	3	3	2	1	0	1	0	1	0	chr2L:6872412-6874680	CR44914	-1.11841	0.0242652	0.548771
FBgn0265998	3	1	2	0	0	0	0	0	0	0	chr3R:28887771-28923074	Doa	-1.16112	0.0243015	0.548771
FBgn0032785	0	0	0	0	2	0	0	0	0	0	chr2L:19453954-19458025	CG10026	-0.8733	0.0243652	0.548771
FBgn0036760	36	20	23	21	20	27	37	40	44	27	chr3L:17841238-17843846	CG5567	0.539814	0.0243797	0.548771
FBgn0052476	0	0	0	0	0	1	0	0	0	0	chr3L:247189-250607	mthl14	0.597003	0.0246561	0.553515
FBgn0031528	0	0	0	1	0	0	1	0	2	1	chr2L:3373265-3376013	CG15412	0.684912	0.0251129	0.558751
FBgn0002940	38	20	59	23	19	16	8	25	6	12	chr3R:19885953-19888508	ninaE	-1.26684	0.0252124	0.558751
FBgn0031497	2	0	2	2	1	1	0	0	0	0	chr2L:3035191-3037705	CG17259	-1.01637	0.0252504	0.558751
FBgn0010473	0	0	0	0	0	1	0	0	0	1	chr2L:4282846-4324083	tutl	0.731496	0.0252697	0.558751
FBgn0016685	1	0	0	0	0	1	0	2	1	0	chr3R:30004483-30010654	Nlp	0.926438	0.0252898	0.558751
FBgn0024288	0	0	0	0	0	0	0	0	1	1	chr3R:31064951-31083709	Sox100B	0.820265	0.0253398	0.558751
FBgn0263270	0	0	0	0	1	0	0	0	0	0	chr2R:10359911-10361142	CG43396	-0.646496	0.0253526	0.558751
FBgn0034154	12	14	29	16	24	26	35	23	27	26	chr2R:16754799-16756125	CG5267	0.614692	0.0254525	0.559052
FBgn0034639	1	0	0	0	1	0	0	0	0	0	chr2R:21608091-21613373	CG15673	-0.910361	0.0257107	0.559052
FBgn0031972	5	8	4	4	9	1	2	4	0	4	chr2L:7999368-8004588	Wwox	-1.28743	0.0257666	0.559052
FBgn0000524	0	0	0	0	0	0	1	0	0	0	chrX:6533697-6538877	dx	0.659556	0.0257761	0.559052
FBgn0267339	0	0	0	0	1	3	2	3	0	6	chr3R:24148718-24150505	p38c	1.44319	0.0257765	0.559052
FBgn0265991	1	1	1	0	1	0	0	1	0	0	chr2R:15762263-15817306	Zasp52	-0.93794	0.025796	0.559052
FBgn0266534	0	0	0	0	0	0	0	0	0	2	chr3R:25102251-25103919	CG45095	1.03401	0.0259426	0.559052
FBgn0032428	22	23	20	24	20	21	18	13	19	17	chr2L:12424602-12426742	CG6405	-0.331912	0.0259622	0.559052
FBgn0030319	0	0	0	0	0	1	0	0	1	0	chrX:11602941-11604496	CG2533	0.730719	0.0260112	0.559052
FBgn0263603	1	0	1	0	1	0	0	0	0	0	chr3L:16106292-16112928	Zn72D	-0.831643	0.0260286	0.559052
FBgn0063485	0	0	0	0	0	0	0	0	1	0	chr3L:16676104-16711979	Lasp	0.455636	0.0261791	0.560858
FBgn0051710	1	0	1	0	2	0	0	0	0	0	chr2L:9702140-9706256	CG31710	-0.962783	0.0262612	0.561192
FBgn0266413	60	54	46	53	33	35	33	38	36	37	chr3R:9631733-9633378	CR45053	-0.415101	0.0263444	0.561549
FBgn0000253	2	3	9	1	5	1	0	0	2	0	chr2R:12259096-12279111	Cam	-1.85724	0.0264389	0.562143
FBgn0036515	0	0	0	0	0	0	0	0	1	1	chr3L:15583336-15585649	CG12304	0.512181	0.0265678	0.563463
FBgn0033883	0	0	0	0	0	0	0	0	1	0	chr2R:13860047-13862304	CG16935	0.733251	0.0266356	0.563487
FBgn0264305	1	0	0	0	0	1	1	1	0	1	chr3L:8931933-8954574	CG43783	0.796644	0.026986	0.566453
FBgn0029924	1	2	1	1	2	1	0	1	0	2	chrX:6969616-6972567	CG4586	-1.03992	0.0270108	0.566453
FBgn0031738	0	0	0	1	0	0	0	0	0	0	chr2L:5766700-5800555	CG9171	-0.690823	0.0270374	0.566453
FBgn0085316	2	5	2	2	3	1	0	3	1	1	chr3R:5853030-5854584	CG34287	-1.34329	0.0270442	0.566453
FBgn0015838	1	1	0	1	0	0	0	0	0	0	chr2R:9102936-9107098	Vang	-0.841341	0.0271952	0.568205
FBgn0030521	6	0	1	2	1	7	2	5	11	3	chrX:13779545-13782472	CtsB1	1.41628	0.0273456	0.569936
FBgn0001258	0	0	0	0	0	0	1	0	0	0	chr3L:6258803-6262996	ImpL3	0.62533	0.0275747	0.571313
FBgn0083974	0	0	0	0	0	1	0	0	0	2	chr3R:19634647-19636181	CG34138	0.677389	0.0276462	0.571313
FBgn0016970	0	0	0	0	0	0	0	0	1	0	chr2R:9398778-9400201	l(2)k10201	0.425696	0.0277204	0.571313
FBgn0039357	0	1	1	1	1	0	0	0	0	0	chr3R:25678940-25680852	CG4743	-0.685711	0.0277446	0.571313
FBgn0265636	0	0	0	0	0	1	0	1	0	0	chr2R:7134193-7135397	CR44443	0.557359	0.0277501	0.571313
FBgn0029997	2	0	5	2	1	0	0	1	0	1	chrX:8093948-8102397	CG2258	-1.33155	0.0278339	0.571645
FBgn0031637	0	0	0	0	0	0	0	1	0	0	chr2L:4841180-4847597	mxt	0.50739	0.0280267	0.574103
FBgn0263006	11	9	9	18	8	4	10	3	8	6	chr2R:23924775-23936186	Ca-P60A	-0.876116	0.0281687	0.574103
FBgn0030246	0	0	0	0	0	0	1	0	1	0	chrX:10894445-10899604	CG1582	0.711722	0.0283094	0.574103
FBgn0029662	2	0	0	1	2	0	0	0	0	0	chrX:3465435-3474826	CG12206	-0.921074	0.0284409	0.574103
FBgn0040343	0	0	0	0	0	0	0	1	0	0	chrX:845869-847459	CG3713	-0.370942	0.0286077	0.574103
FBgn0031670	0	0	0	0	0	0	0	0	1	0	chr2L:5010620-5012429	CG3887	0.434282	0.0286341	0.574103
FBgn0027339	2	2	1	1	3	4	4	3	3	2	chr3L:22788931-22835496	jim	0.91865	0.0286358	0.574103
FBgn0024510	0	0	0	0	0	0	0	0	2	0	chr3L:1789329-1795630	dlt	0.675845	0.0286483	0.574103
FBgn0263774	2	0	1	1	2	4	4	5	0	2	chr2R:13389193-13393663	CG43691	1.28361	0.0286708	0.574103
FBgn0267025	5	8	9	10	6	11	9	18	10	13	chr2R:22874276-22875474	CR45469	0.655463	0.0286913	0.574103
FBgn0035251	0	1	1	0	1	1	0	0	0	0	chr3L:1651130-1653202	CG7967	-0.656032	0.0287515	0.574103
FBgn0032843	27	28	28	31	33	20	23	29	26	20	chr2L:20069779-20072497	CG10730	-0.303518	0.0287698	0.574103
FBgn0040780	29	19	17	22	21	28	22	30	27	35	chr2R:7831869-7835820	Atg10	0.402995	0.0290634	0.578595
FBgn0267537	0	0	0	0	0	1	0	0	0	0	chr3L:9999529-10001169	CR45877	0.628687	0.0291818	0.579585
FBgn0031909	0	0	0	0	0	0	0	1	0	0	chr2L:7408231-7410111	CG5181	0.578636	0.0293096	0.579664
FBgn0036287	0	0	0	0	1	0	0	1	1	0	chr3L:12474116-12485337	CG10663	0.587842	0.0293231	0.579664
FBgn0261574	0	0	0	2	3	0	0	0	0	0	chr3L:20004999-20024909	kug	-1.15739	0.0294545	0.580686
FBgn0036557	0	1	0	1	0	0	1	1	1	2	chr3L:16004891-16006901	mRpS31	1.00886	0.0295124	0.580686
FBgn0004237	3	1	0	0	0	5	5	3	1	2	chr3R:13656544-13660833	Hrb87F	1.40875	0.0295893	0.580844
FBgn0035982	0	1	0	2	1	0	0	0	0	0	chr3L:9375128-9376595	CG4461	-0.922691	0.0297025	0.581039
FBgn0002930	1	0	0	0	2	0	0	0	0	0	chr2R:7156175-7158543	nec	-0.846291	0.0298642	0.581039
FBgn0039331	0	0	1	3	1	4	2	1	2	1	chr3R:25357983-25360336	CG11913	1.34858	0.0298739	0.581039
FBgn0010435	1	3	2	2	1	0	0	0	1	2	chr2R:24976154-24986372	emp	-1.01262	0.0299363	0.581039
FBgn0037186	3	4	2	3	1	5	3	8	5	4	chr3L:22731711-22738722	CG11241	0.945435	0.0299433	0.581039
FBgn0267029	14	15	19	21	20	18	23	21	26	25	chrX:140671-142499	CR45473	0.358224	0.0301336	0.582251
FBgn0035647	0	0	0	0	0	0	1	0	1	1	chr3L:5903909-5907001	CG10486	0.6486	0.0301438	0.582251
FBgn0003969	0	0	1	0	0	0	0	0	0	0	chrX:15999649-16006114	vap	-0.448709	0.0303799	0.585197
FBgn0001169	0	0	0	0	0	2	0	3	0	1	chr3R:20621636-20629217	H	1.02295	0.0304349	0.585197
FBgn0003165	0	0	0	0	0	0	5	1	0	0	chr3R:9066041-9237984	pum	1.00584	0.0305096	0.585298
FBgn0025286	1	0	0	0	0	0	0	0	0	0	chr2R:9586891-9588291	RpL31	-0.555971	0.0306846	0.58732
FBgn0259111	1	1	1	0	0	0	0	0	0	0	chr2L:7223026-7249645	Ndae1	-0.848779	0.0310956	0.592677
FBgn0085407	0	0	0	0	0	0	0	1	0	0	chr2L:7097886-7157997	Pvf3	0.590535	0.0311049	0.592677
FBgn0265099	5	2	4	2	2	4	8	5	4	4	chr2R:7431394-7432798	CR44204	0.796053	0.0313232	0.595321
FBgn0030600	11	16	21	10	8	15	19	22	23	18	chrX:15009835-15063731	hiw	0.60043	0.0317501	0.595321
FBgn0039481	0	0	0	0	0	0	0	1	0	0	chr3R:27089402-27091432	Cpr97Eb	0.743329	0.0317502	0.595321
FBgn0028406	0	0	0	0	0	0	0	1	0	0	chr2L:13283610-13286764	Drep-4	0.372707	0.0317612	0.595321
FBgn0264488	0	0	0	0	0	1	0	3	0	0	chr3L:11975809-11984066	CG43896	0.880601	0.0318743	0.595321
FBgn0029093	0	0	0	0	0	1	0	0	0	1	chr2R:7821809-7823871	cathD	0.708675	0.031927	0.595321
FBgn0033273	0	0	1	0	0	0	0	0	0	0	chr2R:8167646-8170391	Gasz	-0.579151	0.0321493	0.595321
FBgn0050044	17	11	8	14	17	24	12	30	24	24	chr2R:12495370-12501761	s-cup	0.724896	0.0321816	0.595321
FBgn0015036	1	0	1	1	0	0	0	0	0	0	chrX:2178705-2181300	Cyp4ae1	-0.630333	0.0321936	0.595321
FBgn0000826	1	0	0	0	0	0	0	0	0	0	chrX:1356186-1357903	png	-0.53111	0.032302	0.595321
FBgn0033696	7	1	0	3	2	4	5	6	7	6	chr2R:12188036-12190679	Cyp6g2	1.23989	0.0323757	0.595321
FBgn0038741	1	5	4	3	1	1	1	0	2	1	chr3R:19875672-19877816	CG17186	-1.29503	0.0323832	0.595321
FBgn0026079	0	0	0	0	1	0	0	0	0	0	chrX:4110854-4114036	Nsun2	-0.823279	0.0324232	0.595321
FBgn0259734	1	0	2	0	0	0	0	0	0	0	chrX:9029903-9054877	CG42388	-0.913747	0.0325294	0.595321
FBgn0243516	3	5	1	3	2	2	0	2	1	1	chr2R:22105805-22122864	Vrp1	-0.977876	0.0326126	0.595321
FBgn0265426	1	1	0	1	2	0	0	0	0	0	chr3R:7263138-7264594	CR44338	-0.912496	0.0326317	0.595321
FBgn0032304	1	0	0	0	0	2	1	1	1	1	chr2L:10820403-10822269	CG17134	0.856082	0.0327578	0.595321
FBgn0035769	2	1	0	1	2	0	1	0	0	1	chr3L:7353276-7357015	CTCF	-0.801326	0.0327998	0.595321
FBgn0264950	10	6	3	6	9	7	13	12	11	9	chr2L:8201255-8205600	CR44119	0.705217	0.0329148	0.595321
FBgn0021944	0	0	0	0	0	0	2	1	1	0	chr2L:6964119-6966189	Coprox	0.939329	0.0330755	0.595321
FBgn0267777	0	0	1	1	0	0	0	0	0	0	chr3R:29719411-29721493	CR46108	-0.611357	0.0331526	0.595321
FBgn0032639	0	1	1	0	1	0	0	0	0	0	chr2L:17456368-17458346	CG18563	-0.820844	0.0331647	0.595321
FBgn0029689	1	0	1	0	0	0	0	0	0	0	chrX:3965133-3968957	CG6428	-0.590541	0.0331889	0.595321
FBgn0035026	0	1	2	0	2	0	1	0	0	0	chr2R:24567685-24572123	Fcp1	-0.806983	0.0332792	0.595321
FBgn0036036	0	0	0	0	0	1	0	0	0	1	chr3L:9719026-9720766	CG14174	0.669657	0.0332872	0.595321
FBgn0033645	14	16	9	5	8	19	12	17	13	17	chr2R:11683863-11686736	CG13196	0.65687	0.0334888	0.595321
FBgn0262879	0	0	0	0	0	1	0	0	0	0	chr2L:20476409-20479222	CR43234	0.571852	0.0335121	0.595321
FBgn0052699	0	1	0	0	0	1	1	0	0	2	chrX:9571235-9580289	CG32699	1.06454	0.0335253	0.595321
FBgn0051406	0	0	0	2	1	0	0	0	0	0	chr3R:10348459-10350312	CG31406	-0.708935	0.0335743	0.595321
FBgn0000121	9	3	8	5	8	5	4	1	2	2	chr3L:8646959-8649238	Arr2	-1.11308	0.0335829	0.595321
FBgn0011305	4	6	6	4	4	4	4	3	3	3	chr2L:10261493-10263856	Rsf1	-0.437114	0.0336601	0.595321
FBgn0263776	0	0	0	0	0	1	0	0	0	0	chr3L:11036056-11051673	CG43693	-0.505915	0.0337338	0.595321
FBgn0042180	0	1	1	2	0	1	2	2	2	1	chr2R:21613543-21617209	CG18870	1.06225	0.0337491	0.595321
FBgn0265348	0	0	0	0	0	2	3	0	2	0	chr2R:10859393-10860493	CR44302	0.872835	0.0337764	0.595321
FBgn0028743	2	0	3	2	2	0	0	1	0	0	chr2R:17792568-17800979	Dhit	-1.02097	0.0338645	0.595321
FBgn0052246	3	1	1	1	2	1	0	0	0	0	chr3L:4620917-4623287	CG32246	-1.11115	0.0339091	0.595321
FBgn0026441	0	1	0	0	0	0	0	0	0	0	chr3R:15320454-15325581	ear	-0.6164	0.0339826	0.595321
FBgn0033698	0	0	0	0	0	0	1	0	1	0	chr2R:12192072-12199156	CG8858	0.766714	0.034036	0.595321
FBgn0039152	129	279	114	109	250	74	103	100	72	77	chr3R:24112984-24128495	Rootletin	-0.921284	0.034037	0.595321
FBgn0044872	25	14	21	30	28	37	28	31	28	37	chrX:23008464-23011605	FucTC	0.523956	0.0340647	0.595321
FBgn0037770	5	1	2	2	7	5	5	6	7	5	chr3R:9982514-9986362	Art4	0.998264	0.0342401	0.595997
FBgn0031694	0	0	0	2	0	1	3	1	1	4	chr2L:5266090-5268757	Cyp4ac2	1.27071	0.0343111	0.595997
FBgn0051415	1	2	0	1	1	2	2	2	1	2	chr3R:9743215-9744964	CG31415	0.710684	0.0343756	0.595997
FBgn0011642	6	3	6	9	3	2	1	1	4	2	chr4:1057063-1065303	Zyx	-1.02928	0.0344188	0.595997
FBgn0038621	0	0	0	0	0	1	0	1	1	1	chr3R:18409778-18411933	CG10864	0.901131	0.0346193	0.595997
FBgn0034553	0	0	0	0	0	0	0	0	0	1	chr2R:20849844-20852427	CG9993	0.542912	0.0347636	0.595997
FBgn0032448	10	7	10	7	10	4	6	0	4	6	chr2L:12696124-12697625	CG5781	-1.3776	0.0348885	0.595997
FBgn0031500	2	3	3	1	1	3	2	5	6	3	chr2L:3039674-3042192	CG17221	0.884951	0.0348921	0.595997
FBgn0020510	1	1	1	0	0	0	0	0	1	0	chr3R:14118960-14122722	Abi	-0.675784	0.0349081	0.595997
FBgn0267617	48	49	50	46	43	43	59	57	61	65	chr3L:21636341-21637616	CR45955	0.275828	0.0349649	0.595997
FBgn0030941	0	0	0	0	0	0	1	0	0	0	chrX:18623740-18635210	wgn	0.355176	0.0349877	0.595997
FBgn0034387	0	0	0	0	0	0	2	2	0	0	chr2R:18754693-18757385	Cyp12b2	0.940087	0.0350378	0.595997
FBgn0030519	0	0	0	0	0	0	0	1	1	0	chrX:13739442-13742254	CG11151	0.798346	0.0352074	0.595997
FBgn0028962	0	0	0	0	1	0	0	0	0	0	chr3L:5145796-5150154	Aats-ala-m	-0.437393	0.0353452	0.595997
FBgn0033980	0	1	1	0	0	2	0	1	1	3	chr2R:14881816-14884348	Cyp6a20	1.10177	0.0353715	0.595997
FBgn0032442	1	1	1	1	4	0	1	0	0	0	chr2L:12666946-12670016	CG15485	-0.972069	0.0353927	0.595997
FBgn0041630	0	0	2	0	0	0	0	0	0	0	chr3L:4288339-4291513	Hexo1	-0.749717	0.0354536	0.595997
FBgn0010258	0	0	1	0	0	1	4	4	0	1	chr3R:13654254-13656696	Rbp4	1.55268	0.0355053	0.595997
FBgn0030122	0	0	0	0	0	1	1	1	0	0	chrX:9273111-9275955	CG16892	0.7949	0.035528	0.595997
FBgn0263916	6	7	9	3	5	6	9	7	16	15	chr2L:6562023-6565011	Ent2	0.764577	0.0355716	0.595997
FBgn0039043	0	0	0	0	0	0	0	0	0	2	chr3R:23044362-23048516	CG17121	0.761993	0.0356501	0.595997
FBgn0032503	84	86	60	93	118	57	54	59	62	81	chr2L:13304486-13308109	CG16825	-0.450468	0.0356589	0.595997
FBgn0265059	0	0	0	1	0	0	0	0	0	0	chr2R:6979194-6980497	CR44170	-0.623034	0.0357273	0.595997
FBgn0260005	3	7	8	7	6	6	4	2	2	3	chr3R:7891029-7901449	wtrw	-0.926526	0.0358462	0.596204
FBgn0035086	2	3	5	2	0	8	4	5	4	4	chr2R:24948343-24955979	CG12851	1.30357	0.035881	0.596204
FBgn0022942	1	1	1	0	1	0	0	0	0	0	chrX:4649713-4658561	Cbp80	-0.820577	0.0360164	0.596802
FBgn0037566	1	0	1	3	0	0	0	0	0	0	chr3R:8301138-8303072	mRpL1	-0.973148	0.0361246	0.596802
FBgn0032331	1	0	2	1	1	3	4	1	3	2	chr2L:11016693-11019080	CG14913	1.08449	0.0362058	0.596802
FBgn0266737	8	8	4	5	2	10	13	6	9	10	chr3L:19259738-19261197	CR45210	0.785786	0.036251	0.596802
FBgn0038993	18	22	16	23	14	9	15	17	15	8	chr3R:22609183-22611017	CG13843	-0.531538	0.0364948	0.596802
FBgn0262477	0	0	1	1	2	0	0	0	2	0	chr3R:9725718-9730981	FoxP	-0.979372	0.0365182	0.596802
FBgn0050118	0	0	0	0	0	0	2	0	0	1	chr2R:18430013-18440777	CG30118	0.718867	0.0365369	0.596802
FBgn0050197	0	0	0	0	1	0	0	0	0	0	chr2R:14513728-14515294	CG30197	-0.623006	0.0365504	0.596802
FBgn0052302	0	0	1	0	0	0	1	0	0	0	chr3L:2268523-2270205	CG32302	-0.49059	0.0365957	0.596802
FBgn0000173	1	0	0	0	0	0	0	0	0	0	chrX:13996043-14000107	ben	-0.641771	0.036624	0.596802
FBgn0267568	16	12	24	20	12	12	12	11	10	10	chr3R:7074474-7075789	CR45908	-0.500496	0.0367746	0.597201
FBgn0036698	0	0	0	1	0	0	4	2	2	1	chr3L:17055311-17058835	CG7724	1.22078	0.0367975	0.597201
FBgn0032485	2	1	1	3	4	0	2	0	1	0	chr2L:13215988-13220225	CG9426	-1.08095	0.0369292	0.597201
FBgn0265959	11	6	11	8	8	6	7	8	2	3	chr3L:20247778-20265856	rdgC	-0.82249	0.0369315	0.597201
FBgn0267278	4	1	5	0	0	6	5	5	2	6	chrX:18479770-18481434	CR45714	1.52044	0.0371153	0.599002
FBgn0266800	0	0	1	1	2	4	2	1	3	1	chr2L:9261518-9263106	CR45262	1.29945	0.0371975	0.599002
FBgn0034351	0	2	0	0	0	0	0	1	0	0	chr2R:18450982-18453038	CG5190	-0.723005	0.0372558	0.599002
FBgn0267633	2	0	0	0	0	2	1	1	3	2	chr3L:22176121-22177901	CR45971	1.27845	0.0374116	0.59965
FBgn0264441	0	0	0	0	0	0	0	1	1	0	chr2L:11205226-11206394	CR43859	0.530747	0.0374382	0.59965
FBgn0002531	0	0	0	0	0	1	0	0	1	1	chr2R:8429813-8431545	Lcp1	0.61459	0.0375371	0.600095
FBgn0029839	5	6	4	2	5	5	3	1	1	1	chrX:6078406-6081674	CG4660	-1.13461	0.0377396	0.601147
FBgn0038921	0	0	0	1	0	0	0	0	0	0	chr3R:22014395-22016514	CG6332	-0.643421	0.0377453	0.601147
FBgn0052017	2	4	3	2	3	0	1	3	1	2	chr4:1137528-1162460	CG32017	-0.785074	0.037912	0.601948
FBgn0267464	0	0	1	2	2	9	2	2	3	3	chr3L:1617183-1618492	CR45814	1.1203	0.0379382	0.601948
FBgn0026751	5	1	3	2	3	4	5	4	5	4	chrX:5329574-5332737	XRCC1	0.890337	0.0382671	0.60443
FBgn0037874	6	3	5	2	3	0	6	1	1	0	chr3R:11209945-11212200	Tctp	-1.28333	0.0382702	0.60443
FBgn0031443	0	0	0	0	0	0	0	0	0	1	chr2L:2655092-2657404	Prosbeta4R2	0.813923	0.0383094	0.60443
FBgn0086784	1	2	0	0	1	0	0	0	0	0	chr2R:8729200-8734606	stmA	-0.777013	0.0387087	0.608947
FBgn0025712	2	2	2	1	1	6	5	2	2	4	chr3L:1648642-1651803	CG13920	0.911646	0.0387493	0.608947
FBgn0034602	0	0	0	0	0	0	0	0	1	0	chr2R:21193269-21199733	Lapsyn	0.68799	0.0388122	0.608947
FBgn0037172	0	0	0	0	0	1	0	1	0	0	chr3L:22606067-22607428	CG6914	0.596942	0.0389519	0.610005
FBgn0267157	0	0	0	0	0	0	2	1	0	0	chr3R:4279371-4280359	CR45597	0.820396	0.0391753	0.611639
FBgn0027087	1	1	1	1	2	1	1	0	1	0	chrX:18515126-18520747	Aats-his	-0.690201	0.0392759	0.611639
FBgn0032587	0	0	0	0	1	0	0	0	0	0	chr2L:16507776-16533179	CG5953	-0.428184	0.0393361	0.611639
FBgn0034590	0	0	0	0	0	0	0	0	0	1	chr2R:21129161-21142563	Magi	0.537932	0.0395409	0.611639
FBgn0023094	0	0	0	0	0	0	0	0	0	1	chr3L:19813468-19816240	cyc	0.60711	0.0395681	0.611639
FBgn0011204	0	0	0	0	0	1	1	1	0	0	chr3L:1502924-1517573	cue	0.79537	0.0395717	0.611639
FBgn0267469	2	1	0	3	2	2	4	5	4	2	chr3L:3137297-3138314	CR45819	1.07144	0.0397345	0.611639
FBgn0020660	0	0	0	0	0	0	0	1	0	0	chr3L:27842367-27858573	eIF-4B	0.662925	0.0397478	0.611639
FBgn0035587	3	0	4	4	4	2	0	1	0	3	chr3L:5141651-5144619	CG4623	-1.10539	0.0397789	0.611639
FBgn0260874	45	40	31	38	43	59	62	56	43	38	chr3L:19798976-19803729	Ir76a	0.386974	0.0397808	0.611639
FBgn0031390	0	1	2	0	3	0	0	0	0	1	chr2L:2137048-2145489	tho2	-1.03963	0.0400017	0.613419
FBgn0264975	0	0	0	0	0	0	0	1	0	0	chrX:8517071-8555472	Nrg	0.653829	0.0400419	0.613419
FBgn0263120	0	1	1	0	1	0	0	0	0	0	chr2R:8665511-8683324	Acsl	-0.708056	0.0401226	0.613541
FBgn0013764	0	0	0	0	0	1	1	0	0	1	chr2R:24031236-24034245	Chi	0.591115	0.0402502	0.61384
FBgn0265167	5	2	1	6	2	0	0	2	2	0	chr3R:12930432-12931629	CR44236	-1.51869	0.0402876	0.61384
FBgn0028970	6	4	2	5	3	2	2	2	2	3	chr2L:2878810-2881010	betaggt-II	-0.684565	0.0403833	0.614191
FBgn0029648	0	0	1	0	0	4	1	1	2	0	chrX:2947732-2949422	CG3603	0.930073	0.0407862	0.615646
FBgn0032042	1	0	1	0	1	0	0	0	0	0	chr2L:8411842-8415558	CG13398	-0.96479	0.0408041	0.615646
FBgn0259682	1	0	0	3	1	0	0	0	0	0	chr2R:18756772-18761384	Jabba	-0.903959	0.0408205	0.615646
FBgn0036503	0	1	0	2	1	1	0	0	0	0	chr3L:15516231-15517358	CG13454	-0.768613	0.0409167	0.615646
FBgn0051226	0	0	0	0	0	0	0	0	0	1	chr3R:18851003-18852100	CG31226	0.783038	0.0409528	0.615646
FBgn0053493	0	0	1	0	0	1	0	2	1	0	chr3L:10692228-10693469	CG33493	0.943119	0.0410032	0.615646
FBgn0019952	1	1	2	0	2	0	1	1	1	0	chr3R:24275958-24279094	Orct	-0.93205	0.0410571	0.615646
FBgn0085250	0	0	1	1	0	0	0	0	0	0	chr2R:10196834-10200013	CG34221	-0.822834	0.0411255	0.615646
FBgn0035709	1	0	0	0	0	1	1	0	0	1	chr3L:6663922-6665943	eIF4E-4	0.652752	0.0411355	0.615646
FBgn0010504	0	0	0	0	0	0	0	1	1	0	chr2R:8146616-8156956	kermit	0.624138	0.0412558	0.61584
FBgn0266143	1	0	1	0	0	0	1	0	0	0	chr2L:14019093-14020627	CR44849	0.515666	0.0412943	0.61584
FBgn0052219	0	0	1	1	1	0	0	0	0	1	chr3L:19949721-19951437	CG32219	-0.718946	0.0415153	0.617879
FBgn0069913	1	1	0	0	0	0	0	0	0	0	chr2R:24577945-24580129	CG4681	-0.541406	0.0415775	0.617879
FBgn0267586	11	5	6	6	9	3	5	7	4	3	chr2R:9074856-9076253	CR45924	-0.668731	0.0419507	0.62233
FBgn0038371	0	0	0	0	0	0	0	0	1	1	chr3R:15837844-15839817	Pbp45	0.71909	0.0420596	0.622851
FBgn0085420	0	0	0	0	0	0	1	0	0	0	chr3L:5423807-5442701	CG34391	0.681719	0.0423026	0.625352
FBgn0030740	0	0	0	0	0	2	1	1	1	0	chrX:16321129-16323533	CG9917	0.654714	0.0424577	0.626209
FBgn0039613	2	2	1	6	5	7	5	5	5	4	chr3R:28880490-28883247	CG14527	1.24899	0.0425874	0.626209
FBgn0013765	1	0	1	0	0	3	1	4	3	0	chr2R:13439012-13450777	cnn	1.19327	0.0426384	0.626209
FBgn0028658	45	39	47	27	31	23	29	23	22	37	chr2L:13808058-13811776	adat	-0.46679	0.0427085	0.626209
FBgn0031684	8	4	4	1	3	1	1	3	1	3	chr2L:5098875-5100590	CG8680	-1.08934	0.0427727	0.626209
FBgn0051913	0	2	0	0	3	2	2	3	2	3	chr2L:5783729-5785195	CG31913	0.860559	0.0428057	0.626209
FBgn0027588	2	0	0	1	2	0	0	0	0	0	chrX:21600200-21605566	CG14476	-0.957388	0.0430249	0.628328
FBgn0259214	5	0	5	3	4	8	9	7	5	5	chr4:327891-359219	PMCA	1.11201	0.0431323	0.628808
FBgn0267733	13	10	2	11	10	12	16	14	28	17	chr2R:4782588-4785664	CR46064	1.02984	0.0432691	0.628822
FBgn0261797	4	4	9	3	0	11	10	8	6	8	chr3L:4807066-4825989	Dhc64C	1.37535	0.0433691	0.628822
FBgn0035228	24	17	31	33	21	33	27	31	51	46	chr3L:1534627-1537137	CG12091	0.554428	0.0433747	0.628822
FBgn0266137	0	1	0	0	0	0	0	0	0	0	chr3R:29630002-29660286	Dop1R2	-0.764731	0.0434312	0.628822
FBgn0086357	0	0	0	0	0	0	0	1	0	0	chr2L:6476880-6480877	Sec61alpha	0.559396	0.0437557	0.632002
FBgn0265935	1	1	2	2	1	0	0	1	0	1	chr2R:6861699-6873020	coro	-1.08962	0.0438523	0.632002
FBgn0037170	1	2	1	3	1	1	3	3	3	3	chr3L:22549924-22552321	Trxr-2	0.818908	0.0438755	0.632002
FBgn0035512	0	0	2	1	1	0	0	0	0	1	chr3L:4211662-4213217	Cpr64Ac	-0.751002	0.0443367	0.637176
FBgn0026176	0	0	1	1	0	0	0	0	0	0	chr2R:12138993-12140531	SkpB	-0.701631	0.0444528	0.637176
FBgn0033993	0	0	1	1	0	1	0	0	0	0	chr2R:15145523-15148126	CG8089	-0.597292	0.0444612	0.637176
FBgn0000414	0	0	0	1	0	2	1	0	1	4	chr3L:16711824-16724877	Dab	1.03563	0.0446259	0.638452
FBgn0051678	1	0	1	0	0	0	1	0	0	0	chr2L:20658830-20676243	CG31678	-0.341468	0.0448163	0.639257
FBgn0054051	0	0	0	0	0	0	0	0	0	1	chr2L:19959767-19961332	CG34051	0.556579	0.0448812	0.639257
FBgn0031895	1	0	0	3	0	0	0	0	0	0	chr2L:7190129-7194890	CG4497	-1.00318	0.0451094	0.639257
FBgn0050263	0	0	0	0	2	0	0	0	0	0	chr2R:21674599-21685302	stum	-0.547733	0.0451228	0.639257
FBgn0031601	0	0	0	0	0	0	0	0	1	0	chr2L:4402949-4404257	Dim1	0.584051	0.0451271	0.639257
FBgn0266763	0	1	0	1	1	2	2	1	1	3	chr2R:10946007-10947397	CR45228	0.937464	0.0451463	0.639257
FBgn0051935	4	0	4	0	2	0	0	0	0	0	chr2L:1594520-1611459	CG31935	-1.26485	0.0452122	0.639257
FBgn0030802	2	0	1	0	0	0	0	0	0	0	chrX:16885244-16886862	CG9099	-0.816619	0.0453087	0.639549
FBgn0030603	1	1	2	2	1	3	3	2	6	3	chrX:15043821-15052144	CG5541	0.807665	0.0454659	0.640401
FBgn0051159	0	0	0	1	0	0	0	0	0	0	chr3R:22613384-22616924	EF-G2	-0.631999	0.0455545	0.640401
FBgn0039942	0	0	0	0	1	0	0	0	0	0	chrX:23080457-23083011	CG17163	0.438038	0.045648	0.640401
FBgn0004587	3	1	4	2	1	1	1	1	1	0	chr3R:13661009-13667193	B52	-0.929145	0.0458169	0.640401
FBgn0025837	0	0	0	1	0	0	0	1	0	0	chrX:124068-127016	CG17636	0.630107	0.0458739	0.640401
FBgn0029870	4	3	0	0	2	0	0	0	0	0	chrX:6365647-6371226	Marf	-1.1567	0.0458956	0.640401
FBgn0263706	3	2	1	3	2	1	0	1	0	2	chrX:17455867-17561482	CG43658	-1.11146	0.0459539	0.640401
FBgn0004374	4	4	1	3	2	1	1	2	3	1	chr2L:20075455-20090000	neb	-0.656887	0.0459759	0.640401
FBgn0041781	1	0	0	0	1	0	0	0	0	0	chr2L:10976470-10982697	SCAR	-0.511547	0.0462027	0.640426
FBgn0267077	0	0	0	0	0	1	0	0	0	0	chrX:14540445-14542299	CR45521	0.561023	0.0463625	0.640426
FBgn0262877	12	8	7	5	7	8	1	5	2	4	chr2L:6931819-6933256	CG43232	-1.11634	0.046418	0.640426
FBgn0040283	0	0	0	0	0	0	0	0	0	1	chr3R:24057985-24063117	SMC1	0.560344	0.0464924	0.640426
FBgn0030747	0	0	0	0	0	0	1	0	0	0	chrX:16405207-16414953	CG4301	0.49217	0.046494	0.640426
FBgn0266616	2	0	0	0	0	0	0	0	0	0	chr4:850872-851926	CR45123	-0.8255	0.0465462	0.640426
FBgn0261617	0	0	0	0	0	0	1	1	1	0	chrX:9665140-9687368	nej	0.736557	0.0465624	0.640426
FBgn0011230	0	0	0	0	0	1	0	1	0	1	chr2L:8054020-8071926	poe	0.834326	0.0465922	0.640426
FBgn0026084	0	0	0	1	0	0	0	0	0	0	chrX:4105811-4111283	cib	-0.36335	0.0466606	0.640426
FBgn0039213	0	3	0	1	0	0	1	0	1	0	chr3R:24625369-24635016	atl	-0.923121	0.0468151	0.640902
FBgn0052057	0	2	0	0	1	0	0	0	0	0	chr3L:10147152-10186410	dpr10	-0.901294	0.0468471	0.640902
FBgn0036279	1	2	2	0	3	5	3	2	4	2	chr3L:12368344-12391746	Ncc69	1.09247	0.047104	0.642646
FBgn0011725	3	0	3	5	2	0	0	0	1	1	chr3R:24196591-24222267	twin	-1.34071	0.0473105	0.642646
FBgn0041194	1	1	1	0	0	0	0	0	0	0	chr3L:6911697-6915178	Prat2	-0.643157	0.0475114	0.642646
FBgn0040230	32	33	15	31	15	19	14	14	15	15	chr3L:15826586-15832306	dbo	-0.596924	0.047549	0.642646
FBgn0023213	0	1	1	1	0	3	1	2	2	0	chr4:914995-931017	eIF4G	1.06772	0.0475673	0.642646
FBgn0032752	19	20	16	22	19	29	28	21	29	18	chr2L:19064530-19070153	CG10702	0.371406	0.0475824	0.642646
FBgn0000394	0	1	1	1	0	0	0	0	0	0	chrX:5689700-5693386	cv	-0.637398	0.0477191	0.642646
FBgn0002563	0	1	4	1	0	0	0	0	0	0	chr2L:898198-901618	Lsp1beta	-0.980121	0.0477209	0.642646
FBgn0014031	0	0	0	0	1	0	0	0	0	0	chrX:6528646-6531028	Spat	0.50414	0.0477692	0.642646
FBgn0032104	0	0	0	0	0	0	0	0	1	1	chr2L:9249746-9251344	aust	0.588952	0.047795	0.642646
FBgn0265052	1	1	0	2	0	2	2	1	3	1	chr2R:23683075-23688282	St3	1.0094	0.0478475	0.642646
FBgn0263077	2	0	1	1	1	1	0	0	0	0	chr2R:7622940-7652089	CG43340	-0.970675	0.0480446	0.642646
FBgn0045980	4	2	4	3	3	2	2	0	1	1	chr3R:24822099-24825950	niki	-0.993257	0.0480602	0.642646
FBgn0029710	0	1	0	0	0	1	1	0	2	1	chrX:4542328-4544799	CG3568	0.7343	0.0480758	0.642646
FBgn0037064	10	5	2	6	7	4	2	2	5	2	chr3L:21268090-21270882	CG9389	-0.920958	0.0481847	0.642646
FBgn0263004	2	0	1	0	1	0	0	0	1	0	chr3L:22501298-22502719	CG43312	-0.804644	0.0482108	0.642646
FBgn0036656	1	1	0	0	0	0	0	0	0	0	chr3L:16724376-16726471	CG13026	-0.718383	0.0482689	0.642646
FBgn0039855	1	0	0	2	0	0	0	0	0	1	chr3R:31590279-31592618	CG1638	-0.893621	0.0483953	0.642704
FBgn0053143	0	1	1	1	0	0	0	0	0	0	chr2R:22614026-22634386	CG33143	-0.844678	0.0484255	0.642704
FBgn0054008	0	0	0	0	0	4	0	1	2	0	chr3R:20580381-20581824	CG34008	1.02565	0.0485389	0.642718
FBgn0267022	0	0	0	0	0	0	1	0	0	0	chrX:20656589-20657980	CR45466	0.670144	0.0485847	0.642718
FBgn0260971	0	0	0	0	0	0	0	0	0	1	chrX:4840531-4906877	CG42594	0.427097	0.048655	0.642718
FBgn0034728	2	2	1	1	1	0	0	0	1	0	chr2R:22420711-22425784	rad50	-0.943502	0.0488105	0.643765
FBgn0035173	6	5	7	6	5	8	7	6	10	11	chr3L:876989-882315	CG13907	0.409491	0.0488918	0.643831
FBgn0000250	0	2	1	0	0	0	0	0	0	0	chr2L:16312734-16326509	cact	-0.800048	0.0490294	0.644637
FBgn0263395	3	5	2	2	1	2	1	1	0	1	chr2R:19178436-19227495	hppy	-0.911466	0.0493017	0.647209
FBgn0028436	1	1	0	1	1	1	0	0	0	0	chr3R:5856283-5858216	ECSIT	-0.783132	0.0495146	0.647287
FBgn0032873	0	1	0	1	0	0	4	3	2	1	chr2L:20656124-20659520	CG2614	1.05268	0.0495398	0.647287
FBgn0264845	0	0	0	0	0	0	1	0	0	0	chr2L:19557745-19563351	Tep5	0.623152	0.0496687	0.647287
FBgn0035104	0	0	0	1	0	2	1	1	1	1	chr3L:179621-182837	CG13875	0.647498	0.0496983	0.647287
FBgn0032223	1	1	1	0	4	2	4	2	1	3	chr2L:10333432-10339487	GATAd	0.906091	0.0497356	0.647287
FBgn0038334	0	4	0	0	0	1	5	1	5	4	chr3R:15381105-15383253	h-cup	1.57692	0.0498442	0.647287
FBgn0265730	1	1	1	0	1	0	0	0	2	0	chr3L:812998-814789	CR44537	-0.717507	0.0499149	0.647287
FBgn0037332	0	1	1	0	0	0	0	0	0	0	chr3R:5474597-5485695	Hcs	-0.682333	0.0499273	0.647287
FBgn0010225	1	1	0	1	1	0	0	0	1	0	chr3R:4234915-4241359	Gel	-0.583021	0.0500572	0.647287
FBgn0266717	1	2	2	3	1	0	0	1	1	0	chr3R:10311737-10331655	Bruce	-1.03435	0.0501506	0.647287
FBgn0267470	0	2	6	6	4	0	1	0	1	2	chr3L:3555329-3556601	CR45820	-1.4732	0.0503042	0.647287
FBgn0264883	1	0	1	2	0	0	0	0	0	0	chr2L:1839768-1841110	CR44074	-0.704148	0.0504334	0.647287
FBgn0037672	0	0	0	0	0	0	0	0	1	0	chr3R:9262352-9264444	sage	0.689293	0.050443	0.647287
FBgn0034335	1	0	0	0	0	0	0	0	0	0	chr2R:18398091-18399525	GstE1	-0.604023	0.0504832	0.647287
FBgn0036290	1	1	1	0	0	1	1	1	2	1	chr3L:12497804-12501613	CG10638	0.717894	0.0505496	0.647287
FBgn0015589	1	1	1	0	0	0	0	0	0	0	chr3R:28831999-28845050	Apc	-0.69619	0.0506058	0.647287
FBgn0030998	1	2	4	2	1	0	1	2	0	1	chrX:19208392-19212384	CG14195	-0.927786	0.0506739	0.647287
FBgn0034530	0	3	3	1	3	3	5	6	3	3	chr2R:20627884-20633808	Rcd6	1.14483	0.0507669	0.647287
FBgn0003748	0	3	0	0	0	0	0	1	1	0	chr2R:21073716-21089247	Treh	-0.905925	0.0508131	0.647287
FBgn0031392	0	0	0	0	0	0	0	0	0	2	chr2L:2151452-2155691	AIF	0.756692	0.0508914	0.647287
FBgn0032057	0	0	0	0	0	0	0	1	1	0	chr2L:8676475-8680114	CG9287	0.683225	0.0510038	0.647287
FBgn0023416	0	0	0	1	1	2	1	2	0	1	chr2L:21632285-21648266	Ac3	1.05564	0.0510898	0.647287
FBgn0032378	1	0	3	0	1	0	0	0	0	0	chr2L:11809790-11814082	CycY	-0.923549	0.0511217	0.647287
FBgn0036030	0	0	0	0	0	1	0	0	1	0	chr3L:9683277-9697002	CG6767	0.551626	0.051148	0.647287
FBgn0039611	3	5	1	0	3	0	0	2	0	1	chr3R:28875319-28878107	CG14528	-1.16085	0.0512782	0.647963
FBgn0046689	1	0	1	0	0	0	0	0	0	0	chr3R:20770526-20772903	Takl1	-0.658539	0.0516226	0.650654
FBgn0037364	0	0	0	0	0	1	0	0	0	0	chr3R:5679752-5685736	Rab23	0.363132	0.0516454	0.650654
FBgn0034543	0	0	0	0	0	0	0	0	1	0	chr2R:20670334-20673797	CG30152	0.46818	0.0517616	0.651146
FBgn0036834	0	1	0	0	0	0	0	0	0	0	chr3L:18950327-18955708	CG6836	-0.480132	0.0519819	0.652122
FBgn0033028	1	0	0	0	1	0	0	0	0	0	chr2R:5640613-5653117	CG11665	-0.391541	0.0519937	0.652122
FBgn0032925	10	8	4	14	5	8	18	15	11	15	chr2L:21163339-21166392	CG9246	0.803572	0.052097	0.652193
FBgn0034485	3	1	1	1	0	0	0	0	0	0	chr2R:20235933-20239502	CG11099	-0.862231	0.0522082	0.652193
FBgn0035575	0	0	0	0	0	0	0	1	0	0	chr3L:4802775-4805576	CG7509	0.438713	0.0523959	0.652193
FBgn0010620	0	0	0	0	1	0	0	0	2	0	chr2R:17394291-17405473	Sip1	0.872766	0.0524301	0.652193
FBgn0030816	0	0	0	0	0	0	1	0	0	0	chrX:17091552-17098790	CG16700	0.59045	0.0526645	0.652193
FBgn0024841	0	0	0	0	0	0	0	1	0	0	chr3R:29722861-29724528	Pcd	0.689864	0.0527669	0.652193
FBgn0050181	19	16	19	7	15	6	10	9	10	11	chr2R:23538329-23541075	ppk3	-0.639777	0.053	0.652193
FBgn0052569	0	0	0	0	0	0	0	0	1	1	chrX:16737876-16739170	TwdlZ	0.600393	0.0530817	0.652193
FBgn0259243	1	2	0	1	1	5	1	1	1	2	chr3L:20815816-20836350	Pka-R1	0.764215	0.053116	0.652193
FBgn0036913	0	0	2	0	1	0	0	0	0	0	chr3L:19870837-19882085	CG8334	-0.491674	0.0531614	0.652193
FBgn0033862	2	0	1	2	3	0	1	0	1	1	chr2R:13661193-13663900	CG6209	-1.22077	0.053166	0.652193
FBgn0032886	0	0	0	0	1	0	0	0	0	0	chr2L:20797413-20814633	CG9328	-0.679423	0.0531995	0.652193
FBgn0031005	0	0	0	2	0	0	0	0	0	0	chrX:19248337-19252347	Hs3st-B	-0.751284	0.0531999	0.652193
FBgn0039071	0	0	2	0	0	0	0	0	0	0	chr3R:23287915-23290491	CG4434	-0.660165	0.0532229	0.652193
FBgn0022985	1	0	0	0	0	0	0	0	0	0	chr2R:22415258-22419303	qkr58E-2	-0.562029	0.0532431	0.652193
FBgn0037384	0	0	1	0	0	0	0	0	0	0	chr3R:5824313-5826878	dgrn	-0.498767	0.0534134	0.652193
FBgn0262475	0	0	0	0	0	0	0	1	0	0	chr2L:12343917-12397830	bru-2	0.655218	0.053453	0.652193
FBgn0263582	0	0	1	0	0	0	0	0	0	1	chr2L:20436962-20439003	CR43607	0.661596	0.0535732	0.652193
FBgn0036139	0	0	0	0	0	0	1	2	1	0	chr3L:11149276-11151087	CG6216	0.851976	0.053844	0.652193
FBgn0020621	3	3	4	0	0	1	0	1	0	0	chr2R:9252008-9285399	Pkn	-1.08489	0.0538849	0.652193
FBgn0025864	0	0	1	0	0	0	0	0	0	0	chrX:8591729-8602338	Crag	0.662352	0.0539925	0.652193
FBgn0031920	2	4	4	3	5	9	4	7	8	3	chr2L:7474402-7477254	CG6441	0.77075	0.054069	0.652193
FBgn0028474	0	2	1	1	1	0	0	1	0	0	chrX:5665750-5670954	CG4119	-0.684422	0.054088	0.652193
FBgn0036735	1	2	3	2	1	0	2	2	0	1	chr3L:17525031-17530163	Edc3	-0.703102	0.0541033	0.652193
FBgn0004403	0	1	0	0	0	0	0	0	0	0	chrX:7933440-7934979	RpS14a	-0.580704	0.0541173	0.652193
FBgn0260933	12	19	14	10	15	25	17	20	15	16	chr2L:553440-560612	rempA	0.442514	0.0542538	0.652193
FBgn0002774	5	9	3	4	5	4	2	1	3	4	chr2R:5974555-5981080	mle	-0.721066	0.0543044	0.652193
FBgn0264607	6	2	1	1	2	2	0	0	0	2	chr4:1034986-1054005	CaMKII	-1.04816	0.0543295	0.652193
FBgn0265380	0	0	0	1	0	1	1	1	1	1	chr3R:26260600-26261817	CR44321	0.703245	0.0543528	0.652193
FBgn0052201	0	0	0	1	3	0	0	0	0	0	chr3L:18609318-18612164	CG32201	-0.850464	0.0543653	0.652193
FBgn0034569	1	0	0	0	0	0	0	0	0	0	chr2R:20991974-20994683	dgt3	-0.619182	0.0543945	0.652193
FBgn0086656	1	0	0	0	1	0	0	0	0	0	chr2R:9141844-9144216	shrb	-0.642638	0.0545256	0.652557
FBgn0033387	3	2	2	5	2	4	4	3	3	7	chr2R:9157605-9161738	CG8008	0.638198	0.0546777	0.652557
FBgn0033368	0	0	1	0	0	0	0	0	1	0	chr2R:9044548-9060910	CG13743	0.592435	0.0547329	0.652557
FBgn0086608	0	0	0	0	0	1	0	0	1	0	chr3R:4391409-4394561	CG34112	0.707535	0.0547829	0.652557
FBgn0051102	0	0	0	0	0	0	0	0	1	1	chr3R:25293156-25295896	CG31102	0.672791	0.0548114	0.652557
FBgn0002905	0	5	1	1	1	3	2	1	3	5	chr3R:12705221-12712601	mus308	1.34794	0.0549845	0.652641
FBgn0034989	0	0	0	1	0	2	0	2	1	1	chr2R:24197522-24202489	CG3356	0.889781	0.055062	0.652641
FBgn0004449	4	1	3	2	2	2	1	0	2	1	chr3L:22292742-22408165	Ten-m	-0.810563	0.0551631	0.652641
FBgn0051706	1	0	0	2	1	0	0	0	0	0	chr2L:11528736-11531354	CG31706	-0.809533	0.0552161	0.652641
FBgn0028343	0	1	0	0	0	1	1	1	0	2	chrX:17571552-17579531	l(1)G0222	0.895685	0.0552196	0.652641
FBgn0038680	0	1	1	1	2	1	4	4	1	4	chr3R:19132346-19135006	Cyp12a5	0.969041	0.0552879	0.652641
FBgn0030240	11	8	10	14	12	4	5	10	10	9	chrX:10848455-10852629	CG2202	-0.659867	0.0553597	0.652641
FBgn0266322	48	45	51	51	48	45	63	53	53	67	chr2L:70737-74138	CR44987	0.228571	0.0555453	0.653916
FBgn0030889	1	0	0	1	0	2	0	1	3	2	chrX:18043769-18049022	CG15373	0.855382	0.0557916	0.655901
FBgn0016698	0	0	0	0	0	2	0	0	0	0	chr2L:3376700-3378892	Ptpa	0.781482	0.0560202	0.657673
FBgn0040636	2	2	1	3	4	0	2	0	0	3	chr3L:20837186-20839141	CG13255	-1.00356	0.0563727	0.657731
FBgn0037773	0	0	0	1	2	0	0	0	0	0	chr3R:9999469-10001578	CG5359	-0.787839	0.0564797	0.657731
FBgn0085786	0	0	0	0	0	0	1	0	2	0	chr2R:3524234-3526349	CR41501	0.521365	0.0565469	0.657731
FBgn0031538	1	1	2	1	0	0	0	0	0	1	chr2L:3460020-3462254	CG3246	-0.67356	0.0566926	0.657731
FBgn0001301	27	29	23	26	21	10	23	22	19	20	chr2L:18129582-18138385	kel	-0.444204	0.056693	0.657731
FBgn0035016	1	0	0	0	0	0	0	0	0	0	chr2R:24521572-24526391	CG4612	-0.581383	0.0566935	0.657731
FBgn0001145	2	0	5	1	3	1	0	1	1	2	chrX:11422530-11430499	Gs2	-0.930828	0.0566996	0.657731
FBgn0039875	0	0	1	0	1	0	0	0	0	1	chr3R:31771917-31775465	sip3	-0.534321	0.0567394	0.657731
FBgn0267569	0	1	1	0	1	0	0	0	0	0	chr3R:7158927-7163238	CR45909	-0.696941	0.056788	0.657731
FBgn0011290	2	1	2	0	0	1	0	0	0	1	chr3R:11678084-11679992	Taf12	-1.00501	0.0568913	0.657731
FBgn0000042	6	2	6	0	4	3	0	0	0	1	chrX:5900559-5905701	Act5C	-1.56885	0.0569562	0.657731
FBgn0264788	10	7	6	7	7	5	5	2	5	7	chr3R:10638977-10646075	CR44018	-0.458481	0.0570051	0.657731
FBgn0041231	1	2	5	3	3	1	3	1	1	0	chr3L:11751003-11752776	Gr68a	-0.825194	0.0570381	0.657731
FBgn0001248	0	1	0	1	1	0	0	0	0	1	chr3L:8356102-8361208	Idh	-0.686891	0.0572508	0.659283
FBgn0034742	0	0	0	0	0	0	1	0	0	0	chr2R:22600103-22605969	CG4294	0.436227	0.0574954	0.660491
FBgn0037556	1	2	5	1	2	2	2	0	1	0	chr3R:8240445-8244094	CG9636	-0.972463	0.0575337	0.660491
FBgn0266309	0	2	2	4	1	1	0	0	1	0	chr2L:15745955-15747302	CR44974	-1.07368	0.0575905	0.660491
FBgn0264085	0	1	0	0	1	3	0	3	1	1	chr2L:2283403-2285305	CR43754	1.10633	0.0578958	0.662833
FBgn0029661	0	0	0	0	0	0	0	1	0	0	chrX:3462172-3464346	CG16781	0.526034	0.0579518	0.662833
FBgn0036235	0	0	1	0	0	0	0	0	0	0	chr3L:11984604-11990807	CG6938	-0.476394	0.0580636	0.663214
FBgn0266223	0	0	0	0	0	1	1	0	1	0	chr2L:21864644-21866593	CR44918	0.676876	0.0584279	0.666027
FBgn0037660	1	1	0	0	0	0	0	0	0	0	chr3R:9062830-9065380	beag	-0.836932	0.0585442	0.666027
FBgn0030369	0	0	0	0	1	0	0	0	0	0	chrX:12032330-12035585	Cyp318a1	-0.600569	0.0585466	0.666027
FBgn0033379	0	1	0	0	0	0	0	0	0	0	chr2R:9111203-9114253	Mys45A	-0.579544	0.05867	0.666532
FBgn0040697	0	0	0	0	0	1	0	0	0	0	chr3L:4182343-4184965	Teh3	0.534238	0.0589137	0.668401
FBgn0015575	0	0	1	2	0	1	4	0	2	2	chr3R:7519261-7524055	alpha-Est7	1.05159	0.0592601	0.668623
FBgn0030597	2	7	3	2	1	3	4	6	6	4	chrX:14916454-14919102	Eo	0.817105	0.059276	0.668623
FBgn0031233	5	3	4	3	3	5	8	6	4	4	chr2L:206877-211027	Tbc1d15-17	0.50151	0.0593597	0.668623
FBgn0250820	0	1	0	0	0	0	0	0	0	0	chr3R:21137968-21140667	meigo	-0.519042	0.0593965	0.668623
FBgn0033705	0	0	2	0	0	1	3	2	2	1	chr2R:12253690-12256003	CG13168	0.964601	0.0595138	0.668623
FBgn0010926	9	5	8	2	3	6	10	9	8	8	chr3R:17535231-17540265	l(3)07882	0.697128	0.0595338	0.668623
FBgn0032033	0	0	0	0	0	0	0	0	1	0	chr2L:8381519-8383109	CG13392	-0.403255	0.0597418	0.668623
FBgn0037772	0	0	0	0	0	0	0	0	0	1	chr3R:9996861-10000616	Spn85F	-0.507064	0.0597449	0.668623
FBgn0015371	0	0	0	1	0	0	0	0	0	0	chr2R:15114934-15145085	chn	-0.498702	0.0598548	0.668623
FBgn0025626	0	0	0	0	0	0	0	0	1	2	chrX:2062011-2065444	CG4281	0.64522	0.0598577	0.668623
FBgn0053177	0	0	0	2	0	0	0	0	0	0	chrX:15081065-15082671	CG33177	-0.577703	0.0598792	0.668623
FBgn0010329	0	0	1	0	0	0	0	0	1	0	chrX:7995395-8027696	Tbh	0.428122	0.0599285	0.668623
FBgn0085450	1	2	1	1	1	0	0	1	1	0	chr2L:7890885-7984498	Snoo	-0.707319	0.059963	0.668623
FBgn0259171	0	0	0	1	0	0	0	0	0	0	chrX:12785261-12897629	Pde9	-0.610682	0.060297	0.670771
FBgn0039020	0	0	1	0	0	1	1	1	0	0	chr3R:22746144-22747901	CG17141	0.659774	0.0603229	0.670771
FBgn0005649	34	25	22	21	19	36	20	38	36	35	chr3R:24042754-24048567	Rox8	0.450342	0.060394	0.670771
FBgn0037307	4	3	4	2	3	3	6	5	5	4	chr3R:5258034-5262994	Tim17a2	0.54705	0.0604841	0.670888
FBgn0265376	0	0	0	0	0	0	0	0	1	0	chr3R:4595981-4600051	CR44317	0.557282	0.0606485	0.671829
FBgn0266834	0	0	0	1	0	0	0	2	0	0	chr2L:4256496-4257597	CR45296	0.786915	0.0608441	0.673113
FBgn0031257	0	0	0	0	1	0	0	4	2	1	chr2L:455229-459047	CG4133	1.12385	0.0611609	0.67451
FBgn0085245	0	0	0	1	0	1	1	0	0	2	chr2R:7703204-7705397	CG34216	0.66402	0.0612659	0.67451
FBgn0036008	1	0	2	1	0	0	0	0	0	1	chr3L:9506516-9509885	CG3408	-0.789767	0.0612776	0.67451
FBgn0051145	0	0	1	0	1	0	0	0	0	0	chr3R:23605449-23669961	CG31145	-0.681723	0.06129	0.67451
FBgn0052075	0	0	0	0	0	1	0	0	0	0	chr3L:11062424-11065243	CG32075	0.477209	0.0614664	0.675571
FBgn0039286	1	0	0	1	1	0	0	1	0	0	chr3R:25184081-25193108	dan	-0.835167	0.0618769	0.676665
FBgn0053203	2	1	1	0	0	0	0	1	0	0	chr3R:28870304-28888011	CG33203	-0.774228	0.0618877	0.676665
FBgn0264702	2	4	3	3	0	3	7	3	4	3	chr3L:15107699-15109237	CR43971	0.769464	0.0621138	0.676665
FBgn0264708	0	0	0	0	0	1	0	1	0	2	chr3L:21667122-21668359	CR43977	0.754605	0.062202	0.676665
FBgn0265419	1	3	2	1	2	2	4	3	3	2	chr3R:8112397-8114305	CR44331	0.505715	0.0622608	0.676665
FBgn0033636	2	0	0	0	0	1	3	1	1	6	chr2R:11577183-11616347	tou	1.39903	0.0622704	0.676665
FBgn0052206	0	1	0	0	0	0	1	0	1	1	chr3L:19340019-19413214	CG32206	0.553456	0.0623049	0.676665
FBgn0040384	0	0	1	0	0	0	0	0	0	0	chrX:2782604-2790869	CG32795	-0.51025	0.0623795	0.676665
FBgn0036094	1	1	0	2	1	1	0	0	1	0	chr3L:10643226-10644917	CG14153	-0.919292	0.0624643	0.676665
FBgn0000120	6	5	7	4	1	3	0	0	2	2	chr2L:18077967-18081609	Arr1	-1.32315	0.0625025	0.676665
FBgn0034650	0	0	0	0	0	0	0	1	0	0	chr2R:21669850-21671895	NC2alpha	0.607115	0.0625823	0.676665
FBgn0035838	2	0	1	0	0	0	0	0	0	0	chr3L:8121525-8123917	ldbr	-0.768003	0.0626066	0.676665
FBgn0034858	0	0	0	0	0	0	0	0	0	2	chr2R:23386219-23389354	eIF2B-delta	0.78261	0.0626404	0.676665
FBgn0033791	0	0	1	0	3	0	0	0	0	0	chr2R:13054944-13079841	Drl-2	-0.834064	0.0627132	0.676665
FBgn0027548	0	0	1	1	1	0	0	0	0	0	chr2R:7962161-7970107	nito	-0.674503	0.0628143	0.676665
FBgn0034411	1	0	0	1	3	0	0	0	0	0	chr2R:18977212-18979581	CG18605	-0.756108	0.0628486	0.676665
FBgn0025455	1	0	0	0	0	0	0	0	0	0	chr3L:17550702-17558090	CycT	-0.605725	0.0632631	0.680134
FBgn0026403	1	3	1	0	0	0	0	0	0	0	chr2R:10313589-10322406	Ndg	-0.823699	0.063332	0.680134
FBgn0263980	3	2	0	0	0	1	0	0	0	0	chr2R:15400794-15472186	CG43729	-1.10841	0.0634974	0.681044
FBgn0032715	0	0	0	0	0	0	0	0	0	1	chr2L:18828710-18831455	CG17597	0.347913	0.0636464	0.681776
FBgn0012036	0	1	2	2	1	0	0	0	0	0	chr2L:9387087-9391869	Aldh	-0.597994	0.0638345	0.682924
FBgn0038725	12	8	9	6	7	4	5	10	5	5	chr3R:19652067-19658168	CG6184	-0.49273	0.0639526	0.683321
FBgn0016047	3	3	4	1	1	3	7	4	4	5	chr2R:11310033-11318978	nompA	0.934533	0.0640518	0.683516
FBgn0033984	0	0	0	0	0	0	3	2	1	0	chr2R:14935358-14941024	Lap1	0.75369	0.0646522	0.688245
FBgn0027873	0	0	0	0	0	0	0	0	0	1	chr3R:29034271-29037364	Cpsf100	0.511176	0.0647711	0.688245
FBgn0032997	1	1	0	0	0	0	2	0	2	2	chr2R:4618728-4621135	CG17486	0.948346	0.0648991	0.688245
FBgn0023167	146	152	159	146	126	166	153	179	167	143	chr2R:12168429-12170305	SmD3	0.159465	0.0649557	0.688245
FBgn0001133	1	0	0	0	0	0	0	0	0	0	chr2R:21009462-21012223	grau	-0.595126	0.0649775	0.688245
FBgn0035673	6	14	12	11	21	8	9	8	6	5	chr3L:6071837-6073841	CG6602	-0.685177	0.065011	0.688245
FBgn0037944	0	0	1	0	0	0	0	0	0	0	chr3R:11743927-11750331	CG6923	-0.539558	0.0650834	0.688245
FBgn0052392	5	5	2	6	2	3	0	2	3	1	chr3L:6756327-6763548	CG32392	-0.897482	0.0651559	0.688245
FBgn0050380	0	0	0	0	0	0	0	1	0	0	chr2R:7938899-7939961	CG30380	0.501126	0.0653529	0.688245
FBgn0002466	3	4	9	3	5	1	2	2	3	3	chr3L:12507696-12515117	sti	-0.821664	0.0654319	0.688245
FBgn0037580	3	4	6	4	3	5	4	8	3	6	chr3R:8344098-8347767	DppIII	0.601866	0.0655054	0.688245
FBgn0000283	7	9	6	5	6	8	3	4	2	6	chr3R:15270130-15275543	Cp190	-0.644897	0.0655277	0.688245
FBgn0011589	0	0	0	0	0	0	0	1	0	1	chr2R:17873637-17926997	Elk	0.510168	0.0655549	0.688245
FBgn0030300	6	3	1	1	2	2	1	2	0	1	chrX:11442237-11446314	Sk1	-0.82138	0.0657026	0.688939
FBgn0263447	3	1	1	0	4	0	1	1	1	0	chr3L:7250338-7252900	CR43470	-0.90659	0.0660748	0.690722
FBgn0020653	0	0	2	0	1	0	0	0	0	0	chrX:8242226-8248335	Trxr-1	-0.604412	0.0661326	0.690722
FBgn0028645	0	0	0	1	0	1	0	0	1	0	chr2L:15904832-15962737	beat-Ib	0.552545	0.0661556	0.690722
FBgn0051121	0	0	0	0	0	0	0	1	0	2	chr3R:24881164-24894907	CG31121	0.716226	0.0662	0.690722
FBgn0036919	0	0	0	0	0	1	0	0	0	0	chr3L:19924641-19927477	Grasp65	0.538185	0.0664709	0.69195
FBgn0011722	0	0	1	0	1	0	0	0	0	0	chr2L:6414877-6423612	Tig	-0.552917	0.0664817	0.69195
FBgn0037749	0	0	1	0	0	0	0	0	0	0	chr3R:9770230-9771844	CG9471	-0.496919	0.0666359	0.692702
FBgn0036111	0	0	1	1	1	0	0	0	1	0	chr3L:10894474-10899425	Aps	-0.575622	0.0669673	0.695291
FBgn0035103	0	0	0	1	0	0	0	0	0	0	chr3L:176004-179265	Vdup1	-0.42907	0.0672669	0.696029
FBgn0032683	1	1	3	1	2	2	0	1	1	0	chr2L:18487445-18504280	kon	-0.777209	0.0672732	0.696029
FBgn0035719	0	0	0	0	0	1	1	0	1	0	chr3L:6942554-6949615	tow	0.670875	0.0673626	0.696029
FBgn0037126	0	0	0	0	0	1	0	0	0	0	chr3L:21737404-21738732	CG14567	0.456264	0.0673682	0.696029
FBgn0034095	0	0	0	0	0	0	0	0	1	0	chr2R:16229896-16234389	CG15701	-0.441797	0.0675353	0.696902
FBgn0264502	4	0	0	0	1	3	7	1	2	1	chrX:10905465-10923738	CG43901	1.18434	0.0676627	0.697363
FBgn0033744	1	1	0	0	0	0	0	0	0	0	chr2R:12474122-12488288	Dh44-R2	-0.605173	0.0679906	0.699071
FBgn0032264	2	2	1	3	3	0	1	0	3	0	chr2L:10527270-10532080	Lip4	-0.881026	0.0682034	0.699071
FBgn0036024	0	1	0	0	0	0	2	1	1	2	chr3L:9640711-9642215	CG18180	1.01031	0.0682049	0.699071
FBgn0026566	0	0	0	1	0	1	1	0	3	1	chr3R:6655728-6658084	CG1307	0.752581	0.0683824	0.699071
FBgn0260431	17	22	16	18	31	25	23	25	29	27	chr3L:9433384-9435701	CG42526	0.36027	0.0683839	0.699071
FBgn0036546	1	0	0	0	0	0	0	0	0	0	chr3L:15956248-15958735	elgi	-0.454227	0.0684482	0.699071
FBgn0034706	2	0	1	0	0	2	3	0	2	2	chr2R:22179393-22182944	CG11275	1.02427	0.0685166	0.699071
FBgn0030174	0	0	0	0	0	1	0	0	0	0	chrX:10055327-10071170	CG15312	0.608866	0.0685511	0.699071
FBgn0262739	0	0	2	0	1	0	0	0	0	0	chr2R:13943085-13958391	AGO1	-0.532659	0.0686107	0.699071
FBgn0260458	9	2	4	2	2	0	1	1	1	4	chr3L:5779749-5784987	PGRP-LD	-1.04856	0.0686566	0.699071
FBgn0029980	0	0	0	0	1	0	1	1	2	0	chrX:7931443-7933653	CG10778	0.776643	0.0689146	0.699878
FBgn0266258	0	0	1	0	0	1	0	1	0	0	chr3R:29754888-29759342	CR44953	0.765443	0.0689635	0.699878
FBgn0013686	32	7	11	9	4	13	1	4	1	7	chrM:12432-14360	mt:lrRNA	-1.64315	0.0689845	0.699878
FBgn0039943	10	11	13	13	16	12	14	21	17	16	chrX:23082436-23084878	CG17168	0.31311	0.0690787	0.699992
FBgn0037117	0	0	0	0	0	0	0	2	1	2	chr3L:21679748-21683533	CG11248	0.785726	0.069197	0.70035
FBgn0035358	0	0	0	1	0	0	0	0	0	0	chr3L:2641882-2643726	CG14949	-0.495149	0.0695	0.701846
FBgn0014026	1	0	1	1	0	0	0	0	0	0	chrX:6530595-6533650	RpL7A	-0.593461	0.0697336	0.701846
FBgn0037222	0	0	1	1	0	0	0	0	0	0	chr3R:4240743-4243019	CG14642	-0.682433	0.0697495	0.701846
FBgn0015903	0	0	0	0	1	0	0	0	0	0	chr2R:23564589-23599828	apt	-0.618994	0.0697779	0.701846
FBgn0024314	0	1	0	0	1	0	0	1	0	0	chr2L:1166870-1170667	Plap	-0.773245	0.0698075	0.701846
FBgn0051259	0	0	0	0	0	0	1	0	1	1	chr3R:8523642-8526969	CG31259	0.762859	0.0698437	0.701846
FBgn0265297	3	1	1	1	1	1	0	1	0	0	chr2R:18139776-18147493	pAbp	-0.817807	0.0700417	0.702999
FBgn0033086	0	1	0	0	0	0	0	0	0	0	chr2R:6668722-6670378	CG9410	-0.582378	0.0701785	0.703535
FBgn0015806	0	0	1	0	1	0	0	0	0	0	chr3L:5797247-5811233	S6k	-0.609935	0.0703304	0.70392
FBgn0032166	34	28	21	31	37	14	19	18	21	35	chr2L:9938561-9943360	CG4619	-0.481877	0.0703837	0.70392
FBgn0039722	0	0	0	0	0	0	1	0	0	0	chr3R:29912689-29914648	Capa	0.57515	0.070502	0.704269
FBgn0011763	1	0	1	0	1	0	1	0	0	0	chr2R:13222131-13228504	Dp	-0.829484	0.0706742	0.705019
FBgn0031020	0	0	0	0	0	1	0	2	0	0	chrX:19479682-19484945	Nat1	0.741563	0.0707441	0.705019
FBgn0051803	0	0	3	0	0	1	3	2	1	1	chr2L:17411347-17412935	CG31803	1.33344	0.0710618	0.707349
FBgn0037702	4	8	7	11	2	17	6	14	9	11	chr3R:9515705-9527539	CG8176	0.914956	0.0711807	0.707699
FBgn0052751	1	0	0	1	0	0	0	0	0	0	chrX:6196278-6198956	CG32751	-0.689147	0.0714229	0.708911
FBgn0034552	0	0	0	0	0	0	0	1	0	0	chr2R:20847678-20850241	CG17999	0.597053	0.0714973	0.708911
FBgn0040763	0	1	1	0	0	2	1	1	1	1	chr2R:11293474-11294888	CG18336	0.676288	0.0715545	0.708911
FBgn0002938	5	3	6	3	2	1	2	4	1	0	chr2L:7377400-7384646	ninaC	-0.963402	0.0717014	0.709115
FBgn0000109	0	0	0	0	0	0	0	0	0	1	chr3L:1883493-1885321	Aprt	0.372319	0.0718001	0.709115
FBgn0264901	0	0	0	0	0	0	1	0	0	0	chr3R:24230884-24232021	CR44092	0.400197	0.0718446	0.709115
FBgn0052446	0	0	1	0	0	0	0	0	0	0	chr3L:21640693-21642901	Atox1	0.686555	0.0719112	0.709115
FBgn0265311	6	5	4	1	3	1	4	2	2	0	chr2R:9183093-9184797	CR44284	-1.04798	0.0724095	0.713196
FBgn0085412	2	2	0	1	1	4	2	4	3	1	chr3R:13714905-13764969	CG34383	1.01076	0.0725754	0.713997
FBgn0085488	0	0	0	0	0	1	0	0	0	1	chr2R:16824362-16826950	CG34459	0.562993	0.0728033	0.714251
FBgn0264350	6	4	0	4	2	6	4	3	6	11	chr2L:16178016-16179490	CR43806	1.04476	0.0729034	0.714251
FBgn0038244	0	1	1	0	3	3	4	1	1	2	chr3R:14570170-14576189	CG7987	1.02806	0.0729134	0.714251
FBgn0033241	1	3	0	1	0	1	0	1	0	0	chr2R:7957905-7960317	CG2915	-0.70793	0.0729578	0.714251
FBgn0262020	1	0	0	0	1	0	0	0	0	0	chr3L:10814517-10816386	CG42831	-0.342164	0.0730243	0.714251
FBgn0033051	4	0	3	3	1	1	2	1	1	1	chr2R:6020009-6023446	Strica	-0.816614	0.0731436	0.714589
FBgn0266889	16	16	20	8	15	22	16	19	21	21	chr2R:24023796-24026079	CR45350	0.444276	0.0733004	0.715293
FBgn0085413	2	2	1	0	4	5	3	3	2	2	chr3R:7814059-7855694	CG34384	0.998187	0.0734661	0.716083
FBgn0038065	1	0	0	1	0	0	0	0	1	0	chr3R:12627729-12630797	Snx3	-0.56382	0.0740392	0.720836
FBgn0259209	1	0	1	0	0	0	0	0	0	0	chr2R:24074300-24078525	Mlp60A	-0.628267	0.0742801	0.721783
FBgn0267474	1	1	0	3	0	8	3	0	6	3	chr3L:12379950-12381772	CR45824	1.58193	0.0743826	0.721783
FBgn0029906	0	1	0	0	1	1	1	0	2	1	chrX:6820714-6823142	xit	0.651835	0.0744186	0.721783
FBgn0051388	0	0	0	1	0	0	0	0	0	0	chr3R:11237513-11240416	CG31388	0.414765	0.0744785	0.721783
FBgn0085453	0	0	0	0	0	0	0	0	0	2	chr2R:23358913-23360568	CG34424	0.640847	0.0748104	0.724169
FBgn0031633	0	0	0	0	0	0	1	2	0	0	chr2L:4828912-4830995	Fnta	0.675191	0.0750869	0.725308
FBgn0264386	0	0	0	0	0	1	2	1	0	1	chrX:6103783-6192785	Ca-alpha1T	0.945477	0.0751	0.725308
FBgn0035572	0	0	0	0	0	0	0	2	0	0	chr3L:4757581-4759010	CG13711	0.637711	0.075446	0.727112
FBgn0039830	2	0	7	2	0	0	1	0	0	0	chr3R:31215843-31219932	CG1746	-1.17631	0.0755676	0.727112
FBgn0267230	0	1	0	0	0	0	0	0	0	2	chr3L:4106841-4107772	CR45670	0.753834	0.07561	0.727112
FBgn0038471	2	0	0	0	2	0	0	0	0	0	chr3R:17040380-17042197	CG5220	-0.813387	0.0756339	0.727112
FBgn0031981	0	0	0	0	0	1	1	0	0	0	chr2L:8043169-8054628	CG7466	0.503606	0.0757576	0.727112
FBgn0250753	1	0	0	3	0	3	2	2	2	3	chr3R:5595062-5601438	kra	1.19546	0.0759029	0.727112
FBgn0039634	0	0	1	0	0	0	0	2	0	0	chr3R:29108751-29113124	alpha-Man-Ib	0.751513	0.0759126	0.727112
FBgn0019928	3	0	2	2	3	1	0	0	0	0	chr2R:13433905-13435347	Ser8	-1.00439	0.0759772	0.727112
FBgn0033096	1	2	1	1	0	0	1	1	0	0	chr2R:6716040-6718009	Zip42C.1	-0.77584	0.0760621	0.727112
FBgn0036623	2	3	0	1	1	5	1	4	3	1	chr3L:16381470-16386259	CG4729	1.05213	0.0761989	0.727596
FBgn0003312	0	0	0	1	0	0	0	0	0	0	chr3R:11876933-11880056	sad	-0.566443	0.0764035	0.728725
FBgn0011746	0	0	0	0	1	0	0	0	0	0	chr2R:9061993-9077856	ana	-0.48777	0.0768052	0.730273
FBgn0053519	1	0	0	0	0	0	0	0	0	0	chr2R:23995241-24014556	Unc-89	-0.532101	0.0769819	0.730273
FBgn0085385	7	5	3	6	6	1	5	2	7	1	chr3L:9907818-9967600	CG34356	-0.885507	0.0769889	0.730273
FBgn0037700	0	0	0	2	0	0	0	0	0	0	chr3R:9504354-9506167	CG8149	-0.723525	0.0770827	0.730273
FBgn0033342	0	0	0	0	0	1	0	2	0	0	chr2R:8904542-8907292	CG8258	0.755337	0.0771439	0.730273
FBgn0032600	0	0	2	0	2	1	0	0	0	0	chr2L:16743103-16754006	CG17912	-0.81469	0.0771811	0.730273
FBgn0267795	0	0	0	0	1	1	0	0	2	0	chr3L:14052913-14071885	CG32138	0.774321	0.0772438	0.730273
FBgn0001114	0	0	1	2	1	0	0	0	0	1	chr2L:8672396-8677106	Glt	-0.753504	0.0773502	0.730273
FBgn0263650	0	0	0	0	1	0	0	0	0	0	chr3R:13814977-13816080	CR43641	-0.431369	0.0773936	0.730273
FBgn0050052	0	0	1	0	0	0	0	0	0	0	chr2R:12689757-12691257	Obp49a	-0.474687	0.0774394	0.730273
FBgn0032464	0	1	0	0	0	1	1	2	0	0	chr2L:12978484-12981595	Vha68-3	0.866661	0.0775289	0.730273
FBgn0039338	1	0	1	0	0	0	0	0	0	0	chr3R:25477566-25483136	XNP	-0.670546	0.0776039	0.730273
FBgn0030089	3	1	4	3	1	1	2	0	0	1	chrX:9108389-9118046	AP-1gamma	-1.14249	0.0778262	0.731549
FBgn0032181	0	1	0	0	0	0	0	0	0	0	chr2L:10090906-10092691	CG13133	-0.532885	0.0780772	0.733092
FBgn0039125	3	4	2	2	2	1	0	1	2	3	chr3R:23924097-23926738	Ndc1	-0.743035	0.0782777	0.734157
FBgn0265625	0	0	0	0	0	0	0	1	0	0	chr2R:18683928-18687077	CG44433	0.303203	0.078422	0.734695
FBgn0036553	3	4	4	4	6	6	4	5	4	7	chr3L:15979798-15982190	CG17027	0.325793	0.0785445	0.734947
FBgn0038436	0	1	0	0	1	0	0	0	0	0	chr3R:16476808-16481372	Gyc-89Db	-0.519189	0.0787951	0.734947
FBgn0052280	0	0	1	0	0	0	0	0	0	0	chr3L:3164879-3169382	CG32280	-0.612763	0.0787963	0.734947
FBgn0033827	0	0	0	0	0	0	0	1	0	0	chr2R:13298693-13301849	CG17047	0.389454	0.0787972	0.734947
FBgn0039647	1	4	1	2	2	2	4	3	4	6	chr3R:29170889-29195296	CG14509	0.9272	0.0790293	0.736299
FBgn0003218	2	4	0	1	2	2	0	0	1	0	chrX:13762450-13779790	rdgB	-0.985307	0.0793544	0.737419
FBgn0036844	3	3	2	2	3	3	2	8	4	5	chr3L:19065853-19086728	Mkp3	0.751929	0.0793773	0.737419
FBgn0266053	0	0	0	1	0	0	0	0	0	0	chr3R:17043262-17048723	Patr-1	-0.47751	0.0794998	0.737419
FBgn0033252	0	0	0	0	0	0	1	0	0	0	chr2R:8051778-8065856	CG12769	0.420561	0.0795462	0.737419
FBgn0033371	0	1	2	0	0	0	0	0	0	0	chr2R:9082093-9086019	CNT1	-0.83478	0.0796035	0.737419
FBgn0004636	0	2	0	0	0	0	0	0	0	1	chr3L:1858813-1862541	R	-0.708797	0.0796738	0.737419
FBgn0000100	1	1	0	0	1	1	1	0	0	0	chr3L:22075565-22077789	RpLP0	0.462936	0.0800703	0.740277
FBgn0000055	0	0	0	0	0	0	1	1	0	0	chr2L:14615250-14619204	Adh	0.596022	0.0802617	0.741189
FBgn0259979	0	0	0	0	0	1	1	0	0	0	chr2R:5697570-5700514	CG17337	0.64841	0.0803445	0.741189
FBgn0034262	31	30	10	15	27	24	28	29	45	40	chr2R:17689973-17695655	swi2	0.63899	0.0806694	0.742115
FBgn0264602	7	8	6	7	7	8	12	13	8	7	chr3L:16048933-16050605	CR43951	0.357094	0.0807407	0.742115
FBgn0033542	79	76	63	82	88	71	58	64	77	65	chr2R:10724968-10727574	CG12309	-0.202052	0.0807659	0.742115
FBgn0038815	0	0	0	1	0	0	1	0	0	0	chr3R:20617581-20621571	CG5466	-0.586558	0.0809432	0.742115
FBgn0004242	2	2	4	1	2	0	0	1	0	2	chr2L:2772025-2800281	Syt1	-0.922951	0.0810579	0.742115
FBgn0023095	0	0	0	0	0	0	1	0	0	0	chr3L:13228390-13279944	caps	0.518383	0.081314	0.742115
FBgn0039296	0	0	0	0	0	0	0	0	0	1	chr3R:25233334-25235831	CG10420	0.5365	0.0813449	0.742115
FBgn0035416	0	0	0	0	0	2	0	0	1	0	chr3L:3198788-3211650	gry	0.6858	0.0814606	0.742115
FBgn0039214	1	0	0	0	0	0	0	0	0	1	chr3R:24634968-24650345	puf	0.532859	0.0814846	0.742115
FBgn0025687	1	2	2	6	2	1	4	0	0	0	chr2L:7790873-7796261	LKR	-1.12717	0.0816134	0.742115
FBgn0015522	0	1	0	0	2	0	0	1	0	0	chr2R:17846397-17848746	olf186-M	-0.642875	0.0816809	0.742115
FBgn0000464	2	2	2	0	1	1	4	4	2	2	chr2L:19586321-19732371	Lar	0.819685	0.08183	0.742115
FBgn0053341	0	0	0	0	0	0	0	0	1	0	chr3R:24368056-24369721	CG33341	0.57255	0.0820025	0.742115
FBgn0264087	1	0	0	0	0	0	0	0	0	0	chr2L:7641703-7675380	Slob	-0.568997	0.0820237	0.742115
FBgn0037710	1	1	0	0	0	0	0	0	0	0	chr3R:9561281-9563975	CG9393	-0.703587	0.0820542	0.742115
FBgn0031208	0	0	0	0	0	0	1	1	0	0	chr2L:7227-9786	CG11023	0.616982	0.0820907	0.742115
FBgn0031201	2	1	4	1	3	0	1	1	0	2	chrX:22808990-22812237	CG12446	-0.849095	0.0821238	0.742115
FBgn0263998	0	0	0	3	1	0	0	0	0	0	chr2R:13142532-13152979	Ack-like	-0.869973	0.0821378	0.742115
FBgn0030886	0	0	0	0	0	2	1	0	0	0	chrX:18005595-18007908	CG12672	0.739426	0.0822983	0.742115
FBgn0267435	4	0	6	4	1	0	1	1	0	0	chr3R:31203878-31211032	chp	-1.2934	0.0823444	0.742115
FBgn0004168	0	3	0	0	1	0	0	0	0	0	chr2R:19066853-19122260	5-HT1A	-0.843262	0.0823451	0.742115
FBgn0035090	1	0	2	1	2	3	3	2	1	3	chr2R:24973129-24975643	CG2736	0.827161	0.0823791	0.742115
FBgn0035405	0	0	1	0	0	0	0	0	0	0	chr3L:3159689-3162321	pfk	-0.341244	0.0825582	0.742455
FBgn0039863	5	4	2	2	4	0	2	3	2	1	chr3R:31669163-31678273	CG1815	-0.766873	0.0825927	0.742455
FBgn0028974	1	1	0	2	1	0	3	2	0	3	chrX:17153808-17159608	xmas-2	0.911405	0.0826922	0.742559
FBgn0266677	6	9	12	4	11	4	2	1	11	5	chr3L:5918087-5919858	CR45167	-1.06531	0.0828015	0.74275
FBgn0047114	1	1	0	1	1	0	1	0	0	0	chr3R:23928941-23930290	CG31142	-0.730626	0.0830291	0.743757
FBgn0033985	0	0	0	0	2	0	0	0	0	0	chr2R:14942096-14944771	CG10257	-0.526938	0.0831375	0.743757
FBgn0039705	5	1	1	0	2	1	0	0	1	1	chr3R:29826979-29835403	Atg16	-1.0147	0.0831781	0.743757
FBgn0031106	0	0	0	0	0	0	1	0	0	0	chrX:20392032-20394053	Syx16	0.604555	0.0837384	0.746976
FBgn0034379	1	0	0	0	0	0	0	0	0	0	chr2R:18705675-18708528	CG15073	-0.435117	0.083961	0.746976
FBgn0037383	0	2	0	0	0	0	0	1	0	0	chr3R:5821724-5824834	CG2023	-0.540428	0.083982	0.746976
FBgn0085387	0	1	1	0	0	1	0	0	0	0	chrX:20760769-20927352	shakB	-0.519609	0.0840438	0.746976
FBgn0085290	0	1	0	0	0	0	0	0	0	0	chr3L:21196529-21198040	CG34261	-0.453013	0.0841428	0.746976
FBgn0013334	3	3	4	3	1	0	2	2	0	2	chr3R:15934798-15962426	Sap47	-0.904135	0.0843277	0.746976
FBgn0036781	0	0	0	1	0	0	0	0	0	0	chr3L:18154595-18162824	CG13699	-0.471418	0.0843956	0.746976
FBgn0030588	2	3	1	0	0	0	0	0	2	0	chrX:14850703-14853571	CG9521	-0.837217	0.084451	0.746976
FBgn0037007	0	0	1	1	0	0	0	0	0	0	chr3L:20514296-20519695	CG5059	-0.594289	0.0844995	0.746976
FBgn0000376	1	0	0	0	0	0	0	0	0	0	chrX:2733946-2739075	crm	-0.513247	0.0845363	0.746976
FBgn0052119	1	0	0	2	2	1	3	1	3	3	chr3L:13246562-13249004	CG32119	0.970107	0.0845392	0.746976
FBgn0039070	1	2	2	2	3	4	1	4	5	4	chr3R:23285791-23288353	CG17083	0.758137	0.0846333	0.746976
FBgn0053294	0	0	0	0	0	0	2	0	1	1	chr3R:4186661-4196512	CR33294	0.663146	0.0847338	0.746976
FBgn0003862	0	0	0	0	0	1	0	0	2	0	chr3R:14263056-14287205	trx	0.693892	0.084777	0.746976
FBgn0264310	1	0	0	0	0	0	0	0	0	0	chr3L:736750-737781	CR43785	-0.528859	0.0852194	0.75009
FBgn0260935	0	3	0	1	0	0	0	0	0	1	chr3R:9240455-9246171	ird1	-0.830196	0.0853499	0.750457
FBgn0259242	0	0	0	0	0	0	1	0	1	0	chrX:6422821-6524625	CG42340	0.489581	0.0857039	0.750866
FBgn0267488	1	1	3	0	0	0	0	0	1	0	chr2L:8073815-8083284	Mcr	-0.733181	0.0857049	0.750866
FBgn0263039	0	3	0	2	2	2	2	6	6	4	chr3L:628133-644202	CR43334	1.05676	0.085801	0.750866
FBgn0261983	0	0	0	0	0	0	0	0	1	3	chr2L:11106641-11111153	l(2)gd1	0.741516	0.0858404	0.750866
FBgn0035968	1	0	0	0	0	0	0	0	0	0	chr3L:9202763-9209155	Slc45-1	0.369667	0.0858601	0.750866
FBgn0015239	0	1	0	0	1	2	1	1	2	1	chr3L:21493717-21497796	Hr78	0.609819	0.0859302	0.750866
FBgn0264377	0	0	0	0	0	0	0	0	0	1	chr2R:15193694-15194807	CG43829	0.595747	0.0860965	0.751541
FBgn0038236	0	2	1	0	1	0	0	0	0	0	chr3R:14520747-14523366	Cyp313a1	-0.72519	0.0863107	0.752633
FBgn0033268	1	0	2	2	0	0	0	0	0	1	chr2R:8133868-8135617	Obp44a	-0.898394	0.0865125	0.752636
FBgn0085404	1	0	0	0	0	0	0	0	0	0	chr3R:22999837-23010864	CG34375	-0.493179	0.0865324	0.752636
FBgn0263593	0	1	0	0	0	0	0	0	0	0	chr2R:8136684-8156956	Lpin	-0.479132	0.0866669	0.752636
FBgn0035021	25	13	19	24	29	9	20	13	12	19	chr2R:24533072-24556602	CG4622	-0.534922	0.0866677	0.752636
FBgn0000500	1	0	1	0	0	0	1	1	2	1	chr3R:4189390-4190562	Dsk	0.780791	0.086885	0.753198
FBgn0261565	0	0	0	0	0	0	1	0	1	0	chr3L:16864993-16922789	Lmpt	0.615797	0.0869109	0.753198
FBgn0033889	0	0	0	0	2	0	0	0	0	0	chr2R:13972682-13980467	CG6701	-0.724787	0.0871473	0.753887
FBgn0039130	0	0	1	0	0	0	0	0	0	0	chr3R:23933610-23936266	CG5854	0.487635	0.0872824	0.753887
FBgn0016126	0	1	1	0	1	0	0	0	0	0	chr4:445202-454249	CaMKI	-0.631629	0.087318	0.753887
FBgn0036134	0	0	0	0	0	1	0	1	1	0	chr3L:11113867-11121085	fd68A	0.700409	0.0873477	0.753887
FBgn0004463	0	0	1	0	1	0	0	0	0	0	chr2R:12038739-12042925	RpIII128	-0.50813	0.0876545	0.755078
FBgn0004811	13	16	10	11	13	8	9	11	11	11	chr2L:19792471-19796153	fs(2)ltoPP43	-0.287515	0.0877848	0.755078
FBgn0051635	0	0	0	1	0	1	1	3	0	1	chr2L:6632496-6649416	CG31635	0.818622	0.0878034	0.755078
FBgn0039590	0	1	1	1	1	0	0	0	1	0	chr3R:28607637-28635401	CG10011	-0.8617	0.0878689	0.755078
FBgn0000455	3	4	1	1	3	3	3	9	9	3	chr3R:12411507-12414061	Dip-C	0.943903	0.0879799	0.755078
FBgn0051300	2	7	5	4	7	6	7	7	6	10	chr3R:25283318-25285526	CG31300	0.585975	0.0881148	0.755078
FBgn0267164	26	28	25	21	32	43	31	39	23	34	chrX:11088929-11095445	CR45604	0.34286	0.0881403	0.755078
FBgn0005614	2	1	0	0	1	1	0	0	0	0	chr2R:9753395-9765820	trpl	-0.772561	0.0882473	0.755078
FBgn0039773	0	0	0	1	0	0	0	0	0	0	chr3R:30456139-30459602	CG2224	-0.517845	0.0882907	0.755078
FBgn0037636	0	0	2	0	0	0	0	0	1	0	chr3R:8813188-8820984	CG9821	-0.680202	0.0884666	0.755817
FBgn0262100	0	0	0	0	0	0	2	0	0	0	chr3L:18120630-18122291	CG42853	0.581551	0.0889256	0.757984
FBgn0035772	0	0	1	0	0	0	0	1	0	0	chr3L:7364282-7369562	Sh3beta	0.462043	0.0889527	0.757984
FBgn0034218	2	0	2	1	2	2	4	3	2	2	chr2R:17439995-17442785	CG18467	0.613855	0.0891017	0.757984
FBgn0028331	0	0	2	2	1	0	1	0	0	0	chrX:10348378-10366575	l(1)G0289	-0.790098	0.0891488	0.757984
FBgn0031457	5	1	1	1	4	0	1	0	2	0	chr2L:2763114-2765967	CG3077	-1.01058	0.0893532	0.757984
FBgn0029915	0	2	2	3	1	4	2	2	5	3	chrX:6851607-6867496	CG14434	0.685875	0.0894844	0.757984
FBgn0053208	1	2	0	1	0	0	0	1	0	0	chr3R:10001252-10043197	Mical	-0.876636	0.0895306	0.757984
FBgn0036652	0	0	1	0	1	0	2	0	3	1	chr3L:16673662-16676566	CG13032	0.862089	0.0896073	0.757984
FBgn0031043	0	1	0	0	0	0	0	0	0	0	chrX:19621149-19623376	NAA20	-0.53381	0.0896513	0.757984
FBgn0267448	4	1	1	3	1	2	0	0	0	1	chr3R:21265953-21267692	CR45798	-0.850258	0.0896995	0.757984
FBgn0030898	1	0	0	1	0	1	0	0	0	0	chrX:18178224-18179774	Andorra	-0.683689	0.0898045	0.757984
FBgn0005586	2	0	0	1	0	0	2	0	2	1	chr2R:10721033-10729505	Rab3	1.04772	0.0898121	0.757984
FBgn0015279	0	0	0	0	0	1	1	0	0	0	chr3R:20628670-20635034	Pi3K92E	0.674326	0.0899123	0.757984
FBgn0085308	0	0	0	0	0	0	0	0	1	1	chr3R:17402060-17403590	CG34279	0.779808	0.0900604	0.757984
FBgn0028424	1	0	0	0	1	1	1	2	1	1	chr2R:16289018-16291635	JhI-26	0.669216	0.0901311	0.757984
FBgn0051089	1	1	1	2	3	1	1	4	4	3	chr3R:25902341-25904480	CG31089	0.746703	0.0905079	0.757984
FBgn0266356	6	4	8	9	10	15	14	8	9	8	chr2L:20664580-20668907	CR45004	0.495153	0.0905627	0.757984
FBgn0034251	1	0	0	0	0	0	0	0	0	0	chr2R:17594965-17597711	CG11423	-0.436374	0.0905983	0.757984
FBgn0052856	0	2	1	1	2	3	1	3	2	1	chr3R:15964376-15965653	CG32856	0.893287	0.0906372	0.757984
FBgn0037473	0	0	0	0	0	0	0	0	1	0	chr3R:7125969-7128329	CG10068	0.456405	0.0906945	0.757984
FBgn0038197	0	0	0	1	0	1	0	0	0	0	chr3R:14056643-14088280	foxo	0.626521	0.0907187	0.757984
FBgn0015766	1	1	2	1	0	0	1	1	0	0	chr3L:5566617-5577650	Msr-110	-0.764144	0.0907521	0.757984
FBgn0053543	0	0	4	1	0	3	5	3	1	2	chr2L:1996800-2006615	CG33543	1.45784	0.0908672	0.757984
FBgn0033782	0	0	1	0	0	0	0	0	0	0	chr2R:12924265-12930946	sug	-0.618132	0.0908755	0.757984
FBgn0031437	0	0	0	0	0	2	2	1	0	0	chr2L:2579990-2581725	Arpc5	0.724249	0.0910061	0.758196
FBgn0029887	1	0	1	2	2	0	0	0	0	1	chrX:6668237-6674275	CG3198	-0.907693	0.0910805	0.758196
FBgn0051019	32	29	32	37	36	72	38	29	55	39	chr3R:30596702-30599598	CG31019	0.44736	0.0912089	0.758517
FBgn0003429	2	1	2	1	0	0	0	0	0	0	chr3R:24662189-24711897	slo	-0.910601	0.0913948	0.758529
FBgn0004647	2	1	0	1	0	0	0	0	0	0	chrX:3134568-3172523	N	-0.759563	0.0914717	0.758529
FBgn0030331	0	0	0	0	0	0	1	0	0	0	chrX:11723944-11736919	CG15221	0.462418	0.0914799	0.758529
FBgn0028542	1	0	1	0	0	0	0	0	1	0	chr2L:13967978-13970278	NimB4	-0.387254	0.0919429	0.758584
FBgn0029573	0	1	0	0	0	0	3	1	0	0	chrX:1368947-1370478	CG14770	0.773736	0.0920839	0.758584
FBgn0267036	3	2	0	0	0	0	0	1	0	0	chrX:2269694-2270809	CR45480	-0.882291	0.0921682	0.758584
FBgn0030731	7	12	8	13	9	9	5	4	6	10	chrX:16270649-16274117	Mfe2	-0.517943	0.092169	0.758584
FBgn0033463	1	2	1	0	1	0	0	0	0	1	chr2R:9882270-9891991	CG1513	-0.476878	0.0921833	0.758584
FBgn0261285	0	0	1	0	0	0	0	0	0	0	chr3R:19138752-19148212	Ppcs	-0.457758	0.0921902	0.758584
FBgn0015765	1	4	1	1	1	0	0	1	0	0	chr3R:24150114-24152623	p38a	-0.940493	0.0922016	0.758584
FBgn0266968	0	0	0	0	0	0	0	1	0	0	chr3L:6369671-6370893	CR45419	0.403418	0.0922056	0.758584
FBgn0037648	0	0	0	0	0	0	0	1	0	0	chr3R:8992951-8995514	CG11975	0.446973	0.0924069	0.758641
FBgn0031713	0	0	0	0	0	2	0	0	0	1	chr2L:5530318-5532525	CG7277	0.594542	0.0924544	0.758641
FBgn0036029	10	7	10	14	10	11	10	6	7	8	chr3L:9684869-9686552	CG16719	-0.366942	0.0924903	0.758641
FBgn0087035	1	0	3	0	0	0	0	0	0	1	chr3L:15553811-15561344	AGO2	-1.02665	0.0926202	0.758641
FBgn0001324	1	4	3	3	2	2	2	0	1	1	chr3L:19836312-19845246	kto	-0.906593	0.0927335	0.758641
FBgn0033178	0	1	0	2	0	1	0	2	3	2	chr2R:7463202-7465289	CG11127	1.00457	0.0927531	0.758641
FBgn0263049	2	4	0	2	3	5	2	4	4	5	chr2L:18455415-18473434	let-7-C	0.814063	0.0928417	0.758641
FBgn0265017	0	0	1	1	1	1	2	2	1	0	chr2L:2181660-2185797	CR43751	0.829689	0.0932309	0.760527
FBgn0036386	23	21	22	16	27	8	24	17	15	16	chr3L:13925580-13929302	CG8833	-0.464499	0.0933232	0.760527
FBgn0003701	0	0	1	0	0	0	0	0	0	0	chr2R:17860971-17866265	thr	-0.551889	0.0933427	0.760527
FBgn0034451	0	0	0	0	0	0	0	0	1	0	chr2R:19485192-19487139	TBCB	0.636205	0.0935453	0.760556
FBgn0029892	0	1	1	0	0	0	0	0	0	0	chrX:6687294-6689076	CG3184	-0.504688	0.0935742	0.760556
FBgn0041582	2	0	0	0	0	0	0	0	0	0	chr2R:24126336-24133853	tamo	-0.680229	0.0936166	0.760556
FBgn0032915	0	0	0	0	0	1	0	0	0	0	chr2L:21094664-21102731	CG12050	0.620786	0.093866	0.760987
FBgn0031861	0	0	0	0	1	1	0	0	0	0	chr2L:6804022-6806094	CG17375	0.570951	0.0939383	0.760987
FBgn0031066	2	0	0	1	0	0	1	0	0	1	chrX:19740235-19744637	CoVIb	-0.63486	0.0939401	0.760987
FBgn0035617	0	0	0	0	0	0	1	0	0	0	chr3L:5583367-5590692	l(3)psg2	-0.413955	0.0941153	0.761675
FBgn0063923	0	0	0	1	0	0	0	0	1	1	chr3L:216323-218360	Kaz1-ORFB	0.382089	0.0944112	0.762379
FBgn0053234	10	15	6	22	11	16	16	16	15	24	chr3L:2661320-2663924	CG33234	0.534365	0.094464	0.762379
FBgn0085434	5	4	4	2	5	4	7	4	8	6	chr2R:24891312-24921979	NaCP60E	0.479967	0.0944732	0.762379
FBgn0037150	0	1	0	0	1	3	2	0	3	1	chr3L:22072766-22074825	CG7133	1.13525	0.094576	0.76248
FBgn0030926	1	0	0	1	0	0	0	0	0	0	chrX:18484185-18487223	psh	-0.551373	0.0947038	0.762781
FBgn0035293	0	0	0	0	0	1	0	0	0	0	chr3L:1933331-1939405	CG5687	0.760608	0.0948619	0.763066
FBgn0013676	10	3	13	10	1	5	1	1	0	2	chrM:4434-5826	mt:CoIII	-1.69215	0.09492	0.763066
FBgn0039255	0	1	0	0	2	0	0	0	0	0	chr3R:24947330-24949841	CG13646	-0.648276	0.0950164	0.763115
FBgn0051104	6	10	9	7	8	5	9	3	1	9	chr3R:25285171-25287276	CG31104	-0.964362	0.0954623	0.764729
FBgn0039914	4	5	6	2	7	2	1	4	2	4	chr4:622917-626333	mav	-0.870761	0.0954658	0.764729
FBgn0032168	0	0	0	0	0	3	1	0	0	1	chr2L:9951770-9954483	CG13126	0.816653	0.0954892	0.764729
FBgn0029928	0	0	0	0	0	0	1	1	0	0	chrX:7011937-7014183	CG3032	0.587518	0.0958606	0.766975
FBgn0030307	0	1	0	0	0	1	1	0	1	1	chrX:11486244-11491875	CG33235	0.415948	0.0960019	0.767379
FBgn0041585	0	3	2	1	1	0	1	0	1	0	chr2R:17843140-17860884	olf186-F	-0.931697	0.0962323	0.768493
FBgn0039945	0	0	1	0	0	0	0	0	0	0	chrX:23084658-23092933	CG17159	-0.524504	0.0964416	0.768636
FBgn0034894	0	1	0	0	0	0	0	0	0	0	chr2R:23698647-23702708	CG4091	-0.442775	0.0964487	0.768636
FBgn0043841	1	0	1	0	0	0	0	0	0	0	chr2L:12402968-12423741	vir-1	-0.581353	0.0965623	0.768636
FBgn0028969	0	0	1	0	0	0	0	0	0	0	chrX:1858839-1862092	deltaCOP	-0.498702	0.0966649	0.768636
FBgn0027556	0	0	0	0	0	0	1	0	0	3	chrX:16912878-16938511	CG4928	0.841385	0.0967835	0.768636
FBgn0039584	0	0	1	0	0	0	2	1	0	0	chr3R:28417906-28475116	beat-VI	0.624211	0.0969699	0.768636
FBgn0002036	1	0	1	2	1	0	4	1	4	4	chr2L:19114099-19116872	CG10561	0.961776	0.09775	0.768636
FBgn0015360	0	0	0	0	0	0	0	0	1	0	chr3L:2258537-2262966	oxt	0.465122	0.0977611	0.768636
FBgn0264495	2	1	3	2	2	1	0	0	0	4	chr3R:6406553-6449576	gpp	-1.11249	0.0978671	0.768636
FBgn0262476	0	2	3	2	5	2	3	0	0	1	chr2R:18514272-18526741	CG43066	-1.24625	0.0981919	0.768636
FBgn0038332	0	0	0	0	0	0	1	0	0	0	chr3R:15369734-15372514	CG6136	0.530332	0.098229	0.768636
FBgn0085468	0	0	0	0	0	0	0	2	0	0	chr2R:13158364-13160492	CG34439	0.603563	0.0983665	0.768636
FBgn0038919	0	0	0	0	0	0	1	0	2	0	chr3R:21913445-21915848	CG17843	0.638404	0.0983681	0.768636
FBgn0038415	4	5	3	0	1	0	0	0	1	1	chr3R:16325190-16327633	CG17929	-0.945125	0.0984949	0.768636
FBgn0037578	1	1	0	0	0	0	0	0	0	0	chr3R:8341359-8343818	CG9601	-0.574848	0.0985259	0.768636
FBgn0262825	3	0	0	0	0	0	0	0	0	0	chr3R:17381827-17383069	CR43196	-0.656903	0.0988129	0.768636
FBgn0002906	0	0	0	0	0	0	1	0	0	0	chr3R:11736508-11742085	Blm	0.422284	0.0988423	0.768636
FBgn0015568	0	1	2	0	0	0	0	0	0	0	chr3R:7545431-7549426	alpha-Est1	-0.563365	0.0990062	0.768636
FBgn0016693	1	0	0	0	0	1	0	0	0	1	chr3R:12697020-12705177	Past1	0.773108	0.0991434	0.768636
FBgn0083946	0	1	0	0	0	0	0	0	0	0	chr3R:25169263-25194078	lobo	-0.338958	0.0993335	0.768636
FBgn0267533	0	0	0	0	0	3	1	1	0	0	chr3L:9456037-9457598	CR45873	0.776107	0.0994768	0.768636
FBgn0265272	0	0	0	1	0	0	0	0	0	0	chr2R:13422676-13423949	CG30060	-0.602496	0.099515	0.768636
FBgn0000662	1	0	0	0	1	0	0	0	0	0	chr2R:13819322-13824855	fl(2)d	-0.488745	0.0996061	0.768636
FBgn0265345	0	1	4	3	4	3	4	5	5	4	chr2R:10782593-10785899	CR44299	0.874784	0.0996151	0.768636
FBgn0086445	0	0	0	0	0	0	1	0	0	0	chr2L:19126958-19129628	l(2)37Cd	0.634091	0.0996527	0.768636
FBgn0037626	0	0	0	1	0	0	0	0	0	0	chr3R:8769092-8771452	CG8236	-0.496646	0.0996812	0.768636
FBgn0032731	0	1	1	2	3	1	0	0	1	1	chr2L:18977217-18987582	Swip-1	-0.868507	0.0997976	0.768636
FBgn0065035	0	0	0	0	1	0	0	0	0	0	chrX:15857832-15859681	AlkB	-0.574545	0.099816	0.768636
FBgn0020496	0	0	0	0	1	0	1	0	1	3	chr3R:13011347-13026577	CtBP	0.828157	0.100211	0.768636
FBgn0038630	3	0	0	2	3	0	1	0	1	0	chr3R:18598389-18600399	CG14305	-1.08341	0.100402	0.768636
FBgn0022893	6	9	12	6	9	5	5	10	6	2	chr2L:21626007-21630234	Df31	-0.635272	0.100474	0.768636
FBgn0032457	0	0	0	1	0	0	0	0	0	0	chr2L:12760044-12762142	CG15483	-0.568641	0.100501	0.768636
FBgn0031101	0	1	0	0	0	0	1	2	1	0	chrX:20327142-20328982	CG1631	0.682842	0.100566	0.768636
FBgn0035714	0	0	0	0	0	1	0	0	0	0	chr3L:6752611-6754331	CG8549	0.613488	0.100632	0.768636
FBgn0039225	0	0	1	1	1	0	0	1	0	0	chr3R:24787752-24798257	Ets96B	-0.556332	0.100717	0.768636
FBgn0039723	2	1	0	1	0	0	0	0	0	0	chr3R:29926953-29929068	CG15522	-0.755994	0.100814	0.768636
FBgn0041713	2	2	2	5	4	4	1	1	1	3	chr2L:15035092-15038143	yellow-c	-0.700072	0.100853	0.768636
FBgn0036522	3	2	5	2	3	1	4	4	5	8	chr3L:15619599-15624432	CG7372	0.670089	0.100863	0.768636
FBgn0039902	2	0	0	0	0	2	1	2	0	0	chr4:310628-314389	Zip102B	0.929659	0.100893	0.768636
FBgn0263025	1	0	0	0	0	0	0	1	0	0	chr3R:27694933-27696833	CG43320	-0.449699	0.101069	0.768636
FBgn0025835	0	0	2	0	0	2	1	1	2	1	chrX:142429-148728	CG17707	0.862054	0.101175	0.768636
FBgn0046878	0	0	1	0	0	2	0	0	1	1	chr3R:6107832-6110035	Obp83cd	0.781207	0.101224	0.768636
FBgn0265338	0	0	0	0	1	1	0	0	0	2	chr2R:9708394-9710798	CR44292	0.731323	0.101234	0.768636
FBgn0036329	0	1	0	0	0	0	0	0	0	0	chr3L:12994833-12997720	CG11262	-0.461128	0.101329	0.768636
FBgn0001222	1	0	0	0	1	1	1	0	3	2	chr2R:18130001-18134936	Hsf	0.788651	0.10133	0.768636
FBgn0041707	1	0	1	0	0	0	0	0	0	0	chr3R:5376478-5378277	7B2	-0.472659	0.101339	0.768636
FBgn0031142	1	1	0	1	0	0	0	0	0	0	chrX:21023088-21026190	r-cup	-0.544994	0.101414	0.768636
FBgn0250785	0	0	0	1	0	0	0	0	0	0	chr2L:20788360-20797344	vari	-0.470657	0.101466	0.768636
FBgn0034990	0	0	1	1	0	0	0	0	0	0	chr2R:24201789-24208505	CG11406	-0.506222	0.101615	0.768636
FBgn0038272	1	0	0	1	0	1	0	0	0	0	chr3R:14892090-14894256	CG7265	-0.629353	0.101672	0.768636
FBgn0038206	0	0	0	0	1	0	0	0	0	0	chr3R:14122352-14124776	twf	-0.520781	0.101768	0.768636
FBgn0261553	0	1	0	0	1	0	1	2	1	1	chr3L:11214203-11231047	CG42671	0.709794	0.101778	0.768636
FBgn0033060	1	0	0	0	0	0	0	0	0	0	chr2R:6076608-6078390	CG7849	-0.546695	0.10184	0.768636
FBgn0265637	0	0	0	0	0	1	0	2	0	0	chr2R:7621585-7622997	CR44444	0.584623	0.101892	0.768636
FBgn0033029	7	9	10	10	8	4	8	7	8	6	chr2R:5656104-5663524	Not3	-0.352029	0.101903	0.768636
FBgn0037831	0	0	1	0	0	1	3	0	1	0	chr3R:10761008-10767058	Cap-H2	0.921404	0.102006	0.768636
FBgn0262575	2	0	1	0	1	0	0	0	0	0	chrX:6065427-6066718	CG43115	-0.660022	0.102047	0.768636
FBgn0034053	2	2	3	0	1	1	1	0	0	0	chr2R:15942562-15947568	Cyp4aa1	-0.896367	0.102052	0.768636
FBgn0025637	0	1	0	0	0	0	0	0	0	0	chrX:655812-658201	SkpA	-0.508024	0.10206	0.768636
FBgn0262352	0	0	0	0	1	0	0	0	0	0	chr2L:13118992-13121069	CG43050	-0.436474	0.102122	0.768636
FBgn0263392	0	0	0	1	0	0	1	1	0	0	chr3L:2785905-2879460	Tet	0.568849	0.102149	0.768636
FBgn0266941	0	0	0	0	0	0	0	1	0	0	chr3L:18077279-18078405	CR45392	0.394538	0.102437	0.768636
FBgn0263397	1	5	6	2	11	1	2	1	2	3	chr2R:14275828-14300397	Ih	-1.16649	0.102447	0.768636
FBgn0037466	0	2	0	0	0	0	0	0	0	0	chr3R:7067099-7071926	CG1965	-0.64177	0.102553	0.768636
FBgn0030507	1	0	0	2	1	0	0	0	0	0	chrX:13667712-13669875	CG11164	-0.748377	0.102572	0.768636
FBgn0039165	0	0	0	0	0	0	1	0	0	0	chr3R:24193530-24197182	CG6204	0.449867	0.10258	0.768636
FBgn0004914	0	0	0	0	0	0	2	0	0	0	chr2L:8686924-8709913	Hnf4	0.433283	0.10271	0.768636
FBgn0037360	5	6	2	4	1	1	0	1	2	3	chr3R:5655934-5660214	CG2182	-1.05709	0.102721	0.768636
FBgn0035084	4	2	4	0	2	0	1	0	2	1	chr2R:24943090-24945503	CG15861	-1.11482	0.102891	0.768636
FBgn0000413	3	1	1	0	1	0	1	0	0	1	chr2L:10387803-10393530	da	-0.856161	0.10294	0.768636
FBgn0037837	1	0	0	0	0	0	0	0	0	0	chr3R:10811279-10815349	CG14693	-0.511598	0.103005	0.768636
FBgn0000326	0	0	0	0	0	0	2	0	0	0	chr2R:21616759-21619381	clt	0.463479	0.103162	0.768636
FBgn0040309	0	0	1	0	2	1	0	0	0	0	chrX:13329522-13332296	Jafrac1	-0.703716	0.103185	0.768636
FBgn0032536	0	1	1	1	0	0	0	1	0	0	chr2L:13914423-13956490	Ance-3	-0.786361	0.103238	0.768636
FBgn0264676	0	0	0	1	1	0	0	0	0	0	chrX:12066898-12070441	CR43961	-0.611652	0.103325	0.768636
FBgn0260855	0	0	0	0	0	0	1	0	1	0	chrX:805774-808502	Sec22	0.452086	0.103466	0.768636
FBgn0033043	1	0	0	0	0	0	0	0	0	0	chr2R:5796893-5798814	Or42b	-0.481435	0.103494	0.768636
FBgn0013679	5	1	4	2	1	0	0	2	2	0	chrM:11418-12960	mt:ND1	-0.947196	0.103582	0.768636
FBgn0036391	0	2	1	3	1	0	0	0	1	0	chr3L:13977603-13993702	CG17364	-0.734404	0.103595	0.768636
FBgn0264294	0	0	1	0	0	0	0	0	0	0	chr2R:7533204-7536238	Cyt-b5	-0.514076	0.103626	0.768636
FBgn0031799	1	0	1	1	1	0	0	0	0	0	chr2L:6332579-6338973	Pez	-0.537367	0.103698	0.768636
FBgn0014869	0	0	1	0	1	0	0	0	0	0	chr3R:29147946-29150203	Pglym78	-0.474369	0.103844	0.768636
FBgn0014863	0	0	0	0	0	0	1	0	1	0	chr3R:7112548-7118034	Mlp84B	0.646938	0.103867	0.768636
FBgn0022213	2	3	2	5	3	0	2	0	4	3	chr2L:16820854-16825509	Cas	-0.935837	0.103928	0.768636
FBgn0051760	0	0	0	0	0	0	0	0	1	0	chr2L:12142478-12170810	CG31760	0.457546	0.10399	0.768636
FBgn0085364	0	0	0	0	0	0	0	1	0	0	chrX:3545560-3546412	CR34335	0.445661	0.104097	0.76869
FBgn0032271	0	0	0	1	0	0	0	0	0	0	chr2L:10629050-10638773	CG7329	-0.441589	0.104189	0.76869
FBgn0013305	2	0	1	3	1	1	0	0	0	0	chr2R:12876792-12880532	Nmda1	-0.819691	0.10437	0.76869
FBgn0261532	4	2	2	2	3	2	6	4	6	4	chr3R:18178973-18183781	cdm	0.520989	0.104375	0.76869
FBgn0083953	1	0	0	0	0	0	0	0	0	0	chr3R:9399268-9400355	CG34117	0.446373	0.104456	0.76869
FBgn0266163	0	0	1	0	0	0	0	0	0	0	chr2L:15417627-15418663	CG44869	-0.465806	0.104667	0.76869
FBgn0029785	1	0	0	0	0	1	0	0	0	0	chrX:5672099-5673849	RpL35	0.546074	0.104794	0.76869
FBgn0003390	0	0	0	1	1	2	2	0	1	1	chrX:6771161-6779961	shf	0.919192	0.104854	0.76869
FBgn0052783	1	0	0	0	0	0	1	0	0	0	chrX:3944741-3948762	CG32783	-0.543659	0.104879	0.76869
FBgn0029874	0	0	0	0	0	0	0	3	0	1	chrX:6525804-6528190	CG3342	0.678343	0.105004	0.76869
FBgn0262101	4	4	2	5	5	2	3	4	2	2	chrX:17245051-17247318	CG42854	-0.457678	0.105025	0.76869
FBgn0000447	1	0	0	2	1	0	0	0	0	1	chr3R:8651089-8653218	Dhod	-0.851302	0.105098	0.76869
FBgn0266669	0	0	0	0	1	0	0	1	1	0	chr3L:17421485-17425519	Sec3	0.436747	0.105289	0.76869
FBgn0038321	5	3	6	6	6	5	6	10	7	7	chr3R:15337606-15343558	CG6218	0.373632	0.105327	0.76869
FBgn0035785	0	0	0	0	0	0	1	1	0	0	chr3L:7455847-7458910	ppk26	0.452081	0.105382	0.76869
FBgn0031643	0	0	0	0	0	1	0	0	0	0	chr2L:4882996-4885971	CG3008	0.547182	0.105504	0.76869
FBgn0032122	0	0	0	1	0	0	0	0	0	0	chr2L:9528213-9529950	CG31883	-0.517367	0.105546	0.76869
FBgn0058263	0	0	0	0	0	0	0	1	0	0	chr2R:2494440-2565687	MFS17	0.636905	0.105786	0.769299
FBgn0028427	7	9	4	6	6	5	2	2	3	10	chr3L:21216599-21219542	Ilk	-0.658942	0.10599	0.769299
FBgn0040832	0	0	0	0	0	0	0	0	0	1	chr3L:8214978-8216500	CG8012	0.387224	0.1062	0.769299
FBgn0086371	0	1	0	0	0	0	0	0	0	0	chr3R:13361514-13367212	poly	0.600177	0.10621	0.769299
FBgn0036147	1	2	0	2	1	0	1	0	0	1	chr3L:11197864-11206318	Plod	-0.739857	0.106342	0.769299
FBgn0034177	0	0	0	0	1	1	1	2	0	1	chr2R:17001692-17003901	CG6796	0.584364	0.106584	0.769299
FBgn0261461	0	0	0	0	0	0	0	0	0	1	chrX:19135805-19167384	RhoGAP18B	-0.457155	0.106678	0.769299
FBgn0033593	0	0	0	0	0	1	0	0	0	0	chr2R:11241443-11242496	Listericin	0.319429	0.106683	0.769299
FBgn0037963	0	1	0	0	0	0	0	0	0	0	chr3R:11893210-11949431	Cad87A	-0.554875	0.106739	0.769299
FBgn0266917	0	0	0	0	0	0	0	0	1	0	chr3R:16999082-17002657	CG16941	0.384941	0.106761	0.769299
FBgn0266311	1	4	1	3	2	1	0	1	3	1	chr2L:1708150-1709546	CR44976	-0.840562	0.106825	0.769299
FBgn0000339	0	0	0	0	0	0	0	0	1	0	chr2L:16308990-16311028	cni	0.483858	0.106914	0.769299
FBgn0033543	1	0	0	1	0	0	0	0	0	0	chr2R:10729276-10731830	CG12338	-0.608028	0.10695	0.769299
FBgn0261243	0	0	0	0	0	1	0	0	1	2	chr3L:1502541-1523682	Psa	0.736542	0.107179	0.769299
FBgn0033196	1	4	4	0	0	0	0	1	0	0	chr2R:7594963-7621013	CG1358	-1.02063	0.107192	0.769299
FBgn0034253	1	0	1	1	0	0	0	0	0	0	chr2R:17604649-17639440	CG10936	-0.582557	0.107257	0.769299
FBgn0004623	1	4	1	4	3	0	2	0	0	1	chr3L:19687335-19690294	Gbeta76C	-1.0621	0.10741	0.769299
FBgn0039564	1	0	1	1	1	1	0	1	0	0	chr3R:27954615-27957628	CG5527	-0.56467	0.107414	0.769299
FBgn0039536	0	0	0	1	0	0	0	0	0	0	chr3R:27662137-27677401	unc80	-0.551282	0.10746	0.769299
FBgn0038146	2	1	3	2	5	3	3	9	8	3	chr3R:13385346-13389011	CG9799	0.827296	0.107535	0.769299
FBgn0038814	0	0	0	2	0	2	2	1	0	2	chr3R:20610949-20617203	CG15923	0.895339	0.107871	0.769299
FBgn0050421	0	0	0	0	1	0	0	0	0	0	chr2R:24743447-24757278	CG30421	0.370816	0.107959	0.769299
FBgn0001565	0	1	1	0	0	0	0	0	0	0	chrX:21385216-21388248	Hlc	-0.443949	0.108076	0.769299
FBgn0000566	8	3	0	1	2	6	5	4	3	4	chr2R:18627616-18629697	Eip55E	0.79173	0.108265	0.769299
FBgn0265194	1	1	2	1	0	0	0	0	1	0	chr2R:15262506-15309670	Trpm	-0.728981	0.10842	0.769299
FBgn0033059	0	0	0	0	0	0	1	0	0	0	chr2R:6074169-6076669	CG7845	0.348247	0.108509	0.769299
FBgn0263619	1	3	4	3	3	8	5	5	3	2	chr3R:5607497-5609622	CR43628	0.811009	0.108712	0.769299
FBgn0037149	1	0	0	4	0	0	1	0	0	0	chr3L:22065605-22067518	CG14561	-0.894032	0.10895	0.769299
FBgn0034537	1	0	0	0	0	0	0	0	0	0	chr2R:20643734-20646167	DMAP1	-0.364684	0.109023	0.769299
FBgn0033170	14	17	25	23	18	9	13	20	15	18	chr2R:7442562-7444129	sPLA2	-0.413646	0.109025	0.769299
FBgn0037879	0	1	1	0	0	2	2	1	1	0	chr3R:11225218-11226983	scpr-C	0.873299	0.109117	0.769299
FBgn0265901	82	80	77	74	82	62	74	71	84	61	chrX:2175515-2181118	CR44690	-0.153379	0.10913	0.769299
FBgn0038775	2	2	3	4	9	2	3	2	0	3	chr3R:20207899-20210093	CG17199	-1.00736	0.109205	0.769299
FBgn0262742	6	0	3	3	2	4	0	0	0	0	chr3R:16624936-16640073	Fas1	-1.42796	0.109233	0.769299
FBgn0021872	0	0	1	1	1	0	0	0	1	0	chr2R:21143243-21146052	Xbp1	-0.83932	0.109393	0.769299
FBgn0029976	0	0	1	1	0	0	2	2	1	1	chrX:7911787-7918746	snz	0.731721	0.109607	0.769299
FBgn0024846	0	0	0	1	1	0	0	0	1	0	chr2L:13780387-13782913	p38b	-0.605679	0.109676	0.769299
FBgn0032123	0	0	0	0	1	0	0	0	0	0	chr2L:9520908-9540362	Oatp30B	-0.528686	0.109755	0.769299
FBgn0035471	1	0	0	1	0	0	0	0	0	0	chr3L:3903190-3905337	Sc2	-0.455493	0.109981	0.769299
FBgn0025186	5	5	7	3	8	10	5	7	8	7	chr2R:22212533-22217566	ari-2	0.40628	0.110052	0.769299
FBgn0266672	1	0	0	2	0	1	2	0	1	1	chr3R:5754630-5759299	Sec8	0.68758	0.110179	0.769299
FBgn0034286	0	0	1	0	0	0	0	0	0	0	chr2R:17974820-18008204	dpr13	-0.513568	0.110203	0.769299
FBgn0266933	9	12	8	6	4	5	5	7	2	3	chr3L:20835810-20837437	CR45384	-0.728401	0.110289	0.769299
FBgn0267155	0	0	0	0	0	0	1	0	0	0	chr3R:11780339-11781410	CR45595	0.566745	0.110338	0.769299
FBgn0032879	1	0	0	0	0	1	0	0	0	1	chr2L:20726849-20730584	CG9317	0.538823	0.110355	0.769299
FBgn0050295	0	0	0	0	0	0	0	0	0	1	chr2R:20870489-20879447	Ipk1	0.450243	0.110446	0.769299
FBgn0020388	0	0	1	0	0	0	0	0	0	0	chr3L:12520827-12524316	Gcn5	0.439944	0.110507	0.769299
FBgn0031312	0	0	0	2	0	0	0	0	0	0	chr2L:1158359-1160522	Tango14	-0.608143	0.110547	0.769299
FBgn0038301	2	2	1	1	1	3	2	1	1	1	chr3R:15210975-15213960	CG6654	0.478541	0.110619	0.769299
FBgn0260012	1	1	2	0	0	0	0	0	0	1	chr2R:12027683-12034027	pds5	-0.760761	0.110678	0.769299
FBgn0032955	0	0	1	0	0	0	0	0	0	0	chr2L:21613930-21624382	CG2201	-0.621885	0.110807	0.769299
FBgn0053200	0	0	0	2	1	0	0	0	0	0	chr2R:22408223-22409644	ventrally-expressed-protein-D	-0.58738	0.110905	0.769299
FBgn0259219	0	0	1	0	0	0	0	0	0	0	chr2R:13259799-13266638	CG42319	-0.531052	0.110996	0.769299
FBgn0033479	0	0	1	0	0	0	0	0	0	0	chr2R:10063083-10066816	CG2292	-0.433667	0.111064	0.769299
FBgn0038158	0	1	0	0	0	0	0	0	0	0	chr3R:13587695-13589027	CG14370	0.494199	0.111133	0.769299
FBgn0261403	5	4	1	4	7	10	7	7	4	6	chr2R:5306986-5329857	sxc	0.622728	0.111136	0.769299
FBgn0261799	0	0	0	0	1	0	1	2	1	0	chr3L:16422493-16452260	dsx-c73A	0.824309	0.111172	0.769299
FBgn0027296	3	2	1	0	2	3	5	3	3	1	chrX:2259905-2262817	temp	0.797115	0.111303	0.769299
FBgn0051778	0	0	0	0	1	0	0	0	0	0	chr2L:3703804-3705790	CG31778	-0.402999	0.111607	0.769299
FBgn0053181	0	0	0	0	0	2	0	0	0	1	chrX:8489046-8517331	CG33181	0.675356	0.111617	0.769299
FBgn0010173	1	0	0	0	0	1	1	1	0	0	chr3R:8261818-8264753	RpA-70	0.706121	0.11169	0.769299
FBgn0026404	1	0	0	0	0	0	0	0	0	0	chr3L:9968177-9971304	Dronc	-0.508894	0.111696	0.769299
FBgn0023542	0	0	1	1	0	3	1	0	0	1	chrX:2182516-2184970	Nmd3	0.708779	0.111729	0.769299
FBgn0044049	2	0	0	0	1	0	0	1	0	0	chr3L:9803097-9804565	Ilp4	-0.647135	0.11174	0.769299
FBgn0052382	1	1	0	1	0	1	0	0	0	1	chr3L:7439252-7441035	sphinx2	-0.782605	0.111782	0.769299
FBgn0025865	0	0	0	0	0	0	0	0	0	1	chr3R:21061378-21064773	Cortactin	0.518827	0.111849	0.769299
FBgn0013772	0	0	0	0	1	0	0	0	0	0	chr2R:14886869-14889312	Cyp6a8	-0.456324	0.1119	0.769299
FBgn0051156	0	2	0	0	0	0	0	0	0	0	chr3R:22608368-22613958	CG31156	-0.698829	0.111918	0.769299
FBgn0024360	1	0	1	1	0	0	0	1	1	0	chrX:1344570-1349659	CG11418	-0.511762	0.111921	0.769299
FBgn0266304	10	8	16	14	10	17	17	17	12	12	chr2L:122535-124333	CR44969	0.373655	0.112009	0.769299
FBgn0021760	0	0	0	0	0	0	1	1	0	0	chr3L:21172551-21183580	chb	0.457894	0.112139	0.769566
FBgn0264855	0	0	0	0	0	1	0	0	1	1	chr2L:407728-415079	AP-2alpha	0.667332	0.112348	0.770251
FBgn0038788	0	0	0	0	0	2	0	0	1	0	chr3R:20328163-20331217	Sirt2	0.640064	0.112494	0.770251
FBgn0035751	0	0	0	0	1	0	0	0	0	0	chr3L:7236498-7238424	CG14829	0.433797	0.11261	0.770251
FBgn0036180	1	0	0	0	0	0	0	0	0	0	chr3L:11605134-11609767	CG6091	-0.423259	0.11268	0.770251
FBgn0019968	1	0	2	1	0	0	0	0	0	0	chr2R:15515476-15532561	Khc-73	-0.606168	0.112799	0.770251
FBgn0266586	0	0	0	1	0	1	0	2	0	0	chr2L:17583607-17584770	CR45111	0.867885	0.11288	0.770251
FBgn0033851	2	5	4	5	2	4	6	10	3	5	chr2R:13525075-13526750	CG13332	0.611932	0.113086	0.770251
FBgn0262583	0	0	1	0	0	2	1	0	1	0	chr2R:7402455-7404172	CG43123	0.613222	0.113097	0.770251
FBgn0053548	1	2	3	0	2	7	0	1	3	4	chrX:2205213-2214111	msta	0.976899	0.113274	0.770251
FBgn0035400	0	1	0	0	0	3	1	1	1	0	chr3L:3127732-3143759	CG11537	0.838782	0.113287	0.770251
FBgn0030582	0	0	0	1	1	0	0	0	0	0	chrX:14832345-14836564	CG14411	-0.423506	0.113456	0.770251
FBgn0039321	0	0	1	0	2	2	2	2	0	1	chr3R:25306105-25308693	CG10550	1.0153	0.113469	0.770251
FBgn0039356	0	0	0	0	0	0	0	0	0	1	chr3R:25678381-25679831	CG5039	0.417027	0.113499	0.770251
FBgn0003256	1	0	0	0	0	0	2	1	1	0	chr2R:1071160-1126229	rl	0.820285	0.113516	0.770251
FBgn0025394	1	1	0	0	0	0	1	1	2	1	chrX:1483177-1517917	inc	0.596719	0.114185	0.772258
FBgn0016131	1	0	1	0	0	0	0	0	1	0	chr2R:16579168-16585750	Cdk4	-0.513558	0.114208	0.772258
FBgn0031252	0	0	1	0	1	0	0	0	0	0	chr2L:418132-419954	CG13690	-0.489998	0.114344	0.772258
FBgn0262822	0	0	0	0	0	0	1	0	2	0	chrX:20864511-20866033	CR43193	0.595099	0.114421	0.772258
FBgn0033079	3	3	1	5	0	1	0	0	2	0	chr2R:6642116-6645400	Fmo-2	-1.07837	0.11449	0.772258
FBgn0046876	1	0	0	0	0	1	0	1	0	1	chr3R:6109340-6111336	Obp83ef	0.386783	0.11464	0.772258
FBgn0030723	1	0	0	0	0	2	1	0	0	1	chrX:16063436-16070606	dpr18	0.67206	0.114721	0.772258
FBgn0261802	2	5	4	5	8	1	2	4	5	2	chr2L:22130919-22166523	CG42748	-0.73047	0.114833	0.772258
FBgn0011603	0	0	0	0	0	1	0	1	0	0	chr2L:4467698-4477324	ine	0.50314	0.115035	0.772258
FBgn0034165	0	0	1	0	0	0	0	0	0	0	chr2R:16873470-16875279	CG6435	-0.395867	0.115037	0.772258
FBgn0036751	0	0	0	2	0	1	2	1	2	0	chr3L:17748531-17750890	Adgf-B	0.828817	0.115155	0.772258
FBgn0039566	0	0	0	0	0	0	0	0	1	2	chr3R:27963113-27967260	CG4849	0.774717	0.115235	0.772258
FBgn0038541	0	0	0	0	0	0	1	0	0	0	chr3R:17736309-17747772	TyrRII	0.438308	0.115241	0.772258
FBgn0038402	1	0	0	0	0	0	0	0	0	0	chr3R:16149067-16151614	Fer2	-0.55263	0.115302	0.772258
FBgn0259935	0	0	0	0	1	0	0	0	0	0	chr3L:7423525-7455019	CG42458	-0.421016	0.115307	0.772258
FBgn0083968	0	0	1	0	0	0	0	0	0	0	chr2L:7885201-7886411	CG34132	-0.547249	0.115334	0.772258
FBgn0263219	0	0	0	1	1	0	0	0	0	0	chr3L:8238345-8282700	Dscam4	-0.642185	0.115368	0.772258
FBgn0264324	3	7	5	3	6	2	5	3	1	6	chr3R:28844968-28870741	spg	-0.655423	0.11552	0.772665
FBgn0001104	0	0	0	0	0	0	0	0	0	1	chr3L:6972448-6980346	Galphai	0.41995	0.116062	0.775069
FBgn0027518	0	0	2	3	0	0	0	0	0	0	chr3R:29741670-29745394	CG7609	-0.799166	0.116076	0.775069
FBgn0267780	1	0	0	0	0	0	0	0	0	0	chr3R:30025916-30027174	CR46111	-0.520721	0.116237	0.775069
FBgn0035161	0	0	0	0	0	0	0	0	1	0	chr3L:803125-804353	CG13898	0.385864	0.116335	0.775069
FBgn0039932	19	18	14	9	13	18	14	20	21	16	chr4:962039-978791	fuss	0.344454	0.116338	0.775069
FBgn0035059	10	10	16	11	15	13	10	7	10	6	chr2R:24762865-24767052	CG3894	-0.397018	0.116569	0.775143
FBgn0001987	0	0	0	0	0	1	0	0	0	0	chr2L:15755700-15763060	Gli	0.591525	0.116595	0.775143
FBgn0039480	0	0	0	0	0	0	0	0	1	1	chr3R:27082828-27088080	Cpr97Ea	0.373073	0.116837	0.775143
FBgn0267171	0	0	0	0	0	1	0	0	0	0	chrX:21373333-21374719	CR45611	0.435893	0.116877	0.775143
FBgn0052369	3	4	2	3	2	4	2	1	1	0	chr3L:7776803-7810127	CG32369	-0.718996	0.116929	0.775143
FBgn0015582	0	1	1	2	0	0	0	0	0	0	chr2R:11290692-11293476	dare	-0.896059	0.116942	0.775143
FBgn0039941	25	15	12	11	10	16	14	20	21	19	chrX:23067999-23081446	CG17167	0.418783	0.116992	0.775143
FBgn0003744	1	3	1	2	0	2	2	4	2	4	chr3L:19830562-19834606	trc	0.791575	0.117338	0.776611
FBgn0031995	5	1	4	4	10	3	7	6	15	12	chr2L:8190506-8197220	CG8475	0.874656	0.117398	0.776611
FBgn0032437	2	0	0	0	0	0	1	1	0	1	chr2L:12453362-12455253	CR17024	0.727075	0.117649	0.776819
FBgn0266681	0	0	0	0	0	0	0	0	1	0	chr3L:10893344-10895045	CR45171	0.502158	0.117967	0.776819
FBgn0038649	0	0	1	0	0	1	0	0	2	0	chr3R:18743761-18746343	CG7718	0.611537	0.118229	0.776819
FBgn0263343	0	0	0	1	0	0	1	0	0	0	chr3R:4984196-4986422	CR43424	-0.501781	0.118417	0.776819
FBgn0262719	6	3	2	2	7	6	4	9	8	4	chr3L:8472505-8507448	CG43163	0.572961	0.118449	0.776819
FBgn0052374	0	0	0	0	0	1	1	0	0	0	chr3L:7539967-7541470	CG32374	0.540131	0.118474	0.776819
FBgn0030485	0	0	0	0	0	0	2	0	0	0	chrX:13409067-13413376	CG1998	0.498243	0.118486	0.776819
FBgn0030015	0	0	0	0	0	0	0	1	0	1	chrX:8161238-8163094	CG10761	0.402056	0.118489	0.776819
FBgn0266642	0	2	4	4	0	6	6	1	3	6	chr2R:21309093-21310448	CR45149	1.01208	0.118491	0.776819
FBgn0040388	0	0	0	0	1	0	0	0	0	0	chrX:2443865-2470345	boi	-0.343861	0.11853	0.776819
FBgn0004910	0	0	0	0	0	0	0	0	1	0	chr3L:3909671-3935919	Eip63F-1	0.429625	0.11863	0.776819
FBgn0030328	0	0	0	0	0	0	1	0	0	0	chrX:11709818-11715867	Amun	0.44175	0.118637	0.776819
FBgn0011336	1	0	0	0	0	0	0	0	0	0	chr3R:25066410-25069939	OstStt3	-0.303697	0.118645	0.776819
FBgn0260941	3	0	1	0	1	0	1	0	0	0	chr3L:12205936-12267143	app	-0.653654	0.118718	0.776819
FBgn0034494	4	1	3	1	3	0	1	0	2	0	chr2R:20271351-20274801	CG10444	-1.02315	0.119658	0.781957
FBgn0037164	1	4	2	6	7	4	2	1	1	2	chr3L:22465317-22468378	CG11438	-1.04544	0.119688	0.781957
FBgn0085369	3	1	2	3	2	1	3	2	0	0	chr2L:3662443-3692416	CG34340	-0.925004	0.119902	0.782371
FBgn0030680	3	2	5	5	2	9	3	5	4	4	chrX:15741041-15746533	CG8944	0.595565	0.119975	0.782371
FBgn0038934	0	0	1	0	0	0	0	1	0	1	chr3R:22211522-22217717	Gld2	0.542587	0.120137	0.782371
FBgn0261258	110	155	129	147	137	122	120	113	112	130	chr3L:21382199-21424718	rgn	-0.157307	0.120216	0.782371
FBgn0024889	0	0	0	0	0	0	0	0	0	1	chr3L:19806930-19810700	Kap-alpha1	0.407704	0.120368	0.782371
FBgn0039335	0	0	0	0	0	1	0	1	0	0	chr3R:25473188-25476058	Vps33B	0.480337	0.120385	0.782371
FBgn0263930	1	0	0	1	1	0	0	1	0	0	chr3L:8827203-8891494	dally	-0.535798	0.120455	0.782371
FBgn0267273	0	0	0	0	0	0	0	0	1	0	chrX:13345284-13346404	CR45709	0.455479	0.120574	0.782371
FBgn0034071	0	0	0	0	0	0	1	0	0	0	chr2R:16047346-16061137	CG8405	0.384702	0.120586	0.782371
FBgn0040609	5	7	6	6	6	6	5	6	3	3	chr3R:27291233-27292511	CG3348	-0.318004	0.120719	0.782633
FBgn0050423	0	1	1	0	1	1	3	1	1	1	chr2R:24874674-24876167	CG30423	0.654913	0.120921	0.783283
FBgn0262619	0	1	0	0	0	0	0	0	0	1	chr2R:23890210-23893479	DNA-ligI	-0.646688	0.121005	0.783283
FBgn0259927	0	0	2	1	0	0	0	0	0	0	chrX:18812995-18830708	CG42450	-0.652298	0.121238	0.784194
FBgn0052982	0	0	1	0	0	0	0	1	0	0	chr2L:9125435-9164023	CG32982	-0.553393	0.121604	0.785956
FBgn0086657	1	0	0	0	1	0	0	0	0	0	chr2L:20675743-20679281	ik2	0.392514	0.122096	0.786357
FBgn0028690	0	0	0	0	0	0	0	0	1	0	chr3R:5789191-5791871	Rpn5	0.617812	0.122126	0.786357
FBgn0036299	1	0	0	0	0	0	0	0	0	0	chr3L:12530134-12534026	Tsf2	-0.401769	0.122148	0.786357
FBgn0026620	0	0	0	0	0	0	1	0	0	1	chr3R:4733352-4749358	tacc	0.40245	0.122428	0.786357
FBgn0267730	0	0	0	0	0	2	0	0	0	0	chr3R:26235023-26240430	CR46061	0.515093	0.122479	0.786357
FBgn0013755	0	0	0	0	0	2	0	0	0	0	chr3L:1647567-1648914	Bro	0.646092	0.122498	0.786357
FBgn0000996	2	0	0	0	1	0	0	0	0	0	chr2R:15376317-15381290	dup	-0.494242	0.122518	0.786357
FBgn0040650	0	0	0	0	1	0	0	0	0	0	chrX:20426129-20427344	CG15456	-0.719462	0.122556	0.786357
FBgn0031367	0	0	0	0	0	0	3	0	0	0	chr2L:1831325-1832867	c-cup	0.550368	0.122581	0.786357
FBgn0042126	0	1	0	0	0	0	0	0	1	0	chr2L:12033888-12036433	CG18788	0.628893	0.122597	0.786357
FBgn0029088	2	1	2	0	0	0	0	0	0	0	chr3R:5849395-5856613	disp	-0.657713	0.122805	0.787092
FBgn0038695	0	0	0	0	0	0	0	1	0	0	chr3R:19256475-19260434	CG14280	-0.322258	0.123074	0.788216
FBgn0028538	3	4	6	5	2	4	14	12	4	6	chr2L:13793219-13799976	Sec71	0.737549	0.123296	0.789039
FBgn0000384	0	1	0	0	2	0	1	0	1	3	chr2L:22981514-22993253	cta	0.879417	0.123554	0.78905
FBgn0032772	2	3	2	1	0	1	0	1	0	2	chr2L:19380628-19383395	CG17350	-0.612913	0.123698	0.78905
FBgn0040892	0	0	0	1	0	0	0	0	0	0	chrX:862306-863502	CG14634	-0.454335	0.123736	0.78905
FBgn0039977	0	1	0	0	0	0	0	0	0	0	chr3L:23714721-23716991	CG17454	-0.346003	0.123809	0.78905
FBgn0052581	0	1	0	1	0	0	0	0	0	0	chrX:15796606-15799464	CG32581	-0.711371	0.123809	0.78905
FBgn0038641	0	0	1	0	3	0	0	0	0	0	chr3R:18680302-18687041	CG7708	-0.697098	0.123883	0.78905
FBgn0039029	0	0	0	2	0	0	0	0	0	0	chr3R:22843791-22846604	CG4704	-0.585102	0.123997	0.78905
FBgn0036764	0	0	1	0	0	0	0	0	0	0	chr3L:17852322-17857096	CG5535	0.589583	0.124165	0.78905
FBgn0039994	1	0	1	0	0	0	0	0	0	0	chr2R:4744046-4758350	conu	-0.429685	0.124199	0.78905
FBgn0029913	0	1	1	0	0	0	0	0	0	0	chrX:6847575-6849819	Cht11	-0.594143	0.124406	0.78905
FBgn0266954	0	0	0	0	0	0	0	1	0	0	chr3L:11231005-11231890	CR45405	0.437122	0.124431	0.78905
FBgn0052428	1	2	0	2	2	0	1	0	2	2	chr3L:20469372-20474025	CG32428	-0.814196	0.124631	0.78905
FBgn0033313	1	1	1	1	1	0	0	2	0	0	chr2R:8614420-8625505	Cirl	-0.800396	0.124662	0.78905
FBgn0000083	2	0	1	0	1	0	0	0	0	0	chr3R:21064939-21071219	AnxB9	-0.652418	0.124858	0.78905
FBgn0264506	1	0	0	0	1	0	0	3	0	2	chr2R:6532293-6533897	CR43905	0.742551	0.125014	0.78905
FBgn0046214	0	0	0	0	0	1	0	1	0	0	chr3R:25123071-25125921	vig2	0.598185	0.125053	0.78905
FBgn0034110	0	0	0	0	0	0	0	1	0	0	chr2R:16294098-16297534	Atg9	0.443672	0.125179	0.78905
FBgn0037025	0	2	0	0	0	0	0	0	1	0	chr3L:20800108-20807155	Spc105R	-0.594297	0.125179	0.78905
FBgn0027565	0	0	0	0	0	1	0	1	0	0	chr3L:20382103-20384411	CG5498	0.606138	0.125198	0.78905
FBgn0030425	8	10	3	5	11	13	7	9	11	10	chrX:12801359-12804534	CG3775	0.535765	0.125402	0.78905
FBgn0010113	0	1	2	0	0	0	0	0	0	0	chr3R:30277630-30372684	hdc	-0.586903	0.12543	0.78905
FBgn0031062	0	0	1	0	2	0	0	0	0	0	chrX:19703874-19706719	CG14230	-0.666895	0.125432	0.78905
FBgn0004367	0	1	0	0	1	0	0	0	1	0	chrX:16391396-16400152	mei-41	-0.503264	0.125448	0.78905
FBgn0263354	0	0	0	0	0	1	1	0	2	0	chr2L:13415129-13500729	CG42784	0.631618	0.125712	0.789886
FBgn0033607	1	1	1	1	0	0	0	1	0	1	chr2R:11280182-11284273	CG9062	-0.2935	0.125794	0.789886
FBgn0042098	0	0	0	0	0	0	0	0	0	1	chr2R:21797715-21799497	CG18735	0.400201	0.125862	0.789886
FBgn0032208	0	1	1	0	1	0	0	0	0	1	chr2L:10281641-10292667	CG5604	-0.450577	0.125962	0.78993
FBgn0052263	0	0	0	0	0	0	1	0	0	0	chr3L:3810010-3811416	CG32263	0.389591	0.126271	0.789977
FBgn0033277	0	0	0	0	0	0	2	0	0	0	chr2R:8253921-8257233	CG14760	0.582322	0.126407	0.789977
FBgn0028509	0	1	0	1	0	0	0	1	0	0	chr2L:13835262-13899014	CenG1A	-0.543999	0.126502	0.789977
FBgn0030259	0	0	1	0	0	0	0	0	0	0	chrX:11057243-11059921	CG1545	-0.375961	0.126812	0.789977
FBgn0037531	0	0	0	1	0	0	0	0	0	0	chr3R:7916297-7920601	CG10445	-0.497414	0.126823	0.789977
FBgn0032846	1	2	3	0	1	1	4	3	2	1	chr2L:20091133-20093454	CG10721	0.819576	0.126841	0.789977
FBgn0046999	3	5	5	4	3	1	3	3	4	3	chr2R:16872713-16874057	CG6429	-0.494785	0.126864	0.789977
FBgn0262816	0	0	0	0	0	0	0	0	0	1	chr2R:16380214-16386067	CG43187	0.474701	0.126889	0.789977
FBgn0266633	2	0	0	0	0	0	0	0	0	0	chr2R:12867307-12870085	CR45140	-0.546259	0.126936	0.789977
FBgn0035871	1	0	0	0	0	0	0	1	0	2	chr3L:8306843-8309243	BI-1	0.678322	0.127041	0.789977
FBgn0017418	0	0	1	0	1	2	3	2	2	0	chrX:18130090-18138086	ari-1	0.938092	0.127222	0.789977
FBgn0030360	1	2	0	2	2	2	0	0	0	0	chrX:12006874-12010206	CG1806	-0.764456	0.127236	0.789977
FBgn0264871	0	0	0	0	0	0	0	2	0	0	chr3R:22549730-22552989	CR44062	0.423427	0.127266	0.789977
FBgn0005775	0	0	1	0	0	0	0	0	0	0	chr3L:4936456-5079335	Con	-0.341947	0.12728	0.789977
FBgn0034160	5	4	5	10	9	9	8	6	14	15	chr2R:16816287-16817879	CG5550	0.588699	0.127458	0.790049
FBgn0028494	9	9	9	8	6	12	6	4	2	7	chr2R:17703033-17719648	CG6424	-0.668973	0.127565	0.790049
FBgn0035000	0	0	0	0	0	1	0	0	0	0	chr2R:24377529-24379042	CG13578	0.488111	0.127572	0.790049
FBgn0040233	0	1	0	0	0	0	1	0	0	0	chr2L:11269478-11278148	cana	-0.457177	0.127741	0.790517
FBgn0039738	2	5	3	5	3	2	1	3	1	4	chr3R:30015211-30022523	Mgat2	-0.4903	0.127958	0.791236
FBgn0010269	1	0	0	0	0	0	0	0	0	0	chrX:9247040-9250339	Dsor1	-0.371554	0.128045	0.791236
FBgn0034405	0	0	0	0	0	1	1	0	0	1	chr2R:18855465-18858547	Jheh2	0.544015	0.12821	0.791677
FBgn0086448	1	2	0	1	1	1	0	2	0	0	chrX:16358841-16361577	Gpi1	-0.888542	0.128386	0.792184
FBgn0052758	6	13	3	5	4	4	3	3	4	2	chrX:5719072-5738333	CG32758	-0.694981	0.128836	0.794378
FBgn0028412	0	0	0	0	0	1	0	0	0	0	chr2L:11585131-11587135	Mst33A	0.391177	0.129031	0.79455
FBgn0051908	0	1	2	0	2	1	0	0	0	0	chr2L:7024527-7027691	CG31908	-0.857143	0.129052	0.79455
FBgn0038820	3	9	5	6	10	5	2	9	3	2	chr3R:20675922-20677653	CG4000	-0.680955	0.129283	0.79539
FBgn0040588	2	0	2	1	0	1	0	1	0	0	chr3R:22766430-22768001	CG13841	-0.717937	0.129382	0.795422
FBgn0263601	0	0	0	1	0	0	0	0	0	0	chr3L:16006250-16012114	mib1	-0.373175	0.129819	0.796565
FBgn0261854	3	3	4	2	1	1	1	1	4	2	chr2R:14944156-14963271	aPKC	-0.738696	0.12982	0.796565
FBgn0039354	1	2	0	1	4	1	0	1	1	1	chr3R:25665507-25677516	Lgr3	-0.675108	0.129851	0.796565
FBgn0003392	0	0	0	1	2	0	0	0	0	0	chrX:15891814-15907018	shi	-0.649703	0.130102	0.796815
FBgn0037076	0	0	0	0	0	0	1	0	1	0	chr3L:21344466-21349590	ebd2	0.414129	0.130176	0.796815
FBgn0036059	0	1	1	1	0	0	0	0	0	0	chr3L:9898401-9903333	nudE	-0.546917	0.130354	0.796815
FBgn0016032	1	1	0	0	2	0	0	0	0	0	chr2R:7048936-7052266	lbm	-0.557203	0.13053	0.796815
FBgn0036782	0	0	0	0	0	0	0	0	0	1	chr3L:18201192-18203939	CG7320	0.395782	0.130536	0.796815
FBgn0031759	1	2	4	2	2	0	2	0	0	1	chr2L:5989098-5999803	lid	-0.707593	0.13054	0.796815
FBgn0039557	1	0	0	0	0	0	0	0	0	0	chr3R:27919542-27921391	CG12259	0.229582	0.130569	0.796815
FBgn0025686	0	2	2	8	1	4	4	2	7	3	chr2L:286950-289446	Amnionless	1.01008	0.130708	0.796815
FBgn0262716	0	0	1	0	0	1	0	0	0	1	chr3L:8113105-8116204	Arp3	0.543168	0.13092	0.796815
FBgn0013726	1	0	1	1	0	3	1	1	3	1	chr2R:8236969-8240599	pnut	0.678483	0.130934	0.796815
FBgn0026317	1	3	4	0	1	2	0	0	0	0	chr3R:24130005-24134956	Tsc1	-0.963487	0.130943	0.796815
FBgn0003048	1	0	0	0	0	0	0	0	0	0	chrX:2224994-2238347	pcx	-0.569244	0.131025	0.796815
FBgn0039022	7	13	6	14	12	10	7	4	6	10	chr3R:22758508-22761378	CG4725	-0.529031	0.131223	0.797445
FBgn0041195	0	0	0	0	1	0	0	0	0	0	chr2L:12397972-12402325	Pkd2	-0.433108	0.131394	0.797911
FBgn0035286	2	1	4	0	2	3	4	2	3	1	chr3L:1869717-1871866	CG13924	0.74249	0.13153	0.798163
FBgn0051163	5	7	4	5	1	8	6	7	4	7	chr3R:22133528-22296428	SKIP	0.634047	0.131753	0.798945
FBgn0000562	0	0	0	0	0	1	0	0	0	2	chr2R:23734602-23747131	egl	0.697144	0.131951	0.799566
FBgn0023174	0	1	0	0	0	0	0	0	0	0	chr3L:14999649-15001621	Prosbeta2	-0.452935	0.132183	0.799864
FBgn0025790	0	0	1	0	0	0	0	0	0	0	chr2R:23858765-23862895	TBPH	-0.431016	0.132226	0.799864
FBgn0039271	2	0	1	1	1	0	2	1	3	2	chr3R:25069625-25071216	CG11839	0.916234	0.132378	0.799864
FBgn0040395	0	0	0	0	0	0	0	1	0	0	chrX:2080308-2094250	Unc-76	0.424139	0.132453	0.799864
FBgn0029647	0	0	0	0	0	1	0	1	0	0	chrX:2946792-2947882	CG17959	0.58168	0.132474	0.799864
FBgn0002441	0	0	0	0	0	0	1	0	0	0	chr3R:27266024-27273575	l(3)mbt	0.483193	0.132668	0.80041
FBgn0035253	1	0	0	0	1	0	0	1	0	0	chr3L:1653945-1665366	CG7971	0.546896	0.132904	0.80041
FBgn0034959	0	0	0	0	0	1	1	0	3	0	chr2R:24022041-24024283	CG11388	0.708618	0.132942	0.80041
FBgn0000057	0	0	1	0	0	0	0	0	0	0	chr2R:18151402-18154362	adp	-0.503641	0.132943	0.80041
FBgn0032624	0	0	1	0	0	0	0	0	0	0	chr2L:17011174-17015002	CG6304	-0.489367	0.133069	0.800596
FBgn0000221	2	1	0	2	0	0	0	0	0	0	chrX:4104040-4106093	brn	-0.62909	0.133185	0.800721
FBgn0052793	0	1	0	1	0	3	1	2	0	1	chrX:2929494-2932928	CG32793	0.742035	0.133537	0.802268
FBgn0086782	12	23	11	15	20	22	15	22	20	20	chrX:19885806-19890362	amn	0.349546	0.133649	0.802369
FBgn0266083	2	1	1	0	0	0	1	2	2	4	chr2R:24186401-24195592	ocm	0.824793	0.134046	0.804102
FBgn0031011	0	0	0	0	0	0	0	0	0	1	chrX:19280930-19298464	CG8034	0.568033	0.134128	0.804102
FBgn0263832	0	0	1	0	0	0	0	0	0	0	chr3L:4040227-4042899	Rcd5	-0.382124	0.13427	0.804246
FBgn0265974	2	0	0	0	0	0	0	0	0	0	chr2R:14525965-14588219	ttv	-0.561061	0.134366	0.804246
FBgn0038327	0	0	0	1	1	1	0	0	0	0	chr3R:15361390-15363120	Trax	-0.517195	0.134438	0.804246
FBgn0004101	0	0	1	0	0	0	0	0	0	0	chr2R:24342559-24376775	bs	-0.466367	0.134573	0.804485
FBgn0036893	0	1	0	0	0	0	1	0	1	3	chr3L:19612153-19613791	CG9376	0.607937	0.134832	0.805461
FBgn0267711	0	1	2	1	1	0	0	0	0	1	chr3R:20587701-20588851	CR46044	-0.6626	0.135077	0.806355
FBgn0031736	0	0	0	0	0	0	0	0	1	0	chr2L:5724354-5762722	CG11030	0.500429	0.135267	0.806446
FBgn0264438	1	2	0	1	0	0	1	0	0	0	chr2L:15011513-15012969	CR43856	-0.710481	0.135302	0.806446
FBgn0038099	0	0	0	0	0	1	1	1	0	0	chr3R:12977698-12980837	CG7091	0.579205	0.135379	0.806446
FBgn0036004	0	1	0	0	0	0	0	0	0	0	chr3L:9476736-9486832	Jarid2	-0.579446	0.135579	0.807066
FBgn0001230	2	0	3	0	0	1	1	6	1	5	chr3R:24054778-24057612	Hsp68	0.96899	0.135909	0.808463
FBgn0029525	0	0	0	0	0	0	0	0	1	0	chrX:482475-487883	CG18273	0.292744	0.136216	0.809718
FBgn0032343	2	6	4	6	7	11	7	8	11	3	chr2L:11110255-11113363	CG6201	0.648783	0.136483	0.810018
FBgn0266674	2	2	0	3	0	2	4	4	1	3	chr3R:21104744-21108274	Sec15	0.938567	0.136979	0.810018
FBgn0037570	3	2	2	1	1	1	0	1	1	2	chr3R:8308579-8311080	CG11693	-0.529339	0.137216	0.810018
FBgn0023536	1	2	1	0	1	0	1	0	0	1	chrX:487576-491027	CG3156	-0.549803	0.137343	0.810018
FBgn0030997	3	3	5	3	3	2	7	5	6	5	chrX:19195756-19202281	CG7990	0.430985	0.137352	0.810018
FBgn0030228	1	0	0	0	0	0	1	0	0	1	chrX:10768235-10772456	BTBD9	0.543989	0.137368	0.810018
FBgn0033466	0	1	0	0	0	2	0	1	0	1	chr2R:9959247-9964155	Pal1	0.665919	0.137388	0.810018
FBgn0030447	0	0	0	0	0	0	0	0	0	1	chrX:13093997-13096034	CG2200	0.46741	0.137413	0.810018
FBgn0014163	0	0	1	0	1	1	1	1	0	1	chr3L:16402494-16412130	fax	0.832405	0.137479	0.810018
FBgn0243512	0	0	1	1	0	0	1	0	1	0	chr3R:8105030-8122596	puc	0.580142	0.137497	0.810018
FBgn0032473	5	7	4	10	13	4	7	4	5	3	chr2L:13160225-13163455	CG5204	-0.569491	0.137551	0.810018
FBgn0037379	9	16	5	11	6	7	6	3	9	4	chr3R:5794403-5800296	CG10979	-0.651361	0.137651	0.810018
FBgn0039498	4	4	2	0	2	7	3	4	3	3	chr3R:27240965-27242632	CG17991	0.69272	0.137688	0.810018
FBgn0034126	0	0	0	0	0	0	1	0	0	0	chr2R:16431942-16433485	CG4398	0.553727	0.137845	0.810018
FBgn0038414	0	0	2	1	0	2	1	1	1	2	chr3R:16323113-16325430	CG6901	0.833758	0.137884	0.810018
FBgn0033117	0	1	0	0	0	1	0	0	0	0	chr2R:6923064-6925231	CG3358	-0.388316	0.138074	0.810018
FBgn0050178	11	9	9	9	2	11	12	14	9	12	chr2R:23986313-23987610	CG30178	0.795667	0.138094	0.810018
FBgn0032813	0	0	0	1	0	0	0	1	3	2	chr2L:19582521-19584292	CG10262	0.873039	0.138304	0.810018
FBgn0029863	1	0	0	0	0	0	0	0	0	0	chrX:6303673-6307047	CG3823	-0.362952	0.138332	0.810018
FBgn0003861	2	0	2	2	2	1	0	0	1	0	chr3R:29914219-29920591	trp	-0.829151	0.138405	0.810018
FBgn0029993	0	2	0	0	0	0	0	0	0	0	chrX:8075575-8078542	CG1571	-0.52294	0.138424	0.810018
FBgn0030522	1	0	1	0	0	0	1	1	1	2	chrX:13782157-13783683	CG11103	0.787836	0.138426	0.810018
FBgn0033820	3	0	5	1	2	0	1	0	3	1	chr2R:13256285-13257748	CG4716	-0.989457	0.138474	0.810018
FBgn0031818	1	0	1	0	0	0	0	1	0	0	chr2L:6474136-6477277	CG9536	-0.561457	0.138813	0.811443
FBgn0027509	0	1	1	0	0	0	2	2	0	3	chr2L:2147216-2151966	CG7261	0.800951	0.138976	0.811833
FBgn0028325	0	0	1	0	0	0	0	0	0	0	chrX:4701982-4705567	l(1)G0334	-0.444205	0.139157	0.812327
FBgn0259238	3	0	1	4	1	2	4	3	4	1	chr2R:11294234-11297822	CG42336	0.804368	0.139301	0.812606
FBgn0000659	0	0	0	0	1	1	0	0	0	0	chr3R:28580674-28585566	fkh	-0.66271	0.139655	0.812624
FBgn0038585	0	0	0	0	0	0	1	0	1	0	chr3R:18223420-18225244	Non3	0.462909	0.139862	0.812624
FBgn0031357	1	0	0	0	0	2	1	1	1	0	chr2L:1710160-1711767	mRpL48	0.718106	0.139906	0.812624
FBgn0032010	2	0	0	0	0	0	0	0	0	0	chr2L:8243858-8257804	CG8086	-0.503625	0.140027	0.812624
FBgn0262109	12	0	9	7	1	2	0	2	1	1	chr3L:223804-231266	CR42862	-1.42768	0.140107	0.812624
FBgn0032891	2	3	0	4	2	3	3	3	4	6	chr2L:20832547-20836142	Oseg5	0.620488	0.140113	0.812624
FBgn0014870	0	2	2	5	1	0	0	0	1	4	chr2R:16861019-16868016	Psi	-1.01367	0.140144	0.812624
FBgn0036336	0	2	0	1	0	0	0	0	0	0	chr3L:13017964-13019989	ste14	-0.574356	0.140226	0.812624
FBgn0051870	0	0	0	0	0	2	0	1	0	0	chr2L:10789920-10791752	CG31870	0.550934	0.140288	0.812624
FBgn0004362	3	2	0	3	2	3	3	3	2	4	chr2R:21701156-21717029	HmgD	0.738196	0.140448	0.812624
FBgn0265050	1	0	1	1	2	0	0	0	2	0	chr2R:6682219-6684051	CR44165	-0.656458	0.140456	0.812624
FBgn0026679	0	0	0	1	1	0	0	0	0	0	chrX:8554937-8559083	IntS4	-0.565651	0.140536	0.812624
FBgn0033344	0	0	1	3	0	3	1	1	1	1	chr2R:8909130-8910651	CG8252	0.918034	0.140556	0.812624
FBgn0264821	98	114	99	149	202	146	166	150	171	142	chr4:879072-885054	CR44029	0.300241	0.140793	0.812725
FBgn0010350	1	0	0	1	3	1	1	0	0	0	chr3L:8127460-8131977	CdsA	-0.708117	0.140871	0.812725
FBgn0031504	2	0	1	1	1	0	0	1	0	0	chr2L:3128333-3129791	CG15403	-0.594909	0.140925	0.812725
FBgn0053286	0	0	0	1	0	2	1	1	0	0	chr3L:20970510-20975002	CG33286	0.602863	0.141073	0.812725
FBgn0260964	0	0	1	0	0	0	0	0	1	0	chr2R:13512830-13534553	Vmat	0.490385	0.141176	0.812725
FBgn0038078	1	0	0	1	0	0	0	0	0	0	chr3R:12693927-12695144	CG14391	-0.360984	0.141272	0.812725
FBgn0243586	1	0	1	1	0	1	0	0	1	0	chr3R:26656138-26657833	Tb	-0.597378	0.141349	0.812725
FBgn0262537	0	0	0	0	1	0	0	0	0	0	chr3R:22767819-22769035	CG43091	-0.407449	0.141465	0.812725
FBgn0031716	0	0	0	0	0	0	0	0	1	0	chr2L:5536548-5539498	CG14015	0.518134	0.141466	0.812725
FBgn0017457	2	1	3	2	0	0	1	1	0	2	chr2L:292657-294983	U2af38	-0.711444	0.141605	0.812725
FBgn0004784	0	1	1	1	0	0	0	0	0	0	chr2R:16898233-16901877	inaC	-0.435202	0.141643	0.812725
FBgn0039273	1	0	2	0	1	0	0	2	1	1	chr3R:25072427-25074909	CG9996	0.828973	0.141735	0.812725
FBgn0039202	25	28	27	23	22	7	23	21	23	21	chr3R:24522176-24523980	CG13622	-0.456305	0.141931	0.812725
FBgn0264892	2	1	1	5	3	2	4	2	5	4	chr2L:13284625-13286840	CR44083	0.706672	0.142053	0.812725
FBgn0029941	0	0	0	0	0	0	0	1	0	1	chrX:7280787-7406099	CG1677	0.584384	0.142068	0.812725
FBgn0264819	2	5	3	4	6	3	2	4	4	1	chr4:395094-396256	CR44027	-0.501716	0.142178	0.812725
FBgn0032171	2	0	0	1	0	0	0	0	0	0	chr2L:9955873-9957539	CG5846	-0.604912	0.142247	0.812725
FBgn0004143	0	0	0	0	0	1	0	0	1	0	chrX:7049174-7050623	nullo	0.600053	0.142318	0.812725
FBgn0030189	2	2	3	1	1	2	0	1	2	0	chrX:10326162-10329248	CG2909	-0.79551	0.142403	0.812725
FBgn0265900	1	0	0	0	0	0	0	0	0	0	chr3L:22897889-22898882	CR44689	-0.542561	0.142536	0.812936
FBgn0030581	2	3	6	2	1	1	3	0	2	1	chrX:14826565-14832335	CG14408	-0.771946	0.14273	0.813444
FBgn0029006	1	1	1	0	0	0	0	0	0	0	chr2R:17592489-17604763	Smurf	-0.558166	0.142818	0.813444
FBgn0262169	2	0	1	1	1	1	0	0	0	1	chr2R:10052239-10064014	magu	-0.651459	0.143079	0.814384
FBgn0037131	3	3	2	3	5	1	4	0	2	3	chr3L:21756855-21758348	CG14564	-0.680441	0.143456	0.815977
FBgn0266248	0	3	0	0	2	0	1	1	0	0	chr3R:14375097-14377646	CR44943	-0.80929	0.143624	0.816204
FBgn0053310	0	0	1	0	0	0	0	0	0	0	chr2L:15026580-15029815	CG33310	-0.39865	0.143878	0.816204
FBgn0266847	0	0	0	0	0	0	1	0	0	0	chr2R:9212823-9214046	CR45309	0.545165	0.143905	0.816204
FBgn0010591	0	0	1	1	0	0	0	0	0	0	chr2R:17088139-17092260	Sply	-0.49203	0.144008	0.816204
FBgn0028473	1	0	0	0	0	0	0	0	0	0	chr2R:9395963-9399036	Non1	-0.356063	0.144101	0.816204
FBgn0052767	0	1	0	0	0	0	0	0	0	0	chrX:5070725-5085070	CG32767	0.408456	0.144338	0.816204
FBgn0004875	0	0	2	0	0	0	0	0	0	0	chr3L:3818377-3842628	enc	-0.618747	0.144353	0.816204
FBgn0034870	0	0	0	0	0	0	0	0	1	0	chr2R:23502644-23504117	CG13559	0.288064	0.144355	0.816204
FBgn0030590	1	4	7	2	2	4	4	7	5	3	chrX:14862687-14871483	CG9518	0.600445	0.144412	0.816204
FBgn0037336	3	1	1	1	1	0	1	0	0	1	chr3R:5539208-5548077	CG2519	-0.728743	0.144463	0.816204
FBgn0050161	2	4	2	0	4	2	4	3	3	5	chr2R:24663230-24664679	CG30161	0.750742	0.144931	0.818304
FBgn0267570	11	26	16	28	33	28	25	23	44	32	chr3R:25586140-25589481	CR45910	0.494695	0.145338	0.820054
FBgn0024806	8	4	9	9	7	6	2	2	5	9	chr3L:249927-258256	DIP2	-0.668178	0.145794	0.820313
FBgn0035411	0	0	0	0	0	0	0	0	2	0	chr3L:3178628-3185589	Girdin	0.531148	0.145802	0.820313
FBgn0016076	0	1	1	0	0	0	2	0	0	1	chr2L:5288642-5311525	vri	0.551409	0.145884	0.820313
FBgn0039965	0	0	0	0	0	0	1	0	0	1	chrX:23013193-23016888	CG13865	0.477499	0.145953	0.820313
FBgn0052451	1	0	3	2	1	4	4	7	3	1	chr3L:22749142-22787933	SPoCk	1.05081	0.146037	0.820313
FBgn0086604	1	0	0	0	0	0	0	0	0	0	chr2R:20424036-20479253	CG12484	-0.456642	0.146163	0.820313
FBgn0264995	0	0	0	0	0	1	0	0	0	0	chr2L:20794504-20795557	CR44146	0.53258	0.146251	0.820313
FBgn0004117	0	0	0	1	0	0	0	0	0	0	chr3R:15309891-15315499	Tm2	-0.393057	0.146298	0.820313
FBgn0028931	4	7	4	1	5	1	1	2	4	1	chr2L:13790657-13793566	CG16863	-0.894139	0.146354	0.820313
FBgn0046776	0	1	1	2	1	1	1	3	0	2	chr2L:5242397-5244541	CR14033	0.742543	0.146449	0.820313
FBgn0263995	0	0	1	0	0	0	0	0	0	0	chr3R:17919530-18019194	cpo	0.665711	0.146453	0.820313
FBgn0267150	0	0	1	0	0	0	0	0	0	0	chr3R:13785504-13786885	CR45590	0.414706	0.146576	0.820458
FBgn0025583	1	0	0	0	0	0	0	0	0	0	chr2R:18386300-18387332	IM2	-0.424805	0.146888	0.821659
FBgn0260499	2	0	1	1	2	1	0	0	0	1	chr2R:11442203-11451906	qvr	-0.898052	0.147014	0.821818
FBgn0033638	0	0	1	1	0	0	1	0	0	0	chr2R:11619177-11641243	CG9005	-0.496465	0.147206	0.822259
FBgn0050016	0	1	0	0	0	0	0	0	0	0	chr2R:10874590-10875694	CG30016	-0.472608	0.147288	0.822259
FBgn0261535	1	0	0	0	1	0	0	0	0	0	chr2L:14352292-14355387	l(2)34Fd	-0.581278	0.147636	0.822353
FBgn0032341	0	0	0	0	0	0	1	0	1	0	chr2L:11100661-11106947	Reps	0.597103	0.147656	0.822353
FBgn0034452	0	5	0	1	5	4	2	5	2	4	chr2R:19486744-19492148	Oseg6	0.905183	0.147663	0.822353
FBgn0013799	1	0	0	0	0	0	2	2	0	0	chr3L:19817872-19830988	Deaf1	0.751619	0.147694	0.822353
FBgn0052568	0	1	1	0	0	3	3	3	0	0	chrX:16740604-16743220	CG32568	0.83652	0.1478	0.822401
FBgn0260748	0	2	2	2	1	1	0	0	0	2	chrX:17107280-17136290	CG5004	-0.804954	0.14809	0.823468
FBgn0029897	2	0	1	0	1	0	0	0	0	0	chrX:6741235-6744540	RpL17	-0.607525	0.148256	0.823849
FBgn0034383	0	0	0	0	0	0	0	1	1	0	chr2R:18743504-18745298	CG17821	0.400304	0.148379	0.82391
FBgn0037035	5	5	7	8	5	6	7	8	7	5	chr3L:20927524-20929492	CG10589	0.270985	0.148462	0.82391
FBgn0034933	1	0	0	0	0	0	0	1	0	0	chr2R:23936775-23940056	CG3735	-0.495924	0.148973	0.82499
FBgn0002641	4	1	4	5	6	5	6	5	4	9	chrX:20429373-20433512	mal	0.649196	0.149014	0.82499
FBgn0263985	0	0	0	1	0	0	0	0	0	0	chr2L:9250836-9251761	CR43734	-0.417835	0.14906	0.82499
FBgn0038850	3	0	4	2	2	1	3	0	0	1	chr3R:21049712-21051245	CG17279	-1.06053	0.149302	0.82499
FBgn0026376	0	5	1	3	2	1	0	0	2	2	chr3L:13906595-13925637	Rgl	-0.845276	0.149317	0.82499
FBgn0262571	1	1	0	0	0	1	0	0	0	0	chr2R:19551769-19552974	CG43111	-0.641651	0.149343	0.82499
FBgn0265510	0	0	0	0	1	0	0	0	0	0	chr2R:15690752-15694189	CR44372	-0.512408	0.149416	0.82499
FBgn0035488	0	0	0	0	0	1	0	0	0	0	chr3L:4037221-4040784	CG11593	0.456066	0.149491	0.82499
FBgn0030206	0	0	0	0	0	0	0	0	1	0	chrX:10473636-10477503	CG2889	0.404626	0.149566	0.82499
FBgn0037824	2	1	5	3	0	3	6	3	3	4	chr3R:10706672-10707762	CG14684	0.728396	0.149634	0.82499
FBgn0015033	0	0	1	0	0	0	0	0	0	0	chr3L:7493255-7496481	Cyp4d8	-0.497411	0.149807	0.825403
FBgn0026433	0	0	0	0	1	0	0	0	0	0	chrX:15467979-15472421	Grip128	-0.538166	0.150187	0.826961
FBgn0010385	0	0	1	0	0	2	0	1	0	1	chr2R:10053876-10054878	Def	0.687653	0.150354	0.827309
FBgn0028425	4	2	4	3	1	2	3	0	2	0	chr2L:12051453-12056344	JhI-21	-0.78684	0.150447	0.827309
FBgn0001974	0	0	0	0	0	0	0	1	0	0	chr2L:15009637-15012066	l(2)35Bd	0.358459	0.15058	0.827503
FBgn0053523	1	1	1	0	1	0	1	0	0	0	chr3L:5923560-5930422	Vap-33B	-0.442994	0.150735	0.827815
FBgn0011288	0	0	0	0	0	0	2	0	0	0	chr3L:24073878-24299507	Snap25	0.552345	0.151144	0.829521
FBgn0038111	0	1	0	0	0	0	0	0	0	0	chr3R:13025981-13030961	CG12360	-0.293657	0.151387	0.829781
FBgn0025366	1	1	0	0	0	0	0	0	0	0	chr2L:10408050-10409912	Ip259	-0.397717	0.151498	0.829781
FBgn0033137	24	16	22	24	23	13	18	11	13	30	chr2R:7054103-7057850	Tsp42Ep	-0.379383	0.151521	0.829781
FBgn0262743	2	1	0	0	0	0	0	2	2	2	chr2L:20734307-20751243	Fs(2)Ket	0.850532	0.151585	0.829781
FBgn0034289	0	1	0	0	2	0	0	0	0	0	chr2R:18019966-18022708	CG10910	-0.60652	0.151699	0.829781
FBgn0040363	2	2	1	0	1	0	0	0	1	1	chrX:1173575-1176337	CG11384	-0.497552	0.151781	0.829781
FBgn0032156	0	1	0	0	0	0	0	0	0	0	chr2L:9902977-9908935	CG13124	-0.384043	0.151924	0.830025
FBgn0039500	2	3	4	4	2	2	0	3	1	2	chr3R:27246101-27248294	CG5984	-0.695761	0.152174	0.830422
FBgn0259703	0	0	0	0	0	1	0	0	0	0	chr3L:2020252-2022260	CG42357	0.383427	0.152226	0.830422
FBgn0030642	0	1	0	0	0	0	1	0	0	0	chrX:15465882-15468059	CG15642	0.526874	0.152334	0.830422
FBgn0032250	0	0	1	0	0	0	0	0	0	0	chr2L:10435693-10437618	holn1	-0.566106	0.15239	0.830422
FBgn0264878	1	1	0	0	0	0	0	0	1	0	chr2R:9610162-9615919	CR44069	-0.483697	0.152577	0.830903
FBgn0030832	0	0	1	0	1	0	0	0	0	0	chrX:17229973-17231346	CG10597	-0.503314	0.15276	0.831296
FBgn0013763	2	2	3	0	2	0	0	2	1	1	chr2R:16690720-16694053	CG5210	-0.815578	0.152862	0.831296
FBgn0263628	14	15	10	10	13	16	18	10	14	17	chrX:2200321-2202159	CR43637	0.306622	0.152944	0.831296
FBgn0266282	0	0	0	0	0	0	0	0	1	1	chr3R:24188748-24193725	jnj	0.503276	0.153059	0.831383
FBgn0037255	0	0	0	0	2	0	0	0	0	0	chr3R:4484706-4487979	Fip1	-0.63507	0.153173	0.83147
FBgn0265540	0	1	3	1	1	1	3	2	2	2	chr2R:17023350-17027295	CR44390	0.521175	0.153358	0.831938
FBgn0026370	0	1	0	1	0	1	0	1	1	3	chr2R:15380422-15388153	SRPK	0.65049	0.153694	0.832711
FBgn0050010	0	0	0	0	0	0	0	1	0	0	chr2R:9863349-9864878	CG30010	0.37777	0.153795	0.832711
FBgn0033924	0	0	0	0	0	0	0	0	1	0	chr2R:14351929-14355976	CG8613	0.405621	0.153921	0.832711
FBgn0054056	0	0	0	0	1	0	0	0	0	0	chr3L:895649-897666	CG34056	-0.642415	0.154277	0.832711
FBgn0025641	0	0	0	0	0	0	1	0	0	2	chrX:1289411-1322664	DAAM	0.791819	0.154282	0.832711
FBgn0266798	0	0	0	0	0	0	0	0	1	0	chr2L:8862308-8867813	CR45260	0.3768	0.154322	0.832711
FBgn0033812	0	1	0	0	0	0	0	1	0	0	chr2R:13227974-13230536	Pex13	0.530915	0.15435	0.832711
FBgn0050069	0	4	3	0	3	2	1	1	0	1	chr2R:14184902-14198670	CG30069	-0.729742	0.154465	0.832711
FBgn0015572	0	1	0	1	1	4	1	0	2	1	chr3R:7536385-7538917	alpha-Est4	0.671881	0.154583	0.832711
FBgn0030850	0	0	0	0	0	0	0	1	1	2	chrX:17622919-17628197	stas	0.469677	0.154628	0.832711
FBgn0050110	0	1	0	0	2	0	0	1	0	0	chr2R:17879892-17882547	CG30110	-0.417802	0.154708	0.832711
FBgn0026427	0	0	0	1	0	4	1	1	0	0	chr2R:14606852-14618420	Su(var)2-HP2	0.824106	0.154802	0.832711
FBgn0266001	0	0	0	1	2	1	0	2	1	2	chr2L:6507122-6508706	CR44775	0.656467	0.154825	0.832711
FBgn0250823	0	0	0	0	0	1	0	1	0	0	chr3R:16272150-16305070	gish	0.442839	0.154882	0.832711
FBgn0003082	2	2	3	4	3	1	0	3	3	1	chr2R:7824987-7827621	phr	-0.643803	0.155028	0.832965
FBgn0031951	5	5	5	3	5	6	6	3	1	2	chr2L:7799845-7802400	r2d2	-0.687795	0.155154	0.833028
FBgn0037643	3	1	0	1	0	0	0	1	0	0	chr3R:8938381-8943329	skap	-0.583904	0.155296	0.833028
FBgn0085244	0	1	0	1	1	0	0	1	0	0	chr2R:6830994-6832095	CG34215	-0.622425	0.15553	0.833028
FBgn0015799	1	0	1	0	1	0	0	0	0	0	chrX:796788-801781	Rbf	-0.681853	0.155885	0.833028
FBgn0267632	15	9	8	6	5	6	4	8	6	6	chr3L:22878957-22880701	CR45970	-0.439525	0.155896	0.833028
FBgn0035470	0	1	0	1	1	0	1	1	1	0	chr3L:3897142-3899458	Ccz1	0.503716	0.155941	0.833028
FBgn0001341	2	1	1	3	3	2	1	1	1	0	chrX:629471-633935	l(1)1Bi	-0.534839	0.155972	0.833028
FBgn0040064	0	0	0	0	0	0	0	0	2	0	chr2L:9914951-9917522	yip2	0.491816	0.156008	0.833028
FBgn0004855	0	1	0	0	0	1	1	0	1	0	chr3R:14308787-14310480	RpII15	0.518229	0.15611	0.833028
FBgn0033065	0	0	0	0	0	0	0	0	1	0	chr2R:6173382-6176497	Cyp6w1	0.274241	0.156201	0.833028
FBgn0259210	0	0	1	1	1	0	0	0	0	1	chr2R:24415108-24428689	prom	-0.603081	0.156233	0.833028
FBgn0031335	0	1	0	0	0	0	0	0	0	0	chr2L:1354609-1356226	CG5565	0.476719	0.15629	0.833028
FBgn0037021	0	2	0	1	0	0	1	0	1	2	chr3L:20780048-20786499	CG11399	0.702705	0.156322	0.833028
FBgn0264561	0	1	1	2	1	3	2	2	1	2	chr3L:21497247-21507840	Glg1	0.61278	0.15662	0.833769
FBgn0035437	7	3	1	2	2	5	2	6	7	4	chr3L:3321723-3329173	Strip	0.69959	0.156659	0.833769
FBgn0003380	2	0	0	0	1	1	1	0	0	0	chrX:17924005-18063549	Sh	-0.677728	0.156777	0.83387
FBgn0029895	0	0	0	0	0	0	2	1	0	0	chrX:6699206-6719691	CG14441	0.572201	0.157064	0.834874
FBgn0034776	2	2	3	2	4	3	0	1	3	0	chr2R:22763404-22765724	CG13527	-0.83221	0.157331	0.835767
FBgn0266237	1	0	0	0	1	0	0	0	0	0	chr3R:6894876-6896430	CR44932	-0.481966	0.157459	0.835919
FBgn0053319	0	0	1	1	0	0	1	2	2	0	chr2L:20928522-20929827	CR33319	0.664602	0.157715	0.836316
FBgn0031232	0	1	1	1	0	0	0	0	0	0	chr2L:204441-207599	CG11617	-0.591272	0.157889	0.836316
FBgn0044826	0	1	0	0	0	0	0	2	1	5	chr3R:16444705-16454123	Pak3	0.962004	0.15791	0.836316
FBgn0030799	1	4	2	6	3	5	5	5	2	4	chrX:16881045-16883092	CG4872	0.573346	0.15793	0.836316
FBgn0039609	394	414	423	388	435	379	383	404	407	342	chr3R:28872603-28875333	CG14529	-0.0848496	0.158209	0.836736
FBgn0031217	1	1	3	0	0	5	1	1	2	0	chr2L:102078-104444	CG11377	0.982448	0.158419	0.836736
FBgn0038257	2	1	0	1	3	1	1	1	1	0	chr3R:14745599-14751548	smp-30	-0.645086	0.158515	0.836736
FBgn0053180	1	4	0	2	2	4	3	4	0	5	chrX:15926883-15934169	Ranbp16	0.923035	0.158637	0.836736
FBgn0037024	0	0	0	1	0	1	0	1	0	0	chr3L:20798343-20800383	CG4365	0.524848	0.158804	0.836736
FBgn0000721	3	2	4	3	8	3	3	2	3	0	chr2L:3621772-3657255	for	-0.813378	0.158866	0.836736
FBgn0262883	0	1	0	0	0	0	1	1	0	0	chr3R:30746383-30747474	CR43238	0.630665	0.158869	0.836736
FBgn0259861	0	0	0	0	1	0	0	0	1	0	chrY:916136-918122	Su(Ste):CR42430	-0.481415	0.158876	0.836736
FBgn0031111	0	1	0	0	0	0	0	0	0	0	chrX:20417619-20419266	Obp19c	-0.455352	0.158929	0.836736
FBgn0027280	0	2	2	2	0	0	0	1	0	0	chrX:7941176-7947210	l(1)G0193	-0.839527	0.159068	0.836736
FBgn0039161	0	1	1	0	0	0	0	0	0	0	chr3R:24172326-24184446	CG13606	-0.46757	0.1591	0.836736
FBgn0032884	0	0	1	0	0	0	0	2	0	0	chr2L:20787354-20789400	Pomp	0.626114	0.159299	0.837261
FBgn0263197	1	3	1	1	2	0	0	2	1	0	chr2R:17518722-17536168	Patronin	-0.733132	0.159582	0.837415
FBgn0031169	0	0	0	0	0	1	1	0	0	3	chrX:21284999-21292760	CG1494	0.720725	0.159604	0.837415
FBgn0050389	0	0	0	1	0	0	0	0	1	0	chr2R:21147963-21160847	CG30389	-0.382752	0.159681	0.837415
FBgn0004652	1	1	2	0	0	0	0	0	0	0	chr3R:18413971-18545888	fru	-0.506206	0.159725	0.837415
FBgn0053474	2	0	5	2	3	2	6	4	4	3	chr2R:10421404-10423291	CG33474	0.596657	0.159955	0.837657
FBgn0039525	0	0	1	0	1	0	0	0	0	0	chr3R:27559077-27561621	CG5646	-0.449503	0.16007	0.837657
FBgn0266201	0	0	1	0	0	0	0	0	0	0	chrX:2055646-2056727	CR44896	-0.529142	0.160072	0.837657
FBgn0261016	33	31	19	30	30	14	25	26	28	21	chr2R:9587651-9600034	clos	-0.327882	0.160238	0.837657
FBgn0029587	9	18	13	15	17	16	14	20	21	17	chrX:1681264-1685193	CG14797	0.328208	0.16036	0.837657
FBgn0264554	2	2	4	3	3	5	2	4	4	3	chr3L:21496091-21499132	CR43933	0.387356	0.160366	0.837657
FBgn0024732	0	0	0	1	0	0	0	0	0	0	chr2R:12044310-12050474	Drep-1	-0.407678	0.160467	0.837661
FBgn0036752	0	0	0	0	0	0	1	1	0	0	chr3L:17751429-17764460	Adgf-A	0.520835	0.160605	0.837864
FBgn0032368	1	1	0	0	2	0	0	0	0	0	chr2L:11610208-11612074	spag4	-0.555262	0.161145	0.840164
FBgn0040736	0	0	0	1	0	0	0	0	0	0	chr2R:18387593-18389036	IM3	-0.359427	0.16146	0.840194
FBgn0030377	1	4	2	4	6	4	4	0	1	0	chrX:12176138-12178928	CG1924	-0.918245	0.161569	0.840194
FBgn0266101	0	0	0	0	1	0	0	0	0	0	chr3L:9460748-9475777	CG44838	-0.443009	0.161584	0.840194
FBgn0011284	0	0	0	0	0	1	1	0	1	0	chr3L:13041454-13044536	RpS4	0.483084	0.161686	0.840194
FBgn0066114	0	0	0	0	1	0	0	0	0	0	chrX:4130909-4133135	GlcAT-I	-0.314168	0.161967	0.840194
FBgn0026083	0	1	0	0	0	1	1	0	2	1	chrX:4116718-4130318	tyf	0.764447	0.161987	0.840194
FBgn0039809	0	1	0	2	1	1	0	0	0	0	chr3R:30881490-30883805	CG15547	-0.572603	0.162058	0.840194
FBgn0039048	0	1	0	0	0	0	0	0	0	0	chr3R:23062411-23067561	CG17111	-0.449172	0.162203	0.840194
FBgn0038200	0	1	0	1	0	0	0	0	0	0	chr3R:14096991-14098382	CG9920	-0.360952	0.162263	0.840194
FBgn0036996	0	0	1	1	0	1	2	0	1	0	chr3L:20460381-20462576	mag	0.55477	0.162369	0.840194
FBgn0038304	0	0	0	0	0	0	1	0	0	0	chr3R:15218954-15222673	CG12241	0.470403	0.162529	0.840194
FBgn0025684	0	0	1	1	1	0	0	0	0	0	chr2L:4446368-4448937	MFS18	-0.519503	0.162597	0.840194
FBgn0053230	0	0	0	0	0	0	0	1	0	0	chr3L:1618112-1620699	CG33230	-0.306396	0.162619	0.840194
FBgn0262513	0	0	2	1	0	0	0	0	1	0	chr2R:16947356-16948526	Vha16-4	-0.740098	0.162685	0.840194
FBgn0014411	7	4	9	7	5	5	8	2	6	3	chrX:1873551-1876776	Vps26	-0.476933	0.162722	0.840194
FBgn0032419	0	2	0	1	0	0	0	0	0	0	chr2L:12170248-12171534	CG17217	-0.610884	0.162743	0.840194
FBgn0023177	0	0	0	0	0	0	0	1	0	0	chrX:20420785-20424304	Pp4-19C	0.307889	0.1629	0.840486
FBgn0028514	3	1	6	5	5	1	1	5	1	2	chr2L:15923093-15926589	CG4793	-0.725296	0.16316	0.841056
FBgn0030858	2	0	0	0	0	0	0	1	1	1	chrX:17652459-17657120	IntS2	0.591457	0.163284	0.841056
FBgn0031010	0	0	0	0	0	0	0	0	1	0	chrX:19276874-19280651	CG8028	0.414274	0.163309	0.841056
FBgn0261530	0	0	0	0	0	0	0	0	1	0	chr3L:9720112-9723496	nbs	0.443093	0.163618	0.841466
FBgn0025334	0	0	1	0	0	0	0	0	0	0	chr2R:23882834-23884742	PHDP	-0.569954	0.163763	0.841466
FBgn0260990	0	0	0	0	0	0	1	0	0	0	chr3R:29748917-29754830	yata	-0.273868	0.163777	0.841466
FBgn0031711	0	0	0	0	0	1	0	0	0	0	chr2L:5523837-5526111	CG6907	-0.314755	0.163812	0.841466
FBgn0027546	0	0	0	0	0	1	0	0	0	0	chrX:5997206-6001099	CG4766	-0.381161	0.16406	0.841466
FBgn0038588	0	1	0	0	0	0	0	0	0	0	chr3R:18239118-18242461	CG7156	-0.438016	0.164099	0.841466
FBgn0005590	1	0	0	1	0	0	1	1	4	1	chr2L:19699077-19701270	scw	0.682557	0.164177	0.841466
FBgn0030583	0	1	1	2	1	0	1	1	0	0	chrX:14836423-14837632	CG14410	-0.715586	0.164215	0.841466
FBgn0032638	0	1	0	0	0	0	0	1	1	1	chr2L:17453961-17456225	SPH93	0.463652	0.164344	0.841466
FBgn0013813	0	0	0	0	0	1	0	0	0	0	chr3R:28486651-28519700	Dhc98D	0.56452	0.164456	0.841466
FBgn0051781	1	0	0	0	0	0	0	0	0	0	chr2L:16869044-16878602	CR31781	-0.436154	0.164606	0.841466
FBgn0033799	0	0	1	0	0	0	0	0	0	0	chr2R:13163657-13168334	GLaz	-0.437759	0.164641	0.841466
FBgn0029724	0	0	0	1	0	0	0	0	0	0	chrX:4768425-4770439	CG15472	-0.291697	0.164685	0.841466
FBgn0033000	0	0	0	0	1	0	0	0	0	0	chr2R:4828944-4830889	CG14464	-0.533821	0.165018	0.841866
FBgn0029931	2	1	1	2	0	0	1	1	0	1	chrX:7040301-7042071	CG14427	-0.789037	0.1651	0.841866
FBgn0267322	1	0	0	0	0	0	0	0	0	0	chr3L:22960628-22961970	CR45758	-0.421392	0.165185	0.841866
FBgn0259785	28	25	32	28	37	29	62	62	22	47	chr3L:21285797-21290612	pzg	0.476523	0.165196	0.841866
FBgn0262902	3	0	1	1	1	2	1	5	2	3	chr2R:24793505-24796074	CR43257	0.723591	0.165577	0.841866
FBgn0263665	0	0	0	0	0	0	1	0	0	1	chrX:22869965-22872460	CR43656	0.411557	0.165937	0.841866
FBgn0040475	1	0	0	1	0	1	3	1	0	0	chr3L:9710120-9714129	SH3PX1	0.755977	0.165952	0.841866
FBgn0265525	2	1	1	0	0	1	1	1	2	1	chr2R:16581694-16583671	CR44375	0.568142	0.166188	0.841866
FBgn0267237	0	0	0	0	0	0	0	0	2	0	chr3L:20395092-20396153	CR45677	0.574765	0.166242	0.841866
FBgn0015929	0	1	3	1	2	1	3	3	1	3	chr2R:7496400-7500447	dpa	0.793941	0.166248	0.841866
FBgn0015229	0	1	0	1	1	1	0	0	0	0	chr3R:21850392-21856568	glec	-0.617407	0.166421	0.841866
FBgn0038038	28	22	23	27	12	13	18	20	22	9	chr3R:12406230-12408409	CG5167	-0.459722	0.166619	0.841866
FBgn0038601	0	1	0	0	0	0	0	0	0	0	chr3R:18299893-18302030	CG18600	-0.452666	0.166676	0.841866
FBgn0035028	0	0	0	0	0	0	1	0	0	0	chr2R:24574257-24577978	Start1	0.399645	0.166714	0.841866
FBgn0035844	3	4	1	2	0	0	1	1	3	1	chr3L:8141566-8152115	CG13676	-0.761618	0.166726	0.841866
FBgn0052671	0	0	0	0	0	0	1	0	0	1	chrX:10949858-10951332	Rab9Fa	0.457091	0.167	0.841866
FBgn0261612	0	0	0	0	0	0	0	1	0	0	chr2R:16242843-16260107	CngA	0.431307	0.167005	0.841866
FBgn0030598	6	5	5	5	4	2	5	2	7	2	chrX:14918950-14923795	CG9503	-0.639459	0.1671	0.841866
FBgn0025624	0	0	0	0	0	0	0	0	0	1	chrX:2076664-2078757	CG4025	0.504393	0.167126	0.841866
FBgn0035842	1	2	0	0	0	0	0	0	0	0	chr3L:8131127-8137800	CG7504	-0.508154	0.167178	0.841866
FBgn0011785	0	1	2	1	0	0	0	0	0	0	chr3R:24318698-24328921	BRWD3	-0.607551	0.167277	0.841866
FBgn0085295	0	2	0	0	0	0	0	0	0	0	chr3L:4677530-4678535	CG34266	-0.571599	0.16729	0.841866
FBgn0030200	2	8	4	2	2	2	3	2	1	0	chrX:10417127-10418521	RabX2	-0.700556	0.167304	0.841866
FBgn0045469	0	0	0	0	1	0	0	0	0	0	chr3R:21843712-21845567	Gr93c	-0.485605	0.167329	0.841866
FBgn0051092	0	0	0	0	0	1	0	0	0	0	chr3R:25698425-25740767	LpR2	0.467703	0.167537	0.841866
FBgn0038102	6	9	7	3	8	12	6	6	11	11	chr3R:12987074-12988813	CG14383	0.523169	0.167677	0.841866
FBgn0050391	4	5	5	4	8	3	6	3	2	5	chr2R:21264503-21266644	CG30391	-0.468237	0.167761	0.841866
FBgn0034724	3	0	0	0	0	0	0	0	0	0	chr2R:22393574-22402361	babos	-0.627862	0.167814	0.841866
FBgn0031657	1	0	0	0	1	3	0	0	1	0	chr2L:4968702-4970518	CG3756	0.613308	0.167911	0.841866
FBgn0061435	0	0	0	0	0	0	0	0	0	1	chr2R:22784002-22785234	CG30270	0.450655	0.168035	0.841866
FBgn0023096	13	13	15	28	21	13	35	28	21	29	chr2L:17962323-17982774	btv	0.489358	0.168069	0.841866
FBgn0032157	0	0	0	0	0	0	1	0	0	0	chr2L:9908528-9912910	Etl1	0.401441	0.168282	0.841866
FBgn0005695	0	0	0	2	0	0	0	0	0	0	chr2R:8723956-8729301	gcl	-0.437125	0.16833	0.841866
FBgn0026143	3	5	5	6	4	7	4	5	1	1	chrX:1027989-1030858	CDC45L	-0.639727	0.168331	0.841866
FBgn0053303	0	0	1	0	1	0	0	0	0	0	chr2L:10373067-10376059	CG33303	-0.547346	0.168382	0.841866
FBgn0003279	0	2	0	3	2	1	0	0	0	0	chr3R:27922519-27925190	RpL4	-0.747168	0.168481	0.841866
FBgn0025454	1	0	0	0	0	0	1	0	0	0	chr2R:12185365-12188733	Cyp6g1	0.318041	0.168529	0.841866
FBgn0028695	0	0	1	0	1	0	1	0	0	0	chr3L:19914749-19918462	Rpn1	0.605685	0.168553	0.841866
FBgn0014857	0	1	0	0	0	0	0	0	0	0	chr2L:5054756-5056451	His3.3A	-0.35455	0.168777	0.84249
FBgn0058470	0	0	1	0	0	0	0	0	0	0	chr3L:23839558-23986712	CG40470	-0.286302	0.169372	0.844957
FBgn0038558	0	2	2	0	0	0	0	0	0	0	chr3R:17906143-17907753	CG12347	-0.604953	0.169604	0.845115
FBgn0032052	0	0	0	0	0	1	0	0	0	0	chr2L:8514794-8517057	PIG-U	0.458862	0.169992	0.845115
FBgn0039328	0	0	0	0	0	1	3	1	1	1	chr3R:25329228-25331505	CHKov2	0.454155	0.170001	0.845115
FBgn0032126	0	0	0	0	0	0	0	1	0	0	chr2L:9543869-9545177	CG13113	0.392479	0.170121	0.845115
FBgn0001991	1	0	0	0	0	0	0	0	0	0	chr2L:16165529-16190842	Ca-alpha1D	-0.309009	0.170131	0.845115
FBgn0038488	0	0	0	0	0	0	1	1	0	0	chr3R:17144173-17149714	m-cup	0.48608	0.17015	0.845115
FBgn0024362	0	0	0	0	0	0	0	1	0	0	chrX:1341804-1345072	CG11412	0.460076	0.170177	0.845115
FBgn0034182	7	15	8	12	13	9	5	5	13	8	chr2R:17044441-17047070	CG9640	-0.433336	0.170204	0.845115
FBgn0010265	0	0	0	2	0	0	0	0	0	0	chr2L:8363175-8364964	RpS13	-0.4997	0.17047	0.845937
FBgn0259740	0	0	0	0	0	2	0	1	2	0	chr3R:10849523-10852090	CG42394	0.545318	0.170654	0.84635
FBgn0262737	2	0	1	0	0	3	1	1	0	2	chr3L:21844486-21933004	mub	0.677069	0.170845	0.846716
FBgn0002521	1	1	2	2	3	2	2	2	1	1	chr4:1172167-1181930	pho	-0.454097	0.170928	0.846716
FBgn0050344	0	0	0	0	0	0	0	0	0	1	chr2R:9144958-9148814	CG30344	0.342192	0.171064	0.846894
FBgn0264787	1	2	0	1	3	0	0	2	0	1	chr3R:6408676-6409880	CR44017	-0.805704	0.17127	0.847323
FBgn0023076	0	0	1	0	0	0	0	0	0	0	chr3L:7762931-7775905	Clk	-0.387489	0.171708	0.847323
FBgn0265497	0	0	0	0	0	0	0	1	0	0	chr2R:13577734-13579928	CR44366	0.345933	0.1719	0.847323
FBgn0267124	0	0	0	0	0	0	0	1	0	0	chr3R:31687676-31688828	CR45564	0.384871	0.172038	0.847323
FBgn0030813	0	0	0	0	0	0	0	0	0	1	chrX:17078534-17081539	CG4949	0.458289	0.172082	0.847323
FBgn0260461	7	3	2	2	6	7	5	3	8	9	chr3L:19544808-19547595	Rcd7	0.558401	0.172274	0.847323
FBgn0062978	0	0	0	1	0	0	0	0	0	0	chr2L:16703984-16716497	CG31808	0.446294	0.172524	0.847323
FBgn0037516	1	0	0	0	1	0	0	0	0	0	chr3R:7770558-7772058	CG11286	-0.649351	0.172544	0.847323
FBgn0015721	0	0	0	0	0	0	1	1	0	0	chr2R:21101626-21124006	ktub	0.465593	0.172671	0.847323
FBgn0037398	0	0	0	0	0	1	1	0	1	0	chr3R:6054410-6057838	CG15580	0.350765	0.172672	0.847323
FBgn0035031	0	0	0	0	0	0	0	0	1	0	chr2R:24597693-24599393	CG13587	0.350948	0.172872	0.847323
FBgn0011584	0	0	1	0	0	0	0	0	0	0	chr2L:10009079-10013472	Trp1	-0.330447	0.172892	0.847323
FBgn0063667	0	0	0	0	0	1	0	2	0	1	chr3L:1201569-1203338	CG32335	0.48231	0.17303	0.847323
FBgn0038744	0	1	0	0	1	0	0	0	1	0	chr3R:19890387-19899040	CG4733	-0.470864	0.173067	0.847323
FBgn0263093	3	2	10	9	10	19	7	14	11	6	chr4:904877-908226	CR43361	0.818651	0.173151	0.847323
FBgn0027785	1	0	2	3	4	1	1	1	1	0	chr3R:19027066-19028317	NP15.6	-0.760827	0.173199	0.847323
FBgn0029890	0	0	0	0	1	0	1	1	0	0	chrX:6681465-6683998	CG4095	0.45425	0.173397	0.847323
FBgn0036428	0	0	0	0	0	0	0	1	0	1	chr3L:14540635-14551277	Gbs-70E	0.43709	0.173436	0.847323
FBgn0030317	4	3	2	8	5	3	5	2	0	3	chrX:11581655-11584477	CG1561	-0.810138	0.173511	0.847323
FBgn0035346	0	0	1	0	0	0	0	0	0	0	chr3L:2488502-2492915	CG1146	0.424045	0.173527	0.847323
FBgn0035193	0	0	0	1	0	1	1	1	0	0	chr3L:1236831-1238621	CG9192	0.596143	0.173676	0.847323
FBgn0039301	0	0	0	0	0	1	2	2	0	0	chr3R:25247356-25249402	Nup37	0.539881	0.173698	0.847323
FBgn0038714	2	0	0	0	0	0	0	0	0	0	chr3R:19597200-19599257	Cpr92A	-0.618535	0.173763	0.847323
FBgn0265307	1	0	0	0	0	0	0	0	0	2	chr2R:8277043-8278297	CR44280	0.514789	0.173832	0.847323
FBgn0262354	0	0	0	1	0	0	0	0	0	0	chr2L:14351775-14352921	CG43052	-0.496602	0.173835	0.847323
FBgn0037120	0	0	0	1	0	0	0	0	0	0	chr3L:21724024-21729108	CG11247	-0.415051	0.173889	0.847323
FBgn0030525	7	11	5	6	4	5	12	8	12	9	chrX:13796087-13797940	CG10996	0.468821	0.173909	0.847323
FBgn0031970	2	1	2	1	2	3	4	1	1	3	chr2L:7994086-7998453	CG7227	0.597961	0.174331	0.847323
FBgn0040022	6	2	4	5	3	7	9	9	4	3	chr3L:25107292-25115482	Set1	0.565859	0.174439	0.847323
FBgn0259736	3	5	1	1	0	1	1	0	1	2	chr3R:22119759-22133669	CG42390	-0.744875	0.174471	0.847323
FBgn0035371	0	0	1	0	0	0	0	0	0	0	chr3L:2768164-2772627	CG9977	-0.385424	0.17456	0.847323
FBgn0266372	0	3	0	3	4	1	0	0	0	0	chr3R:10760846-10762099	CR45016	-0.841468	0.174731	0.847323
FBgn0016694	1	2	1	1	1	5	3	5	0	3	chr3L:7811156-7867671	Pdp1	0.867168	0.175024	0.847323
FBgn0034725	1	1	1	1	1	2	2	2	0	3	chr2R:22403875-22408842	CG6044	0.533058	0.175148	0.847323
FBgn0035234	12	12	7	12	15	13	3	8	12	6	chr3L:1565090-1568104	CG12003	-0.486654	0.175228	0.847323
FBgn0015577	0	1	0	0	0	0	0	0	0	0	chr3R:7493619-7505400	alpha-Est9	-0.5624	0.175232	0.847323
FBgn0259876	3	3	1	3	1	1	0	0	2	0	chr2R:13132840-13143122	Cap-G	-0.802303	0.175313	0.847323
FBgn0031214	1	3	1	2	0	1	0	0	1	0	chr2L:76046-78085	CG11374	-0.657037	0.175387	0.847323
FBgn0033661	0	1	0	0	0	0	1	1	1	1	chr2R:11867574-11885887	CG13185	0.571358	0.175459	0.847323
FBgn0263338	1	4	2	3	5	2	0	1	3	2	chr2L:17792110-17793996	CR43419	-0.804114	0.175488	0.847323
FBgn0024234	0	0	0	0	0	0	0	0	0	1	chr2R:23851260-23853549	gbb	0.333907	0.17573	0.847323
FBgn0031320	0	0	1	0	0	0	0	0	0	0	chr2L:1181995-1184322	CG5126	-0.438401	0.175742	0.847323
FBgn0034243	0	0	0	0	2	0	0	0	0	0	chr2R:17565477-17568758	Ns2	-0.502511	0.175751	0.847323
FBgn0037915	0	0	0	0	1	0	0	1	0	0	chr3R:11575599-11579047	CG6790	-0.391122	0.176365	0.847323
FBgn0030707	2	1	0	1	0	0	0	0	0	0	chrX:15921653-15924860	CG8916	-0.61655	0.176479	0.847323
FBgn0035383	0	0	1	0	0	0	2	0	1	0	chr3L:2980720-2983853	CG2107	0.493287	0.176592	0.847323
FBgn0004373	3	3	3	4	1	1	1	3	1	2	chr3L:305091-320186	fwd	-0.634454	0.176622	0.847323
FBgn0032479	2	1	0	0	0	1	2	1	1	1	chr2L:13183547-13192281	CG16974	0.626845	0.176763	0.847323
FBgn0265982	0	0	0	1	0	1	1	0	1	0	chr2R:22672893-22673997	CR44761	0.661303	0.176788	0.847323
FBgn0037265	0	1	1	0	0	3	0	2	0	1	chr3R:4654498-4658287	spartin	0.682904	0.177168	0.847323
FBgn0004179	3	5	5	8	2	0	5	1	4	3	chr3L:22267080-22274047	Csp	-0.744885	0.177354	0.847323
FBgn0050033	5	6	6	3	3	5	2	3	4	4	chr2R:11292229-11293893	CG30033	-0.360287	0.177421	0.847323
FBgn0050184	4	1	2	0	3	3	3	2	3	1	chr2R:23563671-23565082	CG30184	0.88299	0.177532	0.847323
FBgn0040256	0	1	0	1	0	0	0	0	0	0	chr3R:11126295-11128630	Ugt86Dd	-0.501437	0.177772	0.847323
FBgn0002593	0	0	0	0	0	0	0	1	0	0	chr2L:419650-421166	RpLP1	0.448206	0.177794	0.847323
FBgn0041203	5	1	2	2	0	3	2	2	2	4	chrX:12584083-12592495	LIMK1	0.719408	0.177993	0.847323
FBgn0052372	4	5	3	4	8	4	9	6	4	9	chr3L:7518695-7528315	ltl	0.41429	0.178042	0.847323
FBgn0262570	6	8	7	7	8	13	15	5	10	9	chr2R:17477263-17486522	CG43110	0.389734	0.17817	0.847323
FBgn0039478	0	0	0	0	1	2	1	0	2	2	chr3R:27057606-27064501	Nep5	0.709606	0.178219	0.847323
FBgn0039528	0	1	2	0	0	0	0	0	0	0	chr3R:27597261-27607698	dsd	-0.489866	0.178225	0.847323
FBgn0037057	0	0	1	0	0	0	0	0	0	0	chr3L:21202618-21208394	CG10512	-0.371068	0.17828	0.847323
FBgn0266569	0	0	0	0	0	1	0	2	0	3	chrX:1045922-1047311	CG42259	0.749119	0.178443	0.847323
FBgn0063498	1	0	0	0	0	2	0	1	0	1	chr2R:18399184-18400677	GstE2	0.786806	0.178641	0.847323
FBgn0025632	2	1	0	3	1	1	0	0	0	0	chrX:2041566-2055716	CG4313	-0.780009	0.179011	0.847323
FBgn0031636	1	0	2	0	0	0	1	2	3	2	chr2L:4838045-4841767	CG12194	0.79447	0.179115	0.847323
FBgn0005612	0	0	1	0	0	0	0	0	0	0	chr2R:23978499-23985479	Sox14	-0.375335	0.17921	0.847323
FBgn0002522	1	0	0	1	0	0	0	1	0	1	chr3R:6661125-6678892	lab	0.36842	0.179494	0.847323
FBgn0020386	1	1	1	4	2	0	2	0	1	0	chr3L:129148-146197	Pdk1	-0.782247	0.179684	0.847323
FBgn0032815	0	0	1	0	0	0	1	1	0	0	chr2L:19731778-19736282	CG10462	0.5331	0.179832	0.847323
FBgn0031969	5	2	1	1	4	1	0	3	2	0	chr2L:7986484-7994486	pes	-0.846976	0.179987	0.847323
FBgn0032833	0	0	0	0	2	0	0	0	0	0	chr2L:19958411-19960367	CoIV	-0.602495	0.179999	0.847323
FBgn0036877	0	0	0	0	0	0	0	0	2	1	chr3L:19500708-19504172	CG9452	0.546519	0.18002	0.847323
FBgn0016930	0	0	1	0	0	0	0	0	0	0	chr2L:14184176-14234428	Dyrk2	0.425406	0.180173	0.847323
FBgn0029849	0	2	0	1	0	2	0	0	1	1	chrX:6219655-6223021	Efr	0.794873	0.18035	0.847323
FBgn0004369	2	1	3	1	2	1	2	3	1	1	chr3R:29377344-29487433	Ptp99A	-0.566987	0.1804	0.847323
FBgn0034908	0	0	0	0	0	0	0	0	0	1	chr2R:23808934-23811700	CG5543	0.483966	0.180401	0.847323
FBgn0259247	0	0	1	0	0	1	2	0	0	0	chr2R:5413442-5456397	laccase2	0.69014	0.180625	0.847323
FBgn0029955	0	0	0	0	0	2	2	0	0	0	chrX:7712481-7718234	CG15478	0.583053	0.180708	0.847323
FBgn0015622	1	0	2	0	0	1	0	0	1	3	chr3R:29314952-29319946	Cnx99A	0.734897	0.180735	0.847323
FBgn0037188	0	0	0	0	0	0	0	1	1	2	chr3L:22741491-22748916	CG7369	0.389942	0.180842	0.847323
FBgn0016978	0	0	0	0	0	0	0	0	1	0	chr2L:6968409-6972039	snRNP-U1-70K	0.414473	0.181	0.847323
FBgn0050011	0	1	3	0	0	0	0	0	0	0	chr2R:10123991-10137774	gem	-0.640061	0.181147	0.847323
FBgn0041210	1	0	1	0	1	0	1	0	0	0	chrX:13262385-13285934	HDAC4	-0.558086	0.181178	0.847323
FBgn0011280	1	0	1	1	0	1	0	0	0	0	chrX:20419311-20421281	Obp19d	-0.58042	0.181384	0.847323
FBgn0260462	1	1	1	6	2	4	3	9	1	2	chr3R:5237349-5252047	CG12163	0.815513	0.181576	0.847323
FBgn0005671	2	0	3	0	1	1	0	0	0	1	chr3R:12623460-12628131	Vha55	-0.762409	0.181688	0.847323
FBgn0259148	0	0	0	0	0	1	0	0	0	1	chr3L:19954245-19956101	CG42263	0.533979	0.18176	0.847323
FBgn0034326	0	0	0	0	0	1	0	0	0	0	chr2R:18299015-18300374	CG18540	0.456963	0.182239	0.847323
FBgn0015905	1	0	0	0	0	0	1	0	0	0	chr2L:1077646-1081105	ast	-0.652537	0.182344	0.847323
FBgn0028687	0	0	0	1	0	0	0	0	0	0	chr2R:7652138-7654256	Rpt1	-0.373075	0.182422	0.847323
FBgn0031815	1	0	0	0	0	0	0	2	0	1	chr2L:6455750-6459310	frj	0.533277	0.182615	0.847323
FBgn0267643	0	1	0	0	0	0	0	0	0	0	chr3L:2621419-2622931	CR45981	0.321973	0.182886	0.847323
FBgn0016123	0	0	0	0	1	0	1	0	0	0	chr3R:31048627-31052842	Aph-4	0.373861	0.182942	0.847323
FBgn0037533	2	3	0	1	3	4	3	1	4	1	chr3R:7974107-7978730	CD98hc	0.87273	0.183119	0.847323
FBgn0001235	2	3	1	2	0	0	1	0	0	2	chr3R:10507259-10639870	hth	-0.844057	0.183458	0.847323
FBgn0032407	0	0	0	2	0	0	0	0	0	0	chr2L:12091520-12095552	Pex19	-0.557519	0.183492	0.847323
FBgn0036567	0	0	1	0	0	0	0	0	0	0	chr3L:16095466-16097795	CG13074	-0.34894	0.183843	0.847323
FBgn0005779	0	0	1	1	0	0	0	0	0	1	chr2L:3109370-3111300	PpD6	-0.484688	0.183971	0.847323
FBgn0003366	0	0	0	0	0	0	0	1	0	0	chrX:11071139-11086601	sev	0.414425	0.184031	0.847323
FBgn0039904	2	1	1	4	5	4	6	2	2	4	chr4:359636-375856	Hcf	0.797326	0.18418	0.847323
FBgn0003358	1	1	0	0	1	1	1	1	1	0	chr3R:29924924-29926491	Jon99Ci	0.52063	0.184206	0.847323
FBgn0040252	0	1	0	0	1	1	0	0	0	0	chr3R:11175227-11178212	Ugt86Dh	-0.658835	0.184239	0.847323
FBgn0033112	0	1	0	1	0	1	2	0	0	2	chr2R:6878983-6881072	Spn42Db	0.671491	0.18443	0.847323
FBgn0029987	2	1	0	1	0	0	0	0	1	0	chrX:7955762-7957004	CG15330	-0.563688	0.184609	0.847323
FBgn0033798	0	0	0	0	0	0	0	1	0	0	chr2R:13163061-13164250	CG15870	0.390153	0.18471	0.847323
FBgn0035124	3	3	1	1	2	2	1	2	0	1	chr3L:274853-276969	ttm2	-0.592198	0.184929	0.847323
FBgn0038394	0	0	0	0	0	2	0	3	1	0	chr3R:16043196-16045134	CG10264	0.71093	0.185095	0.847323
FBgn0004401	0	0	3	0	1	0	0	0	1	0	chr3L:17637801-17645338	Pep	-0.753678	0.18517	0.847323
FBgn0011661	0	0	1	2	2	1	1	0	0	0	chrX:8872710-8898634	Moe	-0.760465	0.185187	0.847323
FBgn0030063	0	0	0	0	0	0	0	0	1	0	chrX:8720218-8721805	CG1789	0.365743	0.185319	0.847323
FBgn0083990	2	1	1	0	0	2	1	0	0	1	chr4:974866-977563	sphinx	0.631266	0.185325	0.847323
FBgn0035147	0	0	0	0	0	0	1	0	0	2	chr3L:648253-651613	Gale	0.444862	0.185446	0.847323
FBgn0259711	0	0	1	1	1	0	0	0	0	0	chr2R:21666385-21667896	CG42365	-0.467463	0.18551	0.847323
FBgn0034197	2	0	0	0	0	0	2	1	1	1	chr2R:17128178-17130636	Cda9	0.764803	0.185626	0.847323
FBgn0026533	47	51	48	47	46	48	63	58	43	51	chr2R:16855918-16862040	Dek	0.137435	0.185639	0.847323
FBgn0050456	1	0	0	0	0	0	0	1	0	0	chr2R:17099939-17107844	CG30456	0.358461	0.185769	0.847323
FBgn0037698	6	8	7	1	7	4	8	10	17	8	chr3R:9460782-9493979	CG16779	0.852006	0.185868	0.847323
FBgn0030936	11	13	7	8	8	6	8	7	5	11	chrX:18520772-18522747	CG6481	-0.312799	0.185982	0.847323
FBgn0031413	0	0	0	1	1	0	0	1	0	0	chr2L:2308459-2357658	CG9967	-0.57803	0.186261	0.847323
FBgn0010197	0	0	0	0	1	0	0	0	0	0	chr2L:11138457-11149403	Gyc32E	-0.332703	0.186431	0.847323
FBgn0086704	4	4	7	4	3	7	3	2	1	2	chr3R:31157854-31169408	stops	-0.589501	0.186432	0.847323
FBgn0040262	0	0	0	0	0	1	0	0	0	0	chr2L:16793909-16796311	Ugt36Ba	0.393376	0.186443	0.847323
FBgn0263102	3	1	2	3	3	2	0	3	1	0	chr2R:10557586-10617582	psq	-0.8046	0.186705	0.847323
FBgn0036663	1	1	1	1	0	0	0	0	1	0	chr3L:16787271-16808033	CG9674	-0.538336	0.186786	0.847323
FBgn0085336	0	0	0	0	0	0	0	1	0	0	chr3R:11897280-11898721	CG34307	0.31919	0.186844	0.847323
FBgn0027497	0	3	2	0	0	1	1	1	1	0	chr3R:5742208-5747164	Madm	-0.617846	0.186845	0.847323
FBgn0025807	0	0	0	0	0	0	1	1	0	0	chr3L:18869743-18872855	Rad9	0.397724	0.187051	0.847323
FBgn0262801	1	1	0	0	0	0	0	0	0	0	chr3R:6657580-6659744	twr	-0.242697	0.187349	0.847323
FBgn0038292	64	65	64	53	51	45	63	57	42	56	chr3R:15139656-15142017	CG3987	-0.175094	0.187441	0.847323
FBgn0031842	0	0	1	0	1	0	0	0	0	0	chr2L:6649086-6654876	Tango1	-0.366941	0.187503	0.847323
FBgn0038738	1	1	2	7	1	4	0	1	0	0	chr3R:19862215-19864695	CG4572	-0.920426	0.187521	0.847323
FBgn0037807	2	0	2	2	2	1	1	0	3	1	chr3R:10307504-10311915	CG6293	-0.588229	0.187543	0.847323
FBgn0264374	1	0	0	0	0	1	0	0	0	0	chr2L:16003454-16004594	CR43826	-0.606346	0.187863	0.847323
FBgn0039589	0	0	0	0	0	0	1	0	0	0	chr3R:28605777-28608674	CG9986	0.567599	0.188	0.847323
FBgn0026375	3	11	6	5	6	5	6	2	4	4	chrX:17638845-17652864	RhoGAPp190	-0.470582	0.188002	0.847323
FBgn0036440	0	0	0	0	1	0	0	0	0	0	chr3L:14697011-14701980	CG17177	-0.451036	0.188056	0.847323
FBgn0259821	0	0	0	1	1	0	0	0	0	0	chr3R:4077637-4104628	CG42402	-0.489501	0.188102	0.847323
FBgn0024371	3	0	0	1	3	0	0	0	1	0	chr2L:21153991-21157051	E2f2	-0.68692	0.188235	0.847323
FBgn0028381	0	0	0	0	1	0	0	0	0	0	chr3R:16498756-16501352	Decay	-0.323364	0.188245	0.847323
FBgn0034027	0	0	0	1	0	0	1	0	0	1	chr2R:15539252-15541665	CG8187	0.365356	0.188527	0.847323
FBgn0031249	0	0	0	0	0	1	0	0	0	0	chr2L:319977-321550	CG11911	0.498481	0.188623	0.847323
FBgn0266199	0	1	0	0	0	0	0	0	0	0	chrX:10114038-10208876	CR44894	0.394288	0.188822	0.847323
FBgn0261822	2	1	1	3	2	0	0	3	0	0	chr2L:8083118-8116833	Bsg	-0.876299	0.18922	0.847323
FBgn0025627	4	2	1	3	4	2	6	4	3	3	chrX:2068290-2069990	CG4194	0.422748	0.189244	0.847323
FBgn0030801	0	0	0	1	0	1	0	1	1	1	chrX:16884279-16886914	Rcp	0.479608	0.189278	0.847323
FBgn0010246	0	1	1	0	2	0	0	0	0	0	chr3L:1318178-1329919	Myo61F	-0.418959	0.189323	0.847323
FBgn0265042	0	0	0	0	0	1	0	0	0	0	chr3R:23168015-23185944	Irk1	0.429401	0.189383	0.847323
FBgn0263986	1	1	0	0	2	0	0	1	1	0	chr3R:22694657-22698292	cd	-0.587186	0.189474	0.847323
FBgn0039158	9	6	3	5	4	4	3	2	5	5	chr3R:24161425-24163517	CG6182	-0.466638	0.189882	0.847323
FBgn0011202	0	0	1	0	0	0	0	0	1	0	chr2L:20757842-20768355	dia	0.331816	0.189985	0.847323
FBgn0038147	0	0	0	0	0	0	0	0	0	1	chr3R:13388757-13395499	CCHa2	0.389885	0.190004	0.847323
FBgn0034720	0	2	3	4	0	0	0	1	1	1	chr2R:22333198-22373411	Liprin-gamma	-0.705878	0.19023	0.847323
FBgn0262541	0	0	0	0	0	0	0	1	0	0	chr3R:22770854-22772072	CG43095	0.479666	0.190238	0.847323
FBgn0052855	0	0	1	1	1	1	0	0	0	0	chr3R:16078678-16081294	CG32855	-0.469328	0.190506	0.847323
FBgn0030277	0	0	0	1	0	0	0	0	0	0	chrX:11169509-11170980	CG1394	-0.410888	0.190609	0.847323
FBgn0024814	0	0	0	0	0	0	0	0	1	0	chr3L:20240751-20244037	Clc	0.406842	0.191187	0.847323
FBgn0039431	3	6	2	1	3	2	3	2	2	2	chr3R:26469776-26535519	plum	-0.49914	0.191224	0.847323
FBgn0044323	3	1	3	1	4	7	9	15	1	4	chr2L:8030419-8041128	Cka	1.01845	0.191644	0.847323
FBgn0267771	0	1	0	0	1	0	0	0	0	0	chr3R:25737725-25738991	CR46102	-0.447523	0.191664	0.847323
FBgn0266243	0	0	0	0	0	1	0	1	0	2	chr3R:10385192-10387687	CR44938	0.46827	0.19168	0.847323
FBgn0265448	0	0	0	1	0	1	0	0	1	1	chr3L:9741101-9744705	CR44348	0.50864	0.191725	0.847323
FBgn0004919	1	0	1	0	1	0	0	0	0	0	chr2R:25072325-25084649	gol	-0.519021	0.191879	0.847323
FBgn0031990	0	0	0	0	0	0	0	1	0	0	chr2L:8133945-8159940	CG8552	0.390281	0.19217	0.847323
FBgn0035888	0	0	0	0	0	0	1	0	0	0	chr3L:8395698-8402597	CG7120	0.405016	0.192493	0.847323
FBgn0028487	1	2	2	1	3	1	1	0	0	3	chr3R:13694961-13701140	f-cup	-0.640167	0.192708	0.847323
FBgn0052702	0	1	0	0	2	4	0	1	1	3	chrX:9558363-9571610	Cubn	0.746802	0.192807	0.847323
FBgn0032265	0	0	0	0	0	0	1	0	0	0	chr2L:10531519-10533949	CG18301	0.376258	0.19298	0.847323
FBgn0011566	0	0	0	0	0	1	0	0	0	0	chrX:2606378-2609178	Bzd	0.420737	0.193081	0.847323
FBgn0265153	5	5	3	12	3	4	4	2	3	2	chr2L:223217-225010	CR44222	-0.548696	0.193336	0.847323
FBgn0000116	2	0	1	0	0	1	0	0	0	0	chr3L:9048479-9066329	Argk	-0.505867	0.193347	0.847323
FBgn0259231	1	0	0	1	1	2	2	1	0	1	chrX:18707192-18726874	CCKLR-17D1	0.382035	0.193358	0.847323
FBgn0264942	3	0	0	2	2	1	1	1	1	0	chrX:8919338-8920769	CR44111	-0.563276	0.193416	0.847323
FBgn0029989	0	0	0	1	0	1	0	1	1	1	chrX:8019221-8021647	CG15333	0.396597	0.193474	0.847323
FBgn0000527	0	0	4	0	2	3	3	3	0	1	chr3R:21229537-21237479	e	1.00697	0.19382	0.847323
FBgn0051677	0	0	0	0	0	0	1	0	2	0	chr2L:20603233-20604498	CG31677	0.547672	0.193929	0.847323
FBgn0015372	0	0	0	1	1	0	0	1	0	0	chr2R:23519537-23523915	RabX1	-0.383355	0.194028	0.847323
FBgn0259170	0	0	0	0	0	0	1	1	0	0	chrX:10266490-10326260	alpha-Man-I	-0.413441	0.194344	0.847323
FBgn0267644	1	2	3	0	1	0	2	0	0	1	chr3L:2627739-2629320	CR45982	-0.727454	0.194466	0.847323
FBgn0034199	0	0	0	0	0	0	1	1	0	0	chr2R:17136149-17137205	Gbp	0.623466	0.194476	0.847323
FBgn0023197	0	0	0	0	0	0	0	0	2	0	chr3L:17546437-17549429	Jon74E	0.485288	0.194589	0.847323
FBgn0024740	0	0	0	1	0	0	0	0	0	0	chr2L:10701638-10709755	Lip2	-0.437972	0.194932	0.847323
FBgn0053087	1	0	0	0	2	1	0	2	1	2	chr2R:8173863-8226740	LRP1	0.640033	0.194938	0.847323
FBgn0039258	0	0	0	0	0	1	1	1	0	0	chr3R:25022954-25024784	beta4GalT7	0.539181	0.195243	0.847323
FBgn0038723	0	0	1	0	0	0	0	0	0	0	chr3R:19646628-19648712	CG6195	-0.352663	0.195404	0.847323
FBgn0031042	0	0	0	0	0	0	0	0	1	0	chrX:19618517-19621547	CG14221	0.300595	0.195551	0.847323
FBgn0029896	0	0	0	0	0	0	0	1	0	0	chrX:6719702-6740288	CG3168	0.393113	0.195678	0.847323
FBgn0032642	0	0	0	0	1	0	0	0	0	0	chr2L:17480929-17482339	CG5110	-0.367173	0.195784	0.847323
FBgn0000625	0	0	0	1	0	0	0	2	0	0	chr3L:12462235-12468323	eyg	0.576664	0.195788	0.847323
FBgn0037714	1	0	0	1	1	0	0	0	0	0	chr3R:9570112-9571925	CG9396	-0.533039	0.195993	0.847323
FBgn0003292	1	1	1	0	0	0	0	0	0	0	chr3L:11583820-11588072	rt	-0.441058	0.196015	0.847323
FBgn0030018	0	0	0	0	0	0	0	1	0	0	chrX:8169927-8177487	slpr	0.295487	0.196111	0.847323
FBgn0030706	0	0	2	2	1	0	1	0	0	0	chrX:15910568-15921315	CG8909	-0.686869	0.196271	0.847323
FBgn0036353	0	0	0	0	0	0	0	3	0	0	chr3L:13385644-13388209	CG10171	0.611803	0.196484	0.847323
FBgn0267033	0	0	0	0	0	0	1	0	0	0	chrX:13845814-13990829	mamo	0.379145	0.196688	0.847323
FBgn0038098	2	2	2	3	3	5	7	1	2	5	chr3R:12967473-12977773	CG7381	0.501766	0.196715	0.847323
FBgn0259896	0	0	1	0	0	0	0	0	0	0	chr2L:13972856-13977071	NimC1	-0.306629	0.196779	0.847323
FBgn0040321	1	0	0	0	0	0	0	0	0	0	chr3L:8954719-8956853	GNBP3	-0.327314	0.196898	0.847323
FBgn0031018	2	0	3	3	0	1	2	1	0	0	chrX:19474761-19476357	CG12200	-0.778211	0.197023	0.847323
FBgn0052354	2	2	3	2	0	1	1	1	0	1	chr3L:8415555-8422507	CG32354	-0.529219	0.197126	0.847323
FBgn0039707	0	0	0	0	0	1	0	0	0	0	chr3R:29835648-29837749	CG15510	0.415644	0.197396	0.847323
FBgn0010660	0	0	0	0	0	1	1	0	0	0	chr2R:22918635-22925044	Nup214	0.492087	0.197848	0.847323
FBgn0030296	0	0	0	1	2	1	0	1	0	0	chrX:11409645-11411969	CG15196	-0.618959	0.197864	0.847323
FBgn0267495	2	5	2	5	5	3	5	6	7	7	chrX:10044607-10048458	CR45185	0.472395	0.197902	0.847323
FBgn0032804	1	0	0	0	0	0	0	0	0	0	chr2L:19540305-19541842	CG13081	-0.335311	0.197963	0.847323
FBgn0085220	0	0	0	0	0	0	1	0	0	0	chr2R:16951535-16952883	CG34191	0.394666	0.19842	0.847323
FBgn0261550	0	6	5	1	2	3	5	3	3	4	chr3R:20309042-20324498	CG42668	0.625447	0.198454	0.847323
FBgn0032506	0	1	0	0	0	0	0	0	0	0	chr2L:13349521-13355375	CG9395	-0.2629	0.198618	0.847323
FBgn0037386	8	4	5	2	6	8	5	4	10	13	chr3R:5831337-5839084	CG1208	0.605971	0.198711	0.847323
FBgn0038973	4	0	3	1	1	0	1	0	0	2	chr3R:22465732-22466981	Pebp1	-0.926359	0.198904	0.847323
FBgn0031209	0	0	0	1	0	1	0	1	0	1	chr2L:21521-25457	Ir21a	0.559833	0.199181	0.847323
FBgn0035085	9	11	5	17	10	13	14	15	10	10	chr2R:24944837-24946938	CG3770	0.373382	0.199228	0.847323
FBgn0031478	0	0	1	0	0	0	0	0	0	0	chr2L:2874588-2877470	CG8814	-0.261097	0.199728	0.847323
FBgn0040985	1	0	0	0	0	0	0	0	0	0	chr2L:16886807-16888268	CG6115	0.47877	0.199772	0.847323
FBgn0038532	5	4	5	5	4	11	5	3	9	6	chr3R:17647377-17670287	CG14322	0.472876	0.199801	0.847323
FBgn0265149	3	5	1	4	1	6	2	7	2	5	chr2L:248607-250114	CR44218	0.740923	0.200057	0.847323
FBgn0003977	1	3	0	1	1	0	2	0	0	0	chr2R:23359890-23366657	vir	-0.698395	0.200117	0.847323
FBgn0266346	3	6	3	2	5	4	3	3	1	1	chr2R:21692389-21697454	CngB	-0.565815	0.200555	0.847323
FBgn0010431	0	0	0	0	0	0	0	0	0	1	chr3L:8412710-8414405	mtrm	0.368661	0.20057	0.847323
FBgn0034774	0	2	1	2	6	1	1	1	0	1	chr2R:22754917-22756198	CG13526	-0.800511	0.200595	0.847323
FBgn0033781	0	0	0	1	0	0	0	0	0	0	chr2R:12923602-12924966	CG13319	-0.29441	0.200606	0.847323
FBgn0053125	0	0	0	0	0	2	0	0	0	0	chr2L:2648058-2652716	CG33125	0.511361	0.200673	0.847323
FBgn0033427	23	26	15	18	10	21	21	22	26	18	chr2R:9581459-9584847	CG1868	0.314291	0.200675	0.847323
FBgn0037263	0	0	0	0	0	1	1	0	2	1	chr3R:4641661-4644938	slx1	0.599434	0.200771	0.847323
FBgn0053138	0	0	0	1	2	0	0	0	1	0	chr2R:13171099-13175098	AGBE	-0.524714	0.200872	0.847323
FBgn0000575	1	0	1	0	0	1	0	1	2	0	chr3L:749098-753794	emc	0.734992	0.200904	0.847323
FBgn0035122	1	1	0	0	0	0	0	1	0	0	chr3L:264477-266234	mRpL17	-0.467996	0.201119	0.847323
FBgn0031361	0	0	0	0	0	0	0	1	0	1	chr2L:1730731-1732658	CG17652	0.448266	0.201324	0.847323
FBgn0033891	0	1	0	0	0	0	0	0	0	0	chr2R:13983093-13985195	CG8067	-0.372243	0.201486	0.847323
FBgn0028932	0	0	0	0	0	0	0	0	1	0	chr2L:13781929-13784640	CG16890	0.50633	0.201488	0.847323
FBgn0034331	2	0	1	0	0	1	1	2	1	2	chr2R:18384522-18385891	CG15067	0.605146	0.201503	0.847323
FBgn0037000	11	6	7	11	6	8	1	3	12	6	chr3L:20483991-20495223	ZnT77C	-0.684055	0.201521	0.847323
FBgn0031673	2	5	4	5	2	1	0	2	1	6	chr2L:5040346-5045014	CG31650	-0.76717	0.201554	0.847323
FBgn0267457	16	15	8	11	10	7	13	11	8	9	chr3L:599097-601216	CR45807	-0.292082	0.201614	0.847323
FBgn0266836	0	0	0	0	0	1	0	0	0	0	chr2L:2044215-2045683	CR45298	0.460058	0.201683	0.847323
[truncated: 6,502 more rows]
