# Supplementary material for: Spliceosome factors target timeless (tim) mRNA to control clock protein accumulation and circadian behavior in Drosophila
Source: eLife. 2018 Dec 5;7:e39821. doi: 10.7554/eLife.39821 (PMC6281371; doi:10.7554/eLife.39821)
Supplement: Supplementary file 3. [file elife-39821-supp3.xlsx]

## Sheet: splicing_SampleAvsCTRL
AccID	Location	Exon_Number	SampleA_Skip::Others	CTRL_Skip::Others	SampleAExp	CTRLExp	P-Value_Average	P-Value	FDR	SplicingType
CG4577	chr2L:1139289-1139332	3	41::169	89::13	7265::5704	6993::5181	0.285503	0	0	A3SS
CG17260	chr2L:3038311-3038341	2	88::367	0::843	189::96	428::155	0.76825	0	0	IR
Npc1a	chr2L:10217341-10217353	8	2305::1572	3727::1136	2877::2754	4291::3385	0.231671	0	0	A5SS
ltd	chr2R:9179504-9179582	2018-04-05	4236::21	5178::28	1950::3593	753::3799	0.762978	0	0	Cassette
CG30394	chr2R:21322989-21323021	1	342::660	765::92	475::324	201::356	1.84525e-11	0	0	IR
CG43897	chr3L:9831417-9831440	10	6045::5131	10438::281	1740::11805	2258::13936	0.149991	0	0	Cassette
Pka-R1	chr3L:20829385-20830332	7	123::58	188::36	232::2342	44::2215	0.0146649	0	0	Cassette
CG11984	chr3R:9010673-9010735	11	0::1736	500::738	915::587	473::632	8.68194e-15	0	0	IR
CG3397	chr3R:11984185-11984248	1	27::0	0::847	6::21	449::229	4.27666e-05	0	0	IR
CG12360	chr3R:13027055-13027084	6	81::114	26::650	92::329	401::443	1.07392e-13	0	0	IR
Reg-5	chr2R:24788850-24788979	2	2827::1430	3251::344	679::2544	263::2366	7.92e-13	2.5608e-15	3.39772e-12	IR
Pex7	chr3L:8648321-8648329	2018-01-02	350::2	323::303	733417::689522	832813::785493	0.15	1.54835e-11	1.88318e-08	A5SS
Mhcl	chr3R:16082124-16082389	2018-12-13	1281::1	1381::8	286::651	105::706	0.149957	4.79954e-11	5.38841e-08	AltStart
Msr-110	chr3L:5574940-5574966	3	7903::3303	7337::5089	1288::28537	2008::27542	0.0377411	1.43515e-10	1.49614e-07	Cassette
CG11099	chr2R:20238259-20239109	5	924::12	1467::2	362::138	492::38	0.064505	5.72297e-10	5.56845e-07	A3SS
Mpcp	chr3L:14538764-14538891	4	10::103151	6::104274	57500::27710	49382::32207	0.327566	6.29444e-10	5.74171e-07	IR
Men-b	chr3R:27156269-27156340	6	2146::4116	3094::2819	2378::2812	1821::2933	2.48561e-09	9.54709e-10	8.19646e-07	IR
RpS4	chr3L:13042215-13042306	3	14::222113	6::259362	129158::81784	150951::90200	0.406424	3.01977e-09	2.44853e-06	IR
Pka-R1	chr3L:20830397-20832600	2018-07-08	31::33	16::20	227::3599	55::3417	0.148193	4.94583e-09	3.79918e-06	Cassette
CG11099	chr2R:20238492-20239109	5	9::12	15::2	327::138	422::38	0.168796	5.86394e-09	4.27921e-06	A3SS
Pex7	chr3L:8648329-8648371	2018-01-02	1::1640905	298::1848925	892486::800624	1002792::903350	0.26919	7.17372e-09	4.98574e-06	IR
Xbp1	chr2R:21144281-21144384	2	318::13368	305::10490	6871::6444	5173::6763	0.0232662	1.41893e-08	9.41333e-06	IR
Moe	chrX:8874503-8874512	14	468::1555	680::2438	1311::2669	816::2839	0.264431	1.68457e-08	1.06897e-05	A5SS
rdgA	chrX:9022239-9022854	17	2056::18	2701::42	1221::1630	732::1576	0.131308	3.56588e-08	2.1685e-05	A5SS
Cka	chr2L:8036837-8036843	6	111::0	66::76	202::223	204::255	0.176408	6.90073e-08	4.02864e-05	A3SS
CG31313	chr3R:14566976-14567006	3	19::7	10::118	10258::4333	8379::3641	0.149971	8.48867e-08	4.76508e-05	Cassette
yps	chr3L:12122154-12122676	3	5577::4461	5698::2638	1549::6072	954::5372	2.36306e-07	9.22329e-08	4.9857e-05	IR
gish	chr3R:16297457-16297960	16	396::5	370::4	905::1274	557::1341	0.240031	1.3759e-07	7.17189e-05	AltEnd
Pex7	chr3L:8648336-8648375	2018-01-02	1962::366	2403::765	896673::201133	1006643::232517	0.15	1.46699e-07	7.383e-05	Cassette
Gs2	chrX:11424103-11424270	2	7326::1422	9637::990	861::10127	660::12917	1.70643e-07	1.65647e-07	8.05872e-05	IR
tim	chr2L:3499763-3500001	14	1165::7501	1479::5715	3313::7118	2566::6811	7.38742e-07	7.3169e-07	0.000344484	IR
Pkn	chr2R:9256111-9256191	12	2211::613	2195::1129	979::1199	1267::1276	0.0979354	8.91755e-07	0.000406724	AltStart
Nedd4	chr3L:17542200-17542384	14	19::92	28::148	677::676	274::649	0.47753	1.30909e-06	0.000578977	MXE
CG6923	chr3R:11749269-11749303	2	0::1045	27::237	535::215	127::66	0.56895	2.3035e-06	0.000988811	IR
Ggamma30A	chr2L:9256814-9256893	1	430::2276	327::1451	1298::5057	818::5293	0.135576	2.52633e-06	0.00105348	IR
BI-1	chr3L:8307346-8307380	5	8::1536	5::1790	1425::1881	1522::1204	0.445591	2.97756e-06	0.00120715	A3SS
CG4577	chr2L:1139274-1139332	3	138::13079	0::12797	7256::6935	7003::6954	0.551696	3.0773e-06	0.00121387	IR
rgr	chr2R:8608157-8608255	2	2293::268	2826::159	330::804	191::903	3.7353e-06	3.71372e-06	0.00142636	Cassette
CG9776	chr3R:4332572-4332860	2018-02-03	552::292	586::93	377::513	227::444	0.274824	6.78749e-06	0.00254009	Cassette
shi	chrX:15900255-15900260	14	239::2089	335::1546	388::2498	278::2397	0.0775171	1.83178e-05	0.00668369	Cassette
CG16758	chr3L:2503143-2503221	1	5412::9	3865::19	3232::1035	2060::1021	0.254729	1.93731e-05	0.00689637	A5SS
rdgA	chrX:9023326-9023459	18	1549::22	2006::7	1215::1718	633::2220	0.079096	2.54129e-05	0.00883098	A5SS
mon2	chr2L:8118949-8119066	10	21::570	108::424	777::666	552::588	0.239841	2.62339e-05	0.00890428	A3SS
Doa	chr3R:28919492-28919567	17	614::2440	490::3404	1793::1068	2224::1180	0.22423	2.99778e-05	0.00994378	Cassette
CG8726	chr2R:7969769-7969869	6	589::768	647::363	448::1200	244::1103	0.000528251	3.10077e-05	0.0100568	IR
mon2	chr2L:8119220-8119407	9	21::809	106::674	355::508	311::664	0.0143842	3.60972e-05	0.011453	Cassette
Pkn	chr2R:9255829-9256038	13	2158::2919	2113::4643	2595::1091	3854::1248	0.0842741	3.69528e-05	0.011475	Cassette
trol	chrX:2494404-2494637	26	297::258	352::104	387::323	190::259	0.0349878	4.79623e-05	0.0145835	Cassette
vsg	chr3L:9714399-9714506	1	1814::1069	2002::509	580::998	356::944	0.00190863	5.16644e-05	0.0153886	IR
Patronin	chr2R:17528580-17528622	10	8::170	5::255	248::704	69::570	0.397914	7.3641e-05	0.0211192	A5SS
DIP1	chrX:21628754-21628848	1	687::2623	779::2012	1405::2677	1005::2559	0.000512063	7.37977e-05	0.0211192	IR
Pka-R1	chr3L:20829224-20829319	2018-06-07	89::27	23::20	849::1540	167::1462	0.166155	0.000119184	0.0334516	MXE
mim	chr2R:6934349-6934402	2018-08-09	1164::922	942::1175	286::971	349::972	0.153893	0.000155655	0.0428638	Cassette
Rox8	chr3R:24047117-24047197	4	606::22	792::23	182::1364	83::1539	0.359653	0.000177388	0.0479441	AltStart
CR32111	chr3L:12633811-12633871	2	333::398	225::60	226::461	40::295	0.000474127	0.00020627	0.0547366	IR
trol	chrX:2496776-2497488	20	22::1	12::1	161::765	58::749	0.176357	0.00023471	0.0611714	MXE
rdgA	chrX:9024787-9025166	22	4981::1097	5711::624	478::2044	333::2154	0.00361037	0.000262703	0.0672659	IR
CG4629	chr2L:1101921-1101968	2	146::1374	75::1533	601::1026	648::1053	0.149887	0.000268443	0.0675505	Cassette
Pde1c	chr2L:11832725-11832787	11	340::608	432::375	486::585	336::570	0.0859151	0.000282898	0.069276	Cassette
Mpcp	chr3L:14540038-14540072	5	24::98084	17::101490	48587::25326	50229::28007	0.149576	0.000284793	0.069276	IR
ltd	chr2R:9179736-9179749	4	12::4176	7::5124	2530::5145	1607::5019	0.398744	0.000343426	0.0813773	A5SS
CG9485	chr2R:21315461-21315650	7	17::2875	12::3040	1087::1092	1201::1619	0.120662	0.000345693	0.0813773	IR
Eaat2	chr2L:743664-744196	1	20::599	2::711	343::774	187::771	0.0731143	0.000376613	0.0872488	A5SS
Cnx99A	chr3R:29316439-29316629	8	10::1497	3::1589	5867::2869	4109::3034	0.50473	0.000383966	0.0873936	MXE
trol	chrX:2496892-2497488	20	22::1	12::1	156::765	55::749	0.206868	0.000389214	0.0873936	MXE
didum	chr2R:7503172-7503195	7	176::161	115::260	140::225	167::212	0.0529772	0.000422981	0.0935073	Cassette
CG32486	chr3L:3058124-3058243	2	2723::172	2762::24	938::4666	775::4655	0.425276	0.000429256	0.0935073	A3SS
Rbp9	chr2L:2962272-2962286	9	777::9152	1144::7765	2787::4396	2380::4269	0.130312	0.000461959	0.0991513	Cassette
trol	chrX:2498022-2498631	18	39::10	24::1	214::765	90::749	0.199138	0.000529212	0.11194	MXE
trol	chrX:2497318-2497488	20	22::1	12::1	326::765	142::749	0.552912	0.000560485	0.116861	MXE
Mpcp	chr3L:14538183-14538338	3	444::127282	476::139901	61745::43702	66732::49491	0.0654609	0.000655911	0.134368	IR
CG7639	chr2R:14991767-14991911	2018-01-02	312::60	414::0	53::240	6::293	0.000869342	0.000662865	0.134368	Cassette
spin	chr2R:16136834-16137029	9	2306::445	3171::347	315::1994	342::2654	0.350071	0.000687478	0.137449	Cassette
AdenoK	chr3L:13021628-13021685	2	917::525	1218::441	284::2512	237::2260	0.179381	0.000725973	0.143184	AltStart
CG42492	chrX:5635356-5636578	10	937::1567	639::1878	1058::1117	733::1052	0.00128341	0.000747267	0.145418	MXE
spir	chr2L:20345173-20345259	15	186::2637	107::3588	1591::2688	1953::2855	0.2419	0.000918051	0.176302	Cassette
Desat1	chr3R:12446637-12446899	9	13::161068	15::159939	61874::10053	60596::8989	0.149005	0.0010926	0.207097	IR
mim	chr2R:6933888-6933927	10	514::1949	410::2367	1906::2527	2195::2614	0.148884	0.0011083	0.20738	Cassette
CG6282	chr3L:8607019-8607422	2	17::11	5::17	307::906	162::923	0.239144	0.00123646	0.228432	MXE
RIC-3	chr2R:21023065-21023165	13	1160::1612	1230::1274	1035::1572	858::1696	0.00491353	0.0013097	0.238938	Cassette_multi
CG3800	chr2R:22935963-22936583	1	27::3999	27::5279	1592::2489	2224::2756	0.0564036	0.00135017	0.24328	IR
stj	chr2R:13811198-13811254	9	568::811	504::378	442::1098	254::816	0.111442	0.00142823	0.251783	Cassette
Pino	chr2L:1117447-1117472	5	14::1471	0::4562	2874::1830	6692::3643	0.0190705	0.00143186	0.251783	IR
Mct1	chrX:2202173-2202206	2018-07-08	940::157	936::73	189::891	97::861	0.00152987	0.00145411	0.252651	Cassette
rdhB	chr3R:22355469-22355692	5	70::1992	47::2794	442::2351	357::3057	0.00491939	0.00150492	0.258403	A3SS
metro	chr2R:11227499-11227543	9	13::420	11::587	519::526	754::1131	0.143513	0.00156798	0.266101	A3SS
trpl	chr2R:9754221-9754663	2018-01-02	3670::21	3965::26	1850::3859	1409::4266	0.267753	0.00172539	0.289449	Cassette
Strn-Mlck	chr2R:15951872-15952088	28	794::153	558::307	125::669	170::635	0.337873	0.00177574	0.294316	AltStart
CG42492	chrX:5641523-5641561	6	1230::128	798::184	325::2019	334::1730	0.129769	0.00181066	0.294316	Cassette
Pdp1	chr3L:7830613-7830659	5	44::24	128::7	3409::1747	3835::1756	0.127522	0.0018149	0.294316	MXE
Mct1	chrX:2202060-2202380	2018-07-08	940::175	936::61	196::891	103::861	0.00185826	0.00185684	0.297808	Cassette_multi
Ref1	chr3R:7078407-7078729	4	297::6	414::5	197::1185	155::1548	0.00811596	0.00193033	0.30623	A3SS
scaf	chr2R:5690788-5691206	2	8::42	24::45	207::825	171::1322	0.178633	0.00196124	0.307028	AltStart
dp	chr2L:4530832-4531053	23	1049::246	735::314	214::952	244::732	0.0916435	0.00197743	0.307028	Cassette_multi
CG42268	chr3L:9739409-9739611	10	230::69	265::190	482::1281	323::1311	0.00279594	0.00211119	0.321796	AltStart
Ank2	chr3L:7663786-7663903	20	393::34	431::118	3064::142	3532::149	0.333416	0.00211664	0.321796	Cassette
lqf	chr3L:7536711-7536769	11	475::635	378::855	482::2563	512::2356	0.126164	0.00238524	0.358893	Cassette
Rtnl1	chr2L:4999940-5000020	2018-05-06	7953::6	9393::8	952::2634	537::3152	0.671286	0.00251044	0.373876	AltStart
Cnx99A	chr3R:29316237-29316365	9	3::2256	7::2469	3318::2898	2188::2969	0.637267	0.00273355	0.402992	Cassette_multi
CG10103	chr3L:6754929-6754936	4	820::1524	921::1234	1795::880	1447::833	0.131054	0.0028117	0.410367	Cassette
mbl	chr2R:17276746-17276778	2018-04-05	412::390	456::250	258::699	177::692	0.0940776	0.00291925	0.421846	Cassette
Lmpt	chr3L:16916255-16919702	18	911::715	999::611	141::487	55::496	0.0105026	0.00308284	0.441118	AltStart
CG42512	chrX:16652659-16652794	3	34::721	27::382	391::639	221::707	0.0488981	0.00343178	0.483766	IR
IA-2	chr2L:1010390-1010969	14	7::9316	26::11463	1488::2977	1929::3029	0.128781	0.00344718	0.483766	IR
CG2016	chr3R:4960973-4961312	1	272::1065	456::908	1096::749	929::862	0.0165378	0.00388985	0.540689	IR
Mob2	chr3L:11554078-11554118	2018-02-03	1337::34	1957::12	38::1387	22::1794	0.0136232	0.00399893	0.550607	Cassette
Nmda1	chr2R:12879223-12879373	4	227::118	274::44	172::5892	103::6464	0.223802	0.00413984	0.564682	AltStart
norpA	chrX:4349251-4349587	6	12::1654	14::1786	957::803	1049::600	0.202528	0.00427804	0.578129	A5SS
mnd	chr3L:14991326-14991375	5	0::206	97::138	120::260	88::327	0.480573	0.00433208	0.578508	IR
l(2)k09913	chr2R:23067307-23067632	1	149::365	179::303	372::3578	301::4519	0.144711	0.00436012	0.578508	IR
Pak	chr3R:6353123-6353539	2	124::30	156::33	218::420	95::395	0.283782	0.00450516	0.592368	AltStart
CG5196	chr3R:12409271-12409365	2	9::2668	2::3519	1237::447	1621::382	0.135503	0.00484693	0.631615	IR
mub	chr3L:21920987-21921042	12	3326::2266	3953::1600	1589::1207	1324::1284	0.0412056	0.00500961	0.647037	IR
CG30118	chr2R:18432866-18432946	2018-05-06	2323::21	2423::8	600::1449	332::1473	0.532411	0.00507899	0.650244	AltStart
gol	chr2R:25074037-25075338	6	36::5078	38::5750	978::1888	806::2167	0.151599	0.00516956	0.650536	Cassette
par-1	chr2R:19471736-19471745	11	462::191	386::307	368::669	406::678	0.487167	0.00518225	0.650536	A5SS
trol	chrX:2498483-2498631	18	39::10	24::1	246::765	99::749	0.585483	0.0052569	0.650536	MXE
CG4495	chr2L:7183503-7183665	4	269::268	231::442	212::343	288::322	0.264977	0.00528981	0.650536	Cassette
msps	chr3R:16051235-16051408	2018-01-02	1386::33	1436::28	118::707	21::580	0.549049	0.00530413	0.650536	Cassette
Patronin	chr2R:17528375-17528469	11	164::8	256::5	145::221	41::237	0.580111	0.00543411	0.660924	A3SS
CG43340	chr2R:7647677-7648297	17	645::638	632::471	284::1348	194::1580	0.0698345	0.00572579	0.690644	IR
CG4168	chr2L:15164104-15164130	2018-05-06	372::268	410::525	347::488	430::493	0.143168	0.00623717	0.74616	Cassette
blot	chr3L:17400676-17401842	7	2::401	12::677	2371::370	2477::574	0.152194	0.00634141	0.747114	Cassette
mon2	chr2L:8119504-8119751	8	239::21	251::107	417::492	375::672	0.0309685	0.00634752	0.747114	A5SS
rdgA	chrX:9024261-9024418	21	10::4461	10::4695	2779::2894	2056::3073	0.580343	0.00642636	0.750342	Cassette
CG7971	chr3L:1654807-1654864	14-15	3889::356	3973::573	424::3458	399::3592	0.181089	0.00667103	0.772728	Cassette
Ate1	chr2R:20255886-20256235	4	676::331	836::230	857::895	925::798	0.344113	0.00720673	0.825316	MXE
Rtnl1	chr2L:4999671-4999751	2018-05-06	7963::35	9406::39	326::2634	157::3152	0.757857	0.00723813	0.825316	AltStart
blot	chr3L:17403493-17403734	5	173::32	251::109	128::1151	272::1232	0.0151974	0.00789382	0.893103	AltStart
Mhcl	chr3R:16082309-16082389	2018-12-13	1281::8	1381::11	230::651	89::706	0.735161	0.00816796	0.917011	AltStart
CR43730	chr2R:16291186-16291222	2	41::0	5::21	51::159	65::125	0.282206	0.00823282	0.917237	A3SS
CG10311	chr3R:16352943-16353023	2018-01-02	729::25	925::27	1043::1350	512::1345	0.73763	0.008787	0.971562	AltStart
trol	chrX:2486057-2486242	37	876::820	1018::618	661::1312	499::1302	0.0855987	0.00897847	0.985269	Cassette
Glt	chr2L:8673750-8673833	2	37::2913	42::2989	1540::5788	1532::6700	0.153032	0.00973582	0.998999	IR
stops	chr3R:31162811-31163540	6	62::1384	28::1660	255::1288	173::1444	0.0104947	0.00980073	0.998999	A5SS
CG33203	chr3R:28872427-28872435	6	189::1057	123::1413	561::855	659::969	0.153631	0.00994129	0.998999	Cassette
Rab5	chr2L:2362675-2362781	5	616::31	732::26	223::1598	96::1799	0.668385	0.0100744	0.998999	AltStart
CG5455	chr3R:26463951-26465651	2	22::54	7::39	97::821	37::875	0.102485	0.0101879	0.998999	Cassette
ATP8B	chr3R:12072286-12072328	15	171::167	112::235	309::162	229::154	0.472446	0.0103028	0.998999	A5SS
Peritrophin-A	chrX:20247386-20247549	4	172::266	284::119	163::315	93::337	0.136445	0.0104568	0.998999	IR
CTCF	chr3L:7354772-7354882	3	6::8	8::14	719::712	869::1202	0.152187	0.0104588	0.998999	A3SS
CG31342	chr3R:12990024-12990136	5	1103::382	1192::147	241::1189	121::1010	0.0576848	0.0107061	0.998999	IR
CG2082	chr3R:5760969-5761242	10	2459::319	3330::513	1028::2690	951::3548	0.323087	0.011249	0.998999	Cassette
trpl	chr2R:9753852-9753977	1	293::3453	529::3509	3256::383	2987::484	0.0484467	0.0120238	0.998999	A5SS
sm	chr2R:19564441-19564512	10	225::71	197::145	407::292	472::313	0.217286	0.0129925	0.998999	MXE
mthl10	chr3L:334259-334394	9	252::130	331::73	190::465	152::501	0.329142	0.0130181	0.998999	AltEnd
RhoGAP1A	chrX:136055-136075	8	5::531	29::436	203::248	170::243	0.155218	0.0132932	0.998999	Cassette
CG6923	chr3R:11749242-11749488	2	155::205	83::74	255::688	75::453	0.410319	0.0133683	0.998999	AltStart
CG42492	chrX:5633738-5633758	13	863::1284	861::1046	780::2111	557::1806	0.0870672	0.0145579	0.998999	Cassette
sif	chr3L:5691654-5695649	20	1120::8	1246::8	94::1279	43::1508	0.144207	0.0147409	0.998999	AltStart
Mhc	chr2L:16787517-16787580	31	1119::623	1122::830	429::4131	576::4745	0.196089	0.0153065	0.998999	Cassette
CG40485	chrX:22961460-22961764	1	2186::145	4154::101	92::784	89::1360	0.191647	0.0153941	0.998999	IR
Doa	chr3R:28901333-28901539	9	1608::0	2270::0	875::2569	739::3189	0.489948	0.0155161	0.998999	Cassette
CG2765	chr2R:24962343-24962590	3	681::133	859::320	184::1416	337::1817	0.077724	0.0158973	0.998999	AltStart
CG6767	chr3L:9688530-9688599	5	877::3639	1069::3261	1802::2564	1664::2772	0.0161868	0.0161859	0.998999	Cassette
RpS2	chr2L:9896620-9896654	2	33::70938	77::87711	39039::24233	48209::28374	0.116235	0.0162074	0.998999	IR
ana	chr2R:9076631-9076703	6	14::8	25::15	985::1073	1343::1109	0.155707	0.0168771	0.998999	A3SS
CR18854	chr2L:9789675-9789732	3	1117::2448	1074::3158	1654::1342	2131::1560	0.18149	0.0172679	0.998999	Cassette
blot	chr3L:17398395-17398732	8	230::0	438::0	298::1151	520::1232	0.338782	0.0178716	0.998999	MXE
Cf2	chr2L:4880472-4880903	3	1479::11	1502::5	480::2195	299::2046	0.234524	0.0182411	0.998999	A3SS
CG34408	chrX:10226972-10226989	13	169::427	210::325	421::484	355::514	0.115303	0.0195761	0.998999	Cassette
IA-2	chr2L:1014014-1016076	9	6::5147	5::5643	3074::1696	3644::1492	0.158406	0.0197647	0.998999	Cassette_multi
CG45086	chr2R:12615891-12615907	3	7::858	5::1024	506::5875	296::6278	0.235152	0.0198452	0.998999	A3SS
CG5273	chrX:759685-759755	1	152::218	265::132	138::7824	100::9311	0.160905	0.0200169	0.998999	IR
CG44085	chr2L:13266869-13267231	3	89::17	77::10	123::406	52::440	0.320401	0.0215893	0.998999	AltStart
CG10038	chr3R:12349795-12349982	4	0::1869	39::1772	677::788	622::781	0.47707	0.0217219	0.998999	Cassette
nrv3	chr2L:21388282-21388287	5	1954::1684	2224::2479	384::2453	558::2934	0.124516	0.0222006	0.998999	Cassette
wdb	chr3R:27580157-27580325	3	88::288	113::171	220::95	159::87	0.440994	0.0228408	0.998999	Cassette
CG17839	chr3L:14868194-14869397	8	5137::110	7476::20	53::2502	27::3109	0.294922	0.0234918	0.998999	IR
msps	chr3R:16051878-16051916	2	1399::0	1446::1	153::956	8::654	0.85	0.0239021	0.998999	AltStart
Desat1	chr3R:12446216-12446222	7	264::271	229::411	154371::154740	155827::158505	0.308355	0.0243572	0.998999	A3SS
CG31706	chr2L:11529881-11529984	2	18::7707	5::6707	4367::1574	3717::1634	0.160426	0.0253132	0.998999	IR
dbo	chr3L:15830458-15830579	6	707::1996	1000::1775	926::570	829::640	0.617679	0.0253202	0.998999	IR
larp	chr3R:28328159-28328283	5	505::621	560::466	558::811	390::778	0.0259433	0.0253558	0.998999	AltStart
Hydr1	chr2R:9132767-9133046	1	571::201	732::144	252::864	209::1027	0.0320313	0.0260545	0.998999	A5SS
drongo	chr2L:834570-834583	7	25::1900	10::1883	1961::2607	1857::3224	0.129744	0.0270445	0.998999	A3SS
syd	chr3L:7927760-7927820	16	469::120	473::61	96::217	52::208	0.135049	0.0275232	0.998999	Cassette_multi
RIC-3	chr2R:21019740-21019859	6	2349::5344	2776::4685	2919::3716	2631::3945	0.267679	0.0276672	0.998999	Cassette
nrm	chr3L:23033133-23033270	27-28	325::26	167::38	31::285	47::219	0.201929	0.0276679	0.998999	Cassette_multi
Cf2	chr2L:4881189-4881215	2	13::1487	7::1501	828::1171	570::1137	0.155436	0.0279068	0.998999	A5SS
CG11073	chr2R:22092717-22094524	2	7201::1971	8896::1570	1151::854	963::897	0.134722	0.0284901	0.998999	IR
CycG	chr3R:31598956-31599285	8	203::7913	245::8546	3720::3613	4195::3538	0.161459	0.0287936	0.998999	IR
Atpalpha	chr3R:20966613-20966805	9	3123::4007	3481::3580	2324::22702	2183::25846	0.105463	0.02908	0.998999	IR
chrb	chr3L:11493871-11493985	2	205::57	226::140	73::444	152::567	0.113784	0.0295291	0.998999	AltStart
CG44085	chr2L:13272622-13272671	6	612::1677	324::2161	959::1258	1105::1384	0.843386	0.0305265	0.998999	IR
CG10188	chr2L:19508265-19508326	1	136::96	123::13	56::341	10::293	0.0719079	0.0309079	0.998999	IR
CG5174	chr2R:18422932-18423723	2	284::9	338::4	172::1911	103::2156	0.172076	0.0310051	0.998999	AltStart
CG43729	chr2R:15425306-15425333	12	4::150	28::57	87::106	41::112	0.121718	0.0311418	0.998999	IR
Hrb87F	chr3R:13657125-13658297	4	3::160	6::167	192::85	225::38	0.16247	0.0320687	0.998999	A3SS
CG2091	chr3R:5754295-5754301	2	34::380	8::439	111::296	35::274	0.0454205	0.0342749	0.998999	A5SS
Abi	chr3R:14121746-14121999	2	606::0	728::69	651::220	770::236	0.759112	0.0344715	0.998999	A5SS
CG31760	chr2L:12166186-12166274	2018-08-09	351::0	468::21	11::323	115::481	0.461542	0.0349405	0.998999	Cassette
CG6084	chr3L:11620923-11621103	7	1586::384	1902::330	343::2549	287::2847	0.0361001	0.0358973	0.998999	Cassette
lqf	chr3L:7535884-7536202	10	475::1980	378::2371	5691::2563	5549::2356	0.61848	0.036074	0.998999	Cassette
blot	chr3L:17398587-17398732	8	230::0	438::0	343::1151	621::1232	0.605086	0.0363083	0.998999	MXE
CG17005	chr2L:9327960-9328080	1	57::996	21::64	558::473	39::56	0.664324	0.0365092	0.998999	IR
Sap47	chr3R:15954234-15954255	5	2153::209	2830::165	874::2150	996::2696	0.291899	0.0371546	0.998999	A5SS
Cpn	chr3R:12166121-12166159	1	323::0	369::37	263::258	348::373	0.215296	0.0387217	0.998999	A5SS
tn	chr2R:19002697-19003025	10	34::43	37::17	103::308	32::270	0.0415939	0.0390739	0.998999	AltEnd
CG31221	chr3R:19459730-19459797	5	44::1457	45::1090	747::528	544::535	0.0707515	0.0393921	0.998999	IR
CG31038	chr3R:29877375-29877455	2018-01-02	35::22	48::32	875::1059	527::1093	0.747951	0.0403159	0.998999	AltStart
Pu	chr2R:21179118-21179644	2	1205::1149	2869::1457	1363::1090	1656::1793	0.197444	0.0405384	0.998999	AltStart
Nmda1	chr2R:12878710-12879052	5	1545::329	1752::238	393::6239	306::6978	0.0484968	0.0431495	0.998999	IR
CG31211	chr3R:11953055-11953113	8	1035::489	1173::278	331::1545	245::1605	0.272838	0.0435315	0.998999	IR
Lsd-2	chrX:15072278-15072450	5	7::28436	15::30903	12111::3935	13275::3995	0.171496	0.0441536	0.998999	IR
Abi	chr3R:14120611-14120622	5	242::734	220::1031	351::712	470::878	0.171699	0.0442588	0.998999	Cassette
CtBP	chr3R:13018790-13018876	3	163::5	154::4	461::448	183::432	0.742263	0.0454575	0.998999	AltStart
Int6	chr3L:16785713-16785828	3	18::9872	30::10189	4812::3846	4753::4247	0.171612	0.0465324	0.998999	IR
scaf	chr2R:5681865-5681945	2018-04-05	1634::7	2742::7	62::825	22::1322	0.75779	0.0471877	0.998999	AltStart
Pde1c	chr2L:11830277-11830831	12	502::319	333::438	401::824	449::703	0.171919	0.0475721	0.998999	Cassette
prom	chr2R:24421868-24422079	7	35::933	9::1285	709::777	754::948	0.495426	0.0491329	0.998999	Cassette_multi
B52	chr3R:13663051-13665453	5	1806::2445	2285::2250	2439::3586	2395::3992	0.0778547	0.0496578	0.998999	IR
CG40485	chrX:22961487-22961567	2018-01-02	2205::23	4191::3	54::785	31::1362	0.0737642	0.0501919	0.998999	AltEnd
Syx6	chr2R:11220358-11220464	2	1407::759	1591::578	440::1299	339::1323	0.103776	0.0502275	0.998999	IR
CG5080	chr2L:1161039-1161219	5	43::395	98::319	608::914	549::912	0.440457	0.0510071	0.998999	Cassette
AdoR	chr3R:30136486-30136492	4	81::696	182::651	679::972	660::1018	0.756964	0.0517386	0.998999	A5SS
Ggamma30A	chr2L:9256757-9256814	2018-01-02	226::17	198::5	1739::5888	1215::6859	0.761009	0.051771	0.998999	MXE
Cdep	chr3R:4942201-4942221	13-14	381::50	428::17	48::618	15::628	0.0666312	0.0521918	0.998999	Cassette
CG16974	chr2L:13185964-13185984	6	23::0	19::11	1581::937	1244::971	0.317047	0.0538011	0.998999	A5SS
Gp150	chr2R:22317737-22317882	1	196::240	245::139	155::263	105::268	0.527835	0.0539042	0.998999	IR
Zasp52	chr2R:15773041-15773089	16	204::1115	184::1287	1396::1447	1725::1707	0.179606	0.0541401	0.998999	Cassette
Men-b	chr3R:27156269-27156305	6	2180::733	3146::898	2442::3643	1972::3996	0.287142	0.0545304	0.998999	A5SS
Gyc88E	chr3R:15172830-15173063	2018-03-04	9343::3842	10296::4857	2384::12286	3007::12028	0.189651	0.0545748	0.998999	A5SS
AMPdeam	chrX:13837852-13838098	3	950::563	1173::473	227::2609	170::2704	0.195784	0.0554364	0.998999	AltStart
CG5455	chr3R:26463029-26463130	2018-01-02	818::32	936::10	43::926	17::994	0.0585278	0.0566625	0.998999	Cassette
Lpin	chr2R:8140400-8140463	2018-08-09	6::1660	4::1757	760::1721	406::1678	0.803849	0.0567961	0.998999	MXE
CtBP	chr3R:13013170-13017019	2018-01-02	154::12	146::8	109::428	45::434	0.176592	0.0569787	0.998999	Cassette
CG13830	chr3R:23075006-23075015	9	872::4306	1367::4475	2137::4275	2451::4758	0.70403	0.0574093	0.998999	A5SS
Mhcl	chr3R:16079148-16079192	2018-12-13	0::122	6::38	218::844	77::835	0.240922	0.0587353	0.998999	Cassette
shep	chr3L:5218950-5219151	6	2450::8	3677::13	1020::594	1553::718	0.336334	0.0592128	0.998999	A5SS
IA-2	chr2L:1009826-1013964	14	6::8	5::13	3460::1624	3675::1300	0.180499	0.0592201	0.998999	A3SS
Rab5	chr2L:2362870-2362950	2018-04-05	568::48	696::37	271::1598	148::1799	0.359594	0.060573	0.998999	AltStart
MESK2	chr2R:21511243-21511265	6	4769::11	5815::7	1404::7539	976::8493	0.611611	0.0609946	0.998999	A5SS
Dop1R1	chr3R:14173418-14173853	6	4::240	32::1096	175::190	939::610	0.181661	0.0614386	0.998999	IR
pst	chr3L:7359602-7359678	2	781::208	901::127	155::720	110::807	0.328861	0.0615104	0.998999	IR
par-1	chr2R:19478742-19478752	19	1648::1003	1373::1091	1539::3237	1390::2908	0.35624	0.0617228	0.998999	A3SS
CG17352	chr3L:8355548-8355612	2	1823::277	2644::120	312::1392	341::1780	0.813842	0.0623905	0.998999	IR
Abi	chr3R:14120847-14121469	3	0::1147	68::1387	886::579	1023::682	0.800214	0.0629556	0.998999	Cassette_multi
CG2765	chr2R:24961747-24962343	3	133::139	320::94	93::855	87::1260	0.561334	0.0633702	0.998999	IR
tim	chr2L:3495328-3495420	17-18	36::2524	12::2636	297::1325	193::1280	0.0668488	0.0634545	0.998999	MXE
CG31705	chr2L:11523700-11523767	4	88::55737	89::42913	28580::17817	22052::14508	0.171275	0.0634866	0.998999	IR
dpr10	chr3L:10148453-10148487	8	0::223	70::129	127::157	87::189	0.571124	0.0642391	0.998999	IR
CG42671	chr3L:11227023-11227059	2018-07-08	76::115	39::138	84::297	93::279	0.18259	0.0643092	0.998999	Cassette
DOR	chr3L:4418782-4419262	7	132::1631	194::1711	2065::1258	2309::1311	0.077577	0.0646391	0.998999	Cassette_multi
CG7778	chr2L:8349102-8349148	2	4::17368	7::16887	8374::7997	8151::8476	0.248331	0.0653594	0.998999	IR
Spn	chr3L:2514310-2514330	6	168::18	136::38	15::337	28::376	0.175035	0.0658166	0.998999	Cassette
Pino	chr2L:1117867-1117917	4	464::7	1070::17	209::1299	160::2152	0.828813	0.0661544	0.998999	Cassette
msn	chr3L:2566202-2566375	8	26::348	51::595	403::343	711::396	0.066443	0.0664205	0.998999	Cassette_multi
ca	chr3R:29809144-29809185	2018-03-04	351::24	396::77	153::483	181::506	0.185051	0.0665844	0.998999	Cassette
sea	chr3R:11565673-11566918	1	10::6597	13::9179	335::1681	345::2353	0.185305	0.0669358	0.998999	A5SS
Msp300	chr2L:5202765-5202803	32	562::490	408::507	288::858	302::809	0.142255	0.0672821	0.998999	Cassette
chp	chr3R:31207812-31207840	6	192::105	282::265	21427::13656	27628::16819	0.185992	0.068041	0.998999	Cassette
Rim	chr3R:17875784-17875947	26	76::237	101::155	278::233	219::228	0.432192	0.0685516	0.998999	Cassette
Hsf	chr2R:18131136-18131189	7	165::24	132::56	23::197	40::184	0.168067	0.068596	0.998999	Cassette
CG10103	chr3L:6754745-6754807	5	1021::1003	1125::887	2161::1442	1538::1331	0.0753391	0.0705175	0.998999	Cassette
Slob	chr2L:7649189-7649200	15	8450::178	9216::409	65::10683	138::11794	0.182553	0.0706298	0.998999	Cassette
CG34398	chr2L:8930484-8930550	11	298::191	245::276	166::484	164::481	0.232919	0.0706836	0.998999	Cassette
cwo	chr3R:10396237-10396697	2	178::594	165::753	115::537	101::708	0.0722652	0.0707318	0.998999	A3SS
par-1	chr2R:19463972-19464055	2018-04-05	399::40	364::20	251::402	109::371	0.569949	0.0711337	0.998999	Cassette
Nmdmc	chr3R:9043639-9044602	4	29::9	49::3	129::1033	146::1492	0.120675	0.0720692	0.998999	A3SS
Ggamma30A	chr2L:9268333-9268383	2018-03-04	62::7	43::20	29::51303	25::59701	0.195967	0.0721003	0.998999	Cassette
flw	chrX:10386563-10386763	1	121::30	161::12	141::142	80::165	0.0782212	0.072482	0.998999	A5SS
Rbp6	chr3L:17072549-17072948	15	1065::60	1321::127	384::1292	554::1615	0.0742379	0.073443	0.998999	Cassette_multi
CG10283	chr2L:18475590-18476257	6	759::667	897::495	314::727	227::800	0.130969	0.0742555	0.998999	IR
CG4662	chr3R:19851342-19851419	7	138::568	131::313	804::892	482::664	0.190346	0.0750165	0.998999	Cassette
Ef1alpha48D	chr2R:11894708-11894946	4	745::646256	911::696947	245418::137677	260659::149145	0.125822	0.0750485	0.998999	IR
Cnx99A	chr3R:29318497-29318562	3	92::12	35::28	3832::2795	4031::3098	0.37569	0.0750674	0.998999	A5SS
rdgA	chrX:9024074-9024137	20	203::3158	193::4138	1684::2089	1950::1768	0.176599	0.0751524	0.998999	Cassette_multi
rdgA	chrX:9022923-9023059	17-18	1818::37	2446::69	286::1644	182::1683	0.406534	0.0756223	0.998999	Cassette
l(1)G0334	chrX:4704494-4704517	5	127::1493	208::1538	1692::2292	1750::2617	0.190095	0.0769866	0.998999	Cassette
Tom70	chr2L:12036105-12036152	3	77::7	47::72	7::446	38::540	0.267391	0.0790626	0.998999	IR
CG3961	chr3L:18887553-18887746	3	32::1617	7::2179	596::912	802::1148	0.491284	0.0791026	0.998999	Cassette
Nhe2	chr2L:21122913-21122927	16	265::263	281::399	116::432	176::507	0.180792	0.0793371	0.998999	Cassette
RpS4	chr3L:13041837-13041982	1	10977::106	6367::118	599::4253	396::2882	0.585262	0.0798819	0.998999	IR
Pis	chrX:15701586-15701951	6	23::5182	105::5416	1404::4463	1475::4886	0.827894	0.0800059	0.998999	IR
CG14509	chr3R:29176546-29176555	6	714::565	1010::540	1344::873	1444::984	0.496235	0.0804912	0.998999	A5SS
Sap47	chr3R:15951602-15951775	4	6::822	13::920	453::972	522::1051	0.114998	0.0806574	0.998999	Cassette
mbl	chr2R:17371095-17371153	12	606::1273	756::1191	638::1420	604::1575	0.215117	0.0819855	0.998999	Cassette
Rbp6	chr3L:17070291-17072519	15	12::26	23::32	336::448	444::622	0.194523	0.0838928	0.998999	Cassette
Pal1	chr2R:9963079-9963175	2018-07-08	359::224	424::181	242::831	174::966	0.0956629	0.0842851	0.998999	Cassette
rdx	chr3R:13981634-13983363	5	313::525	305::1128	140::324	234::469	0.849559	0.084639	0.998999	AltStart
Ggamma30A	chr2L:9295907-9295987	6	6::22	6::10	459::5888	249::6859	0.757585	0.0846823	0.998999	AltEnd
bsk	chr2L:10249262-10249583	2	25::228	9::370	121::713	198::730	0.0959373	0.0848129	0.998999	IR
qvr	chr2R:11450676-11450784	8	179::11260	180::12922	5987::4678	6907::4878	0.188224	0.0848778	0.998999	IR
kis	chr2L:241178-241184	3	69::23	65::19	1014::858	863::832	0.197063	0.0854762	0.998999	A5SS
GstD1	chr3R:12367980-12368014	2	365::119764	632::132256	76853::40733	84651::43946	0.0900145	0.0862677	0.998999	IR
B52	chr3R:13663455-13664934	6	1806::2683	2285::2912	3128::3867	3124::4313	0.0882114	0.0880234	0.998999	Cassette
AGO2	chr3L:15554222-15554290	1	198::59	252::13	49::221	30::241	0.667739	0.0881624	0.998999	IR
msn	chr3L:2566434-2566545	7	156::8	301::29	70::262	125::265	0.102128	0.0884251	0.998999	A5SS
CG14200	chrX:19505937-19506237	2018-01-02	273::83	376::93	778::2061	686::2356	0.0981147	0.0886512	0.998999	Cassette
Grip91	chrX:13739780-13739860	2018-04-05	199::69	231::45	19::335	9::362	0.26794	0.0890709	0.998999	AltEnd
trol	chrX:2499211-2499678	17	22::39	12::24	119::765	54::749	0.285754	0.08956	0.998999	MXE
Akap200	chr2L:8428067-8428320	5	1531::616	1443::419	306::1760	198::1671	0.119549	0.0897948	0.998999	IR
pr-set7	chr3R:14316311-14316380	2	35::36	39::0	35::349	6::331	0.118683	0.0900516	0.998999	Cassette
Shal	chr3L:19574494-19574775	2	1732::4	2271::10	1034::583	1436::624	0.253704	0.0901515	0.998999	A5SS
2mit	chr3R:13123141-13123168	4	0::159	48::102	81::276	64::275	0.842716	0.090523	0.998999	IR
Pkc53E	chr2R:16928125-16928151	5	810::644	840::883	257::220	355::240	0.196135	0.0909921	0.998999	Cassette
Cpn	chr3R:12165322-12165355	2	17::4	5::22	1523::675	2045::1170	0.0968824	0.0924566	0.998999	A5SS
Hdc	chr2R:10244591-10244604	9	1364::143	1650::99	882::1031	714::1010	0.233502	0.09342	0.998999	A5SS
Rbp1-like	chrX:13380635-13381043	3	7::183	17::178	1991::328	1792::346	0.166763	0.094029	0.998999	A3SS
Dys	chr3R:19594369-19594398	45	1408::549	1422::625	345::400	370::416	0.19549	0.0942159	0.998999	Cassette
CadN	chr2L:17716678-17716689	11	341::121	431::320	38::327	94::442	0.0945482	0.0942943	0.998999	Cassette
cora	chr2R:19238382-19238434	12	17::7	38::11	511::1563	772::1527	0.754517	0.0953754	0.998999	MXE
Sesn	chr2R:23714074-23714118	1	290::1372	253::1768	1390::761	1736::929	0.532659	0.0956443	0.998999	A5SS
CG10103	chr3L:6754664-6754744	2018-05-06	1641::13	1669::9	2118::1370	1364::1225	0.612423	0.0959317	0.998999	AltEnd
gish	chr3R:16298550-16298565	17	1462::12	1554::8	1398::2569	799::2104	0.715792	0.0961122	0.998999	A5SS
CG10311	chr3R:16353203-16353283	2018-01-02	85::41	105::65	3252::1350	2337::1345	0.576855	0.0967854	0.998999	AltStart
CG42492	chrX:5642916-5642934	4	80::267	91::147	418::467	247::277	0.495832	0.0974919	0.998999	A5SS
dlg1	chrX:11394223-11394246	15	671::199	668::259	114::381	159::421	0.146271	0.0987676	0.998999	Cassette
CG8468	chr2R:14220042-14220608	1	1052::678	1129::513	400::934	280::925	0.171404	0.098914	0.998999	IR
Pitslre	chr3L:20773210-20773230	4	113::121	44::114	2187::1642	1959::1460	0.393113	0.0990613	0.998999	A5SS
Atx2	chr3R:15414974-15415104	6	2678::120	3095::37	186::1695	160::1819	0.835874	0.0991445	0.998999	IR
pre-mod(mdg4)-AD	chr3R:21367209-21367363	3	550::183	645::87	104::501	69::508	0.769169	0.0996234	0.998999	IR
RpL13	chr2L:9967669-9967826	2	274::98680	240::113131	35618::52410	40880::60078	0.275363	0.100149	0.998999	IR
crb	chr3R:24308808-24308849	7	194::662	283::658	292::571	275::607	0.207583	0.101512	0.998999	Cassette
drongo	chr2L:834974-835097	6	22::1967	9::1930	2103::2435	1944::2982	0.440173	0.103193	0.998999	Cassette_multi
CG1648	chr2R:9813922-9819010	2018-01-02	0::749	0::816	348::2537	310::3137	0.208797	0.103263	0.998999	MXE
CG43729	chr2R:15465358-15465491	22	40::1618	8::1717	1624::562	1564::511	0.386669	0.103739	0.998999	Cassette
PP2A-B'	chr3R:18178961-18179616	16	23::1930	32::1537	571::1425	466::1438	0.109485	0.105333	0.998999	IR
GstE12	chr2R:24767369-24767394	3	137::67	202::94	79162::70727	94752::83427	0.220707	0.107751	0.998999	A5SS
Pk17E	chrX:18794746-18794854	2018-08-09	92::145	233::230	9321::17712	11548::23698	0.149403	0.107797	0.998999	Cassette
Cctgamma	chr3R:16648701-16648770	5	22::415	59::463	504::532	549::566	0.25927	0.107949	0.998999	Cassette
CG30423	chr2R:24875812-24875908	1	137::22	139::75	108::300	199::377	0.334927	0.108868	0.998999	A3SS
Pk17E	chrX:18796098-18796168	2018-08-09	22::25613	48::35728	14457::19308	19935::25093	0.276061	0.109088	0.998999	IR
CG6686	chr2L:11987472-11987494	3	44::59	44::37	42::143	25::145	0.206555	0.109141	0.998999	Cassette
PI4KIIIalpha	chrX:2626447-2626518	3	9::637	6::718	296::431	311::532	0.209071	0.110537	0.998999	IR
Myo95E	chr3R:24157258-24157317	13	199::228	170::129	161::480	89::385	0.204264	0.110657	0.998999	Cassette
aret	chr2L:12300361-12300621	15	1759::379	1760::505	147::1629	195::1646	0.299141	0.110873	0.998999	Cassette_multi
capu	chr2L:3878895-3879067	10	56::684	31::777	444::348	450::333	0.141213	0.111343	0.998999	Cassette_multi
Mf	chr3R:15173981-15174137	10	1697::11541	1567::13661	2447::13311	2348::16098	0.114478	0.111458	0.998999	A5SS
Gs2	chrX:11429358-11429485	6	52::66780	62::84639	33384::36355	42416::45038	0.203555	0.112042	0.998999	IR
mim	chr2R:6929073-6929273	14	764::1367	969::1355	1153::849	1092::872	0.504402	0.11208	0.998999	Cassette
CG43897	chr3L:9832248-9832396	11	11::13373	12::15936	5614::12175	7255::14557	0.290409	0.112878	0.998999	IR
CG11790	chr3R:25048879-25048908	5	139::50	170::22	121::568	64::549	0.11459	0.113686	0.998999	Cassette
mura	chr3R:9540321-9540409	8	12::3292	15::3817	1295::1533	1530::1781	0.172859	0.114977	0.998999	IR
Patronin	chr2R:17529982-17530134	8	860::1102	658::1189	652::690	691::591	0.309986	0.115416	0.998999	Cassette
slgA	chrX:21379973-21380094	8	276::1777	248::2207	461::1916	374::2235	0.146077	0.11593	0.998999	MXE
pUf68	chr3L:1501346-1501406	3	434::634	558::589	995::1379	1024::1555	0.206649	0.115968	0.998999	Cassette_multi
CG42671	chr3L:11227314-11227350	2018-07-08	76::40	39::58	44::414	50::386	0.212796	0.116936	0.998999	Cassette
Nf1	chr3R:25992400-25992489	14	459::896	393::1005	615::810	667::836	0.304443	0.118013	0.998999	Cassette
Zasp52	chr2R:15775317-15775507	14	848::232	1152::203	362::1624	381::1961	0.316377	0.118109	0.998999	Cassette
DOR	chr3L:4415399-4415590	2018-04-05	409::10	396::1	131::1079	71::1169	0.520579	0.118404	0.998999	AltStart
para	chrX:16456236-16456289	34	131::5558	157::4708	2601::570	2180::642	0.134991	0.119401	0.998999	IR
DOR	chr3L:4418782-4419160	7	132::540	194::596	1943::1258	2194::1311	0.160289	0.120126	0.998999	Cassette
eag	chrX:15004369-15004609	18	9::166	2::206	99::225	135::168	0.176086	0.120894	0.998999	IR
dbo	chr3L:15830096-15830136	5	42::676	82::566	383::695	334::771	0.422527	0.120934	0.998999	IR
bsk	chr2L:10249583-10249600	2	133::25	219::9	127::1388	72::1509	0.123075	0.121145	0.998999	AltStart
Act5C	chrX:5903774-5903909	3	337::167189	371::183051	86682::46284	94754::53048	0.138912	0.121431	0.998999	IR
prom	chr2R:24415673-24415743	19	155::98	430::317	1311::326	1160::415	0.219507	0.121972	0.998999	A3SS
kar	chr3R:12682635-12683241	5	7::3001	8::3744	881::1273	864::1572	0.261778	0.123365	0.998999	Cassette
ATPCL	chr2R:15996314-15996365	7	1359::1386	1056::1651	1255::1984	1414::1854	0.14233	0.123518	0.998999	A3SS
slo	chr3R:24692204-24693884	19	456::717	639::730	509::623	691::692	0.213027	0.125535	0.998999	MXE
faf	chr3R:31777638-31777751	3	49::73	32::59	51::352	38::339	0.244238	0.125719	0.998999	Cassette
tau	chr3R:27641842-27642057	14	1658::37	1725::62	211::1894	248::1822	0.245642	0.125986	0.998999	Cassette
CG4662	chr3R:19851207-19851225	2018-06-07	68::19	62::56	444::835	273::557	0.224375	0.126098	0.998999	Cassette
Hsc70-4	chr3R:15244706-15246300	6	3456::28841	4650::31935	43234::18813	46207::21530	0.150224	0.126684	0.998999	IR
CG5196	chr3R:12410112-12410133	2018-02-03	2291::44	3022::41	290::1736	172::2203	0.826003	0.12686	0.998999	Cassette
Pdp1	chr3L:7830764-7830941	5	122::166	229::133	5292::2257	5832::2307	0.470465	0.128077	0.998999	Cassette
ninaC	chr2L:7377865-7377898	1	1940::21	2369::77	365::748	433::891	0.50181	0.12817	0.998999	A5SS
CG43897	chr3L:9831129-9831416	10	38::41	0::41	2401::5327	2783::6157	0.226436	0.129062	0.998999	MXE
CG6330	chr3R:26953004-26953254	3	1009::2182	1129::3126	667::1809	961::2195	0.333064	0.129559	0.998999	AltStart
Tomosyn	chrX:12649206-12650692	16-17	3::91	15::94	703::1259	647::1334	0.211253	0.130071	0.998999	MXE
PyK	chr3R:22368780-22368865	2018-01-02	935::133	1211::100	100::15651	84::17740	0.303979	0.131369	0.998999	Cassette
ZnT63C	chr3L:3312508-3312515	9	7::1308	59::1721	648::960	811::1244	0.585128	0.131477	0.998999	A3SS
dpr10	chr3L:10182301-10182336	2	22::0	15::37	5::15	26::19	0.404748	0.132155	0.998999	IR
mtd	chr3R:5294855-5294879	21	973::52	1235::86	203::993	272::1129	0.135269	0.132599	0.998999	A3SS
Rbp9	chr2L:2961218-2961266	7	188::475	187::387	13680::4804	13601::4595	0.158724	0.132998	0.998999	Cassette
nSyb	chr3L:1630584-1630944	13	56::114	44::127	9404::10099	10016::11896	0.18343	0.133597	0.998999	A3SS
ine	chr2L:4468425-4468601	10	1::1721	11::1509	796::745	675::890	0.441179	0.133727	0.998999	Cassette
Piezo	chr2L:8183955-8184127	24	11::112	2::120	150::265	79::282	0.314301	0.134158	0.998999	A3SS
NKAIN	chr2R:24884526-24884580	7	77::2283	62::2765	2136::609	2520::667	0.244697	0.134936	0.998999	Cassette_multi
CG9990	chr3R:28693621-28693627	9	2014::679	2166::935	521::2771	647::2933	0.591423	0.135046	0.998999	A5SS
Myb	chrX:15857545-15857641	1	243::437	295::338	340::570	268::628	0.151254	0.135383	0.998999	IR
wry	chr2L:1848065-1848213	4	2::1866	28::2196	889::1171	1090::1161	0.160608	0.135524	0.998999	Cassette
eag	chrX:14986393-14986399	4	161::81	72::82	147::249	115::156	0.382501	0.136256	0.998999	A5SS
CG17230	chr3R:11454082-11454101	2018-01-02	333::215	413::249	886::1020	694::1161	0.693261	0.136694	0.998999	AltEnd
CG17816	chr3R:7865701-7865761	7	100::1262	154::1218	994::1513	980::1691	0.204232	0.137762	0.998999	Cassette
CG42784	chr2L:13489471-13489578	2018-06-07	239::48	269::42	446::640	529::700	0.341952	0.139045	0.998999	Cassette
CG17816	chr3R:7858448-7858938	15	365::4317	515::4341	1152::1501	1134::1696	0.186234	0.139457	0.998999	IR
MRP	chr2L:12729185-12729405	12	159::70	128::42	594::892	424::899	0.471072	0.140001	0.998999	Cassette
Mhc	chr2L:16788021-16788236	32	1420::109	1512::115	1338::2566	1305::3048	0.247562	0.14006	0.998999	A3SS
lig	chr2R:8073974-8074500	11	9::816	11::977	435::800	587::820	0.290683	0.141235	0.998999	Cassette
CG43897	chr3L:9830843-9830930	2018-09-10	4136::59	2060::66	245::3032	344::3592	0.308568	0.141712	0.998999	Cassette
vnc	chr3L:9973001-9973094	2	915::183	932::89	168::682	112::756	0.200216	0.142149	0.998999	IR
Pfk	chr2R:10114126-10114234	10	135::463	131::610	925::1138	752::1247	0.298779	0.142584	0.998999	MXE
Gug	chr3L:8467035-8467141	6	40::3401	29::3874	1612::1076	1879::1056	0.228643	0.14259	0.998999	IR
Pdk	chr2R:9433228-9434207	5	250::1421	230::1111	1918::813	1377::735	0.231298	0.142945	0.998999	IR
CG8552	chr2L:8140189-8140219	4	111::10	155::1	1376::1021	1197::1126	0.268139	0.142986	0.998999	A5SS
shakB	chrX:20825988-20826456	6	200::53	175::91	40::92	75::107	0.158865	0.143883	0.998999	AltStart
CG1622	chrX:13298135-13298187	2018-04-05	117::22	76::32	29::185	32::143	0.225022	0.146328	0.998999	Cassette
CG43867	chrX:811594-811689	17	177::896	137::988	543::701	595::750	0.328697	0.147473	0.998999	Cassette
Atpalpha	chr3R:20974180-20974245	16	28::12619	68::12186	7605::9975	7398::11104	0.156565	0.148765	0.998999	IR
Pfrx	chrX:19505913-19506241	6	273::40	376::60	760::2956	667::3475	0.167386	0.148852	0.998999	Cassette
Vap-33B	chr3L:5924373-5924537	2018-01-02	253::2	279::26	42::197	100::212	0.237309	0.149671	0.998999	Cassette
wge	chr3R:22716452-22716570	5	33::1350	52::1472	625::878	679::963	0.212848	0.150363	0.998999	IR
CG1090	chr3R:4362872-4362925	2018-01-02	779::41	952::20	31::936	28::1099	0.233619	0.150921	0.998999	Cassette
Syt1	chr2L:2784610-2785672	2018-11-12	5::421	17::482	1461::3214	1406::3316	0.183794	0.150982	0.998999	MXE
Eaat2	chr2L:743502-743623	2	19::590	2::704	1982::1350	1417::1253	0.309304	0.151368	0.998999	Cassette
cpx	chr3R:4295700-4297488	11	13535::3921	13066::4706	1172::3390	1323::3453	0.238952	0.151687	0.998999	IR
RpS26	chr2L:18442734-18442933	2	96::410460	114::470385	197831::104593	228742::117918	0.185402	0.152884	0.998999	IR
CG12071	chr3R:30880094-30880174	2018-01-02	208::22	86::16	301::4055	145::4221	0.727004	0.15379	0.998999	AltStart
CG16974	chr2L:13189691-13189771	2	13::0	17::25	11::1640	59::1823	0.433048	0.155357	0.998999	AltStart
CG10915	chr2R:18162468-18162507	2018-03-04	124::38	158::66	70::736	93::813	0.20477	0.156229	0.998999	Cassette
Syngr	chr2R:13842486-13842571	5	8::6	5::13	1698::1761	2015::1876	0.246024	0.156721	0.998999	A3SS
CG7518	chr3R:13001949-13001975	8	42::775	62::776	312::196	312::201	0.247163	0.158313	0.998999	Cassette
CtBP	chr3R:13024800-13025044	9	49::1924	69::1875	877::566	887::516	0.189322	0.158375	0.998999	Cassette
prom	chr2R:24416414-24416599	16	0::45	2::57	117::350	68::375	0.536434	0.159299	0.998999	Cassette
KCNQ	chr2R:10151782-10152422	9	99::91	72::57	363::244	203::206	0.258138	0.161059	0.998999	Cassette
bru-3	chr3L:13541489-13541782	14	125::0	186::0	500::486	647::572	0.41051	0.161994	0.998999	MXE
CG12025	chr3L:1866713-1866793	2018-01-02	2233::3	2752::15	217::1658	105::1728	0.751128	0.162345	0.998999	AltStart
RpS7	chr3R:30208198-30208388	3	112::213432	115::222490	98442::104541	104795::104901	0.214948	0.163101	0.998999	IR
Dgk	chr2R:7852266-7852346	8	183::100	192::99	90::226	70::248	0.279059	0.164479	0.998999	Cassette
mrj	chr2R:16205320-16205580	8	322::60	314::114	114::627	157::702	0.56399	0.164577	0.998999	Cassette
CG43340	chr2R:7640832-7647306	17	936::815	1189::774	1255::1316	1505::1266	0.173835	0.167063	0.998999	A3SS
CG8481	chr3R:9768745-9768838	2	415::250	451::190	269::876	179::889	0.178453	0.167521	0.998999	Cassette
CG17839	chr3L:14867607-14867921	8	1165::61	1602::7	47::2831	40::3428	0.838327	0.167836	0.998999	IR
CG45186	chr3L:2460153-2461146	5	1947::80	2168::26	78::202	37::209	0.438066	0.168123	0.998999	IR
dar1	chr3L:3646739-3647078	4	101::5	105::8	125::170	108::209	0.275722	0.16814	0.998999	A3SS
Myb	chrX:15857545-15857613	2	255::16	314::7	357::610	285::671	0.185401	0.169918	0.998999	A3SS
CG45186	chr3L:2442436-2442960	14	227::1398	368::1536	922::1144	883::1276	0.190876	0.170436	0.998999	Cassette
Syn	chr3R:10195880-10196047	4	6::122	11::114	141::169	147::223	0.387218	0.171512	0.998999	A5SS
cwo	chr3R:10399160-10399260	4	21::451	19::779	258::487	402::565	0.175455	0.174779	0.998999	IR
bru-3	chr3L:13541998-13542022	14	462::224	569::246	275::708	338::866	0.409581	0.175232	0.998999	A3SS
Hn	chr3L:7761367-7761480	3	1341::66	1161::23	201::11142	136::9144	0.375453	0.175305	0.998999	AltStart
cnc	chr3R:23197366-23197473	11	11::1757	5::2776	1108::821	1685::912	0.18724	0.175715	0.998999	IR
CG34398	chr2L:8931316-8932901	12	174::69	178::34	92::249	37::237	0.179748	0.175761	0.998999	IR
RpS12	chr3L:13024419-13024483	4	5::68922	15::77286	37217::33317	42319::36455	0.356463	0.178047	0.998999	IR
CG11486	chr3L:3085360-3085800	11	6::1695	10::1751	2416::1227	2609::1239	0.338725	0.178201	0.998999	Cassette
Patronin	chr2R:17529087-17529191	9	42::2175	64::1652	1188::775	903::701	0.293247	0.178733	0.998999	Cassette
osa	chr3R:17689942-17690013	16	6::439	20::689	228::482	360::483	0.182055	0.180709	0.998999	IR
CG11073	chr2R:22094586-22094787	2	107::1171	157::1364	3361::1752	3951::1729	0.239858	0.180834	0.998999	Cassette
norpA	chrX:4358557-4358796	15	15::39	16::29	568::1309	587::1246	0.417237	0.18092	0.998999	A5SS
UGP	chr3L:9357583-9357883	2	284::3312	378::2981	924::2516	776::2389	0.596181	0.18179	0.998999	AltStart
wry	chr2L:1851110-1851207	5	708::2	795::28	977::1029	960::994	0.464766	0.182308	0.998999	A3SS
Tgi	chr3L:13501474-13501641	5	2::1110	8::1344	467::608	551::688	0.205336	0.182537	0.998999	IR
Tango14	chr2L:1158857-1158867	2	10::32	11::23	259::607	297::920	0.297732	0.182954	0.998999	A3SS
mbl	chr2R:17359306-17359557	8	834::2472	1006::2200	744::337	667::367	0.571011	0.183447	0.998999	Cassette
B52	chr3R:13665722-13665901	8	13::5093	22::4786	4484::6358	4594::6386	0.549563	0.183737	0.998999	Cassette
CG4753	chr3L:16381129-16381181	2	9::21	6::42	20::195	27::265	0.240641	0.185233	0.998999	AltStart
CG42668	chr3R:20315839-20315940	3	835::326	977::324	157::381	153::486	0.208636	0.185389	0.998999	Cassette
Ect4	chr3L:8074306-8074825	4	147::87	90::133	34::1799	53::1963	0.76546	0.185627	0.998999	AltStart
CG6282	chr3L:8607864-8608218	2018-02-03	138::57	159::46	176::859	97::853	0.301912	0.186304	0.998999	Cassette
glob1	chr3R:15901010-15901382	4	301::993	237::1148	539::3118	601::2649	0.208944	0.187178	0.998999	AltStart
dare	chr2R:11292710-11292790	2018-01-02	220::101	339::136	330::308	338::297	0.249362	0.187905	0.998999	AltStart
Tsp42Ej	chr2R:7041842-7042009	3	35::30299	54::37226	15794::14606	18601::18233	0.366595	0.18823	0.998999	IR
Pngl	chr2R:6018264-6018355	2	36::2083	13::2486	839::449	988::479	0.344656	0.188717	0.998999	Cassette
CG15111	chr2R:19139141-19139349	4	401::407	546::504	479::774	428::996	0.425063	0.189848	0.998999	Cassette
inaD	chr2R:22856381-22856412	7	124::2130	155::2298	2121::1640	2223::1865	0.27048	0.190125	0.998999	Cassette
tim	chr2L:3499692-3499763	15	146::1196	130::1504	3839::6078	3724::5913	0.311744	0.190229	0.998999	Cassette
Fas1	chr3R:16637111-16638623	17	12968::10569	14419::11114	7035::6697	7698::7179	0.190458	0.190389	0.998999	IR
Hers	chrX:19901488-19901498	10	1497::9	1652::12	471::707	487::825	0.271028	0.191083	0.998999	A5SS
gro	chr3R:26045004-26045036	9	211::39	219::22	31::540	30::562	0.25658	0.191834	0.998999	Cassette
Pfrx	chrX:19505767-19505908	5	2847::306	3398::357	732::2160	674::2535	0.618085	0.192026	0.998999	Cassette_multi
levy	chr2R:23548560-23548693	2	29::136996	41::165162	72809::43556	84295::57653	0.344932	0.192038	0.998999	IR
cac	chrX:11952129-11953757	27	258::105	194::134	224::286	157::283	0.262473	0.192924	0.998999	MXE
pAbp	chr2R:18143940-18144795	5	6::11298	10::15406	5507::4539	7876::5711	0.272636	0.192939	0.998999	IR
Ald	chr3R:26254191-26254445	8	11::12135	20::11031	7294::4303	6293::4085	0.271697	0.192953	0.998999	IR
syd	chr3L:7933771-7933791	3	195::111	213::59	53::227	34::221	0.271429	0.194259	0.998999	Cassette
SP1029	chr3R:29246009-29246020	2018-07-08	282::73	287::39	36::405	21::424	0.252901	0.194314	0.998999	Cassette
CG3164	chr2L:126310-126411	2018-02-03	50::31	61::45	36::1162	40::1253	0.244391	0.194373	0.998999	Cassette
CG8177	chr3L:9780208-9780252	9	321::1060	457::1077	1165::1543	1189::1707	0.403946	0.197094	0.998999	A5SS
app	chr3L:12240653-12240674	4	32::73	34::56	34::357	26::354	0.265158	0.19729	0.998999	Cassette
Dp1	chr2R:18413326-18413429	3	562::125	633::87	71::517	60::575	0.290657	0.197329	0.998999	Cassette
Diap2	chr2R:15933263-15933515	3	2::3984	11::4717	3317::1819	4412::2121	0.274794	0.197344	0.998999	IR
hig	chr2R:9234445-9234643	2	1219::33	1575::50	2309::1238	3129::1505	0.203488	0.200028	0.998999	A5SS
CoVIb	chrX:19743444-19743706	2018-02-03	1741::495	1798::623	1066::5586	1241::6527	0.59718	0.200579	0.998999	Cassette_multi
Eno	chr2L:1725821-1726197	5	586::44244	781::48787	28074::28396	30465::29419	0.226471	0.201861	0.998999	IR
CG7518	chr3R:13002629-13002709	9	42::640	62::640	345::196	329::201	0.334177	0.20238	0.998999	Cassette
NTPase	chr2L:2882833-2882920	3	111::259	163::180	152::410	122::438	0.525502	0.202635	0.998999	IR
CG4848	chr3R:12214390-12214429	6	40::43	0::86	32::96	48::73	0.661822	0.203088	0.998999	IR
Sap47	chr3R:15954158-15954856	5	42::1364	70::1782	1795::1001	2236::1069	0.297484	0.205036	0.998999	Cassette_multi
aralar1	chr3R:30449375-30449455	2018-04-05	390::41	467::25	95::2265	49::2331	0.208099	0.205324	0.998999	AltStart
Sap47	chr3R:15935584-15935953	1	57::1019	61::1064	838::356	838::407	0.214254	0.205597	0.998999	IR
CG34113	chr3R:5865082-5865087	18	7::11	13::9	175::148	202::153	0.296794	0.206249	0.998999	A5SS
CG8180	chr2R:15473146-15473177	4	7::360	7::478	202::417	119::422	0.315168	0.206375	0.998999	A5SS
CG17684	chr2R:2126191-2126300	2018-02-03	88::54	120::28	31::87	17::102	0.369596	0.206698	0.998999	Cassette
Doa	chr3R:28903478-28903575	11	2251::40	2789::40	922::1369	750::1515	0.698313	0.206851	0.998999	AltStart
sdt	chrX:8237594-8237650	21	698::54	629::117	229::744	247::699	0.24487	0.207488	0.998999	Cassette
aralar1	chr3R:30447753-30447788	9	3389::462	3447::521	232::2933	249::3015	0.254675	0.20761	0.998999	Cassette
PMCA	chr4:330662-330739	20-21	37::92	37::47	507::731	352::730	0.21347	0.207642	0.998999	Cassette
CG10737	chr2R:19175248-19175308	13	429::570	544::482	956::949	801::1002	0.293193	0.20776	0.998999	A5SS
CG43729	chr2R:15455848-15456435	15	9::418	3::452	188::653	111::651	0.298976	0.207834	0.998999	A3SS
Mgat2	chr3R:30017138-30017200	9	840::85	934::149	271::1069	318::1234	0.298483	0.208133	0.998999	Cassette
Pdp1	chr3L:7830982-7831205	5	156::187	290::227	2435::1722	2822::1709	0.418838	0.208524	0.998999	Cassette_multi
Cpn	chr3R:12163555-12163622	2	3::11825	91::16661	5884::2861	8274::3962	0.845659	0.208753	0.998999	IR
Pgi	chr2R:8913118-8913175	3	79::9	43::24	11870::12359	13375::13727	0.320357	0.208791	0.998999	A5SS
Osi6	chr3R:6236939-6237016	2	17::6643	19::7765	2992::1691	3515::2343	0.28474	0.208961	0.998999	IR
RIC-3	chr2R:21021501-21021521	10	1469::1293	1420::1552	581::1778	698::1869	0.280146	0.209363	0.998999	Cassette
CG6406	chr2R:17737090-17737096	1	227::120	215::188	98::57	98::73	0.491668	0.209631	0.998999	A5SS
CG9572	chrX:20154770-20154814	5	113::2995	121::3318	2612::971	2898::1163	0.215537	0.209788	0.998999	Cassette
shot	chr2R:13874732-13874743	26	267::97	258::97	46::1157	45::1178	0.284842	0.209839	0.998999	Cassette
Zn72D	chr3L:16111093-16111740	3	10::15	2::12	1058::155	1098::141	0.284558	0.210547	0.998999	A5SS
CG17912	chr2L:16746616-16748536	5	6::6	15::7	356::143	315::164	0.286755	0.211702	0.998999	A5SS
mbt	chrX:16614345-16614518	3	26::763	33::684	346::622	298::815	0.214736	0.211728	0.998999	IR
shep	chr3L:5170413-5170440	10	8::2582	18::3808	2503::1413	3633::1865	0.435128	0.213137	0.998999	A3SS
Pka-C1	chr2L:9697335-9697348	2	6::9	10::15	3149::1228	3766::1511	0.288731	0.214245	0.998999	A5SS
form3	chr3L:7118511-7118551	7	110::264	111::302	154::395	170::425	0.237585	0.215139	0.998999	IR
CG43729	chr2R:15460873-15461226	19	405::269	591::235	512::508	398::532	0.236604	0.215667	0.998999	Cassette
Adh	chr2L:14616740-14616882	3	8688::406556	12650::502350	233016::280959	287337::349945	0.23789	0.215917	0.998999	IR
fne	chrX:12944293-12944339	2018-09-10	2140::104	2636::103	64::459	55::499	0.220941	0.215954	0.998999	Cassette
osp	chr2L:14639743-14639769	2	98::212	152::201	82::90	86::89	0.290213	0.216162	0.998999	Cassette
oc	chrX:8642466-8642475	3	553::122	763::60	449::232	545::246	0.704079	0.217251	0.998999	A5SS
AnxB9	chr3R:21068164-21068381	4	929::17117	826::18456	8092::7308	9418::7721	0.455023	0.217801	0.998999	IR
AdoR	chr3R:30135140-30135203	5	8::760	12::1103	442::1420	635::1557	0.291071	0.217836	0.998999	IR
CG2254	chrX:8079726-8079766	2	8::15375	7::15693	7703::9212	7819::10014	0.342071	0.217874	0.998999	IR
Khc-73	chr2R:15522436-15522465	12	108::249	156::198	275::334	258::325	0.291618	0.218075	0.998999	Cassette
sesB	chrX:10782062-10782069	6	31::20	23::44	61411::54982	77528::69390	0.291979	0.218466	0.998999	A5SS
Sxl	chrX:7085954-7085978	10	837::371	885::524	401::967	542::1092	0.343629	0.218909	0.998999	A3SS
CG10186	chr2L:19513188-19513251	10	40::566	76::489	836::1256	756::1255	0.523322	0.219027	0.998999	A3SS
tobi	chr3R:25345760-25345857	1	45::14811	21::7382	7006::7690	3509::3978	0.292512	0.219229	0.998999	IR
Pep	chr3L:17638493-17638830	5	4::1967	8::2510	878::1951	1145::2201	0.246867	0.219733	0.998999	IR
Rbp	chr3R:15392294-15392802	18	11::449	2::437	203::556	209::581	0.338441	0.221497	0.998999	Cassette
Lam	chr2L:5543776-5543794	2	11::328	6::331	434::311	476::353	0.289717	0.222005	0.998999	A5SS
stops	chr3R:31161329-31161777	7	1366::62	1652::28	112::2277	73::2591	0.336159	0.222207	0.998999	A3SS
Galk	chr3L:8985284-8985308	3	556::95	469::103	177::1050	182::969	0.276398	0.222562	0.998999	Cassette
CG30033	chr2R:11292531-11292650	1	220::101	339::135	185::487	231::446	0.342679	0.223974	0.998999	AltStart
mtd	chr3R:5291990-5292079	27	500::1984	525::2211	1352::1960	1522::2097	0.36117	0.224216	0.998999	Cassette
CG8993	chr3L:2372607-2372770	2	1::4798	9::4833	3144::1892	2892::2076	0.398935	0.224455	0.998999	IR
Syn	chr3R:10193484-10193592	2018-01-02	667::20	710::42	25::862	38::944	0.382442	0.224633	0.998999	Cassette
Lsd-2	chrX:15072606-15074374	2	7::3794	15::4420	6574::2259	7571::2196	0.296766	0.224713	0.998999	Cassette_multi
Sod3	chr2R:11381955-11382022	4	2079::26	2235::74	1440::1630	1505::1768	0.56046	0.225072	0.998999	A5SS
CG6145	chr2R:13545216-13545296	2018-03-04	530::74	542::40	244::901	158::875	0.23474	0.22574	0.998999	AltStart
CG32809	chrX:1676645-1677065	20	12::581	7::743	1220::2054	1459::2172	0.357049	0.22608	0.998999	Cassette
Xbp1	chr2R:21144037-21144136	1	10::11010	24::9746	13345::4137	11274::4869	0.711297	0.226271	0.998999	Cassette
mfrn	chr3R:27943331-27944043	6	5::7	6::13	940::964	1120::1039	0.298268	0.226684	0.998999	A3SS
Ald	chr3R:26257921-26257960	4	47::43	53::45	82814::13196	88360::13797	0.409913	0.226905	0.998999	A5SS
Rim	chr3R:17890894-17891507	12	48::401	68::477	184::229	219::219	0.227961	0.227252	0.998999	Cassette
TSG101	chr3L:16842967-16843032	3	42::1828	15::2165	919::2211	1072::2348	0.32648	0.227365	0.998999	Cassette
Pex7	chr3L:8648589-8648595	2018-01-02	51::93	96::82	385006::381623	423795::421386	0.299354	0.228075	0.998999	A3SS
Mf	chr3R:15173981-15174206	10	31::1699	51::1568	6290::13081	6995::13574	0.329186	0.228076	0.998999	Cassette
pAbp	chr2R:18144967-18145283	6	90::13937	130::16357	7908::2578	9233::3469	0.420453	0.228428	0.998999	Cassette
Zn72D	chr3L:16110483-16111740	3	318::15	295::12	856::155	885::141	0.296982	0.228529	0.998999	A5SS
Lin29	chr4:376730-376810	2018-11-12	519::5	605::5	528::447	338::488	0.75818	0.228601	0.998999	AltEnd
Pvf3	chr2L:7118885-7118923	3	450::46	526::70	25::171	32::186	0.301806	0.231357	0.998999	Cassette
Vinc	chrX:2220250-2220282	2018-03-04	140::48	148::113	175::1177	136::1228	0.238016	0.231498	0.998999	Cassette
CG10289	chr3L:6170010-6170031	2018-11-12	122::38	178::17	99::159	54::132	0.300076	0.232377	0.998999	Cassette
mfrn	chr3R:27943331-27944142	6	5::1887	5::2133	935::1081	1131::1249	0.302636	0.232436	0.998999	IR
PI4KIIIalpha	chrX:2627863-2631280	5	1::1159	12::1173	823::441	867::567	0.295724	0.233013	0.998999	Cassette_multi
Nhe3	chr2L:6682821-6682870	3	22::1033	23::1242	964::789	1140::896	0.306425	0.233531	0.998999	Cassette
PI4KIIIalpha	chrX:2627863-2628364	5	1::1674	12::1877	752::441	807::567	0.343589	0.233631	0.998999	Cassette
EndoA	chr3R:18908248-18909148	2	21::8	29::7	3334::2075	3739::1914	0.303667	0.233661	0.998999	A3SS
CG2061	chrX:11094656-11094725	3	19::1025	17::943	542::486	491::525	0.276504	0.234227	0.998999	IR
CG5214	chr3R:11245510-11245883	4	587::2791	878::3204	5141::5014	6051::6378	0.279318	0.234911	0.998999	Cassette_multi
CG1746	chr3R:31217007-31217035	5	149::239252	216::276310	126109::38776	145395::45703	0.236842	0.235093	0.998999	IR
hppy	chr2R:19226025-19226040	16	2::95	22::122	16::310	59::366	0.262276	0.235396	0.998999	A3SS
Pka-C1	chr2L:9696191-9697348	2	1273::9	1244::15	1609::1007	1845::1238	0.304721	0.235732	0.998999	A5SS
Pvr	chr2L:8226929-8227150	8	128::64	130::78	261::609	99::397	0.501292	0.235961	0.998999	Cassette
CG10237	chr2L:19440664-19440907	3	924::14	929::15	108::984	82::1136	0.464275	0.236023	0.998999	AltStart
dpr10	chr3L:10153613-10153750	5	247::37	246::46	24::415	34::464	0.399572	0.236049	0.998999	Cassette
PI4KIIIalpha	chrX:2629476-2631280	7	1::2621	12::2567	793::441	817::567	0.301155	0.23677	0.998999	Cassette
brp	chr2R:9529678-9529716	15	157::23	163::50	240::271	266::268	0.299376	0.237042	0.998999	Cassette
GNBP2	chr3L:18675219-18675275	2	105::133	96::226	131::436	198::460	0.280166	0.237632	0.998999	Cassette
PI4KIIIalpha	chrX:2628423-2629409	6	1::3135	12::3271	915::441	989::567	0.30659	0.237803	0.998999	Cassette
CG3638	chrX:1222485-1222749	11	107::204	169::287	112::224	145::272	0.313071	0.238634	0.998999	A5SS
Men	chr3R:12713380-12713724	5	96::25479	58::21520	16630::6631	13173::5632	0.27468	0.238976	0.998999	IR
Hk	chrX:10242667-10242695	2018-11-12	742::5	829::8	222::1016	110::1073	0.849991	0.239125	0.998999	Cassette
CG31550	chr3R:5487051-5487177	3	253::491	242::569	494::806	637::948	0.408434	0.239627	0.998999	Cassette
NaCP60E	chr2R:24917529-24917577	30	86::1245	108::1269	1556::1141	1574::1271	0.442328	0.239734	0.998999	A5SS
CG2224	chr3R:30457778-30458063	3	337::38	409::18	69::492	38::541	0.240476	0.240051	0.998999	A3SS
par-1	chr2R:19477634-19477661	18	840::626	863::520	1395::1735	1291::1495	0.369162	0.240233	0.998999	A3SS
AMPKalpha	chrX:1375862-1376187	2	40::1564	29::2056	1538::2437	2048::2970	0.285407	0.240268	0.998999	Cassette
CG5214	chr3R:11245739-11245786	5	587::5440	878::6227	5264::5014	5955::6378	0.240918	0.240888	0.998999	Cassette
CG12065	chrX:8586552-8586608	8	1008::81	1065::97	45::655	70::711	0.29272	0.241266	0.998999	Cassette
Prosbeta1	chr2R:16014165-16014257	2	1::5795	10::5702	3340::3752	3234::4091	0.364517	0.242627	0.998999	IR
ctrip	chr3R:4797067-4797697	7	29::33	25::34	217::365	258::411	0.310632	0.242634	0.998999	A3SS
DIP1	chrX:21628361-21628640	3	88::1456	134::1429	2468::4240	2335::4082	0.619133	0.244291	0.998999	Cassette
CG44247	chr2R:24880292-24880545	3	47::4582	34::4357	1528::2623	1393::2707	0.309804	0.244581	0.998999	IR
Ca-alpha1T	chrX:6108030-6108869	27	243::2	269::9	234::952	265::1034	0.311443	0.245344	0.998999	A5SS
His3.3B	chrX:9153683-9153803	5	202::7609	241::9031	4701::6089	5477::6514	0.30402	0.245367	0.998999	IR
Piezo	chr2L:8175995-8176051	9	76::301	107::227	218::287	169::253	0.326895	0.246632	0.998999	Cassette
l(1)G0196	chrX:22496368-22496377	7	182::111	245::85	292::446	285::465	0.502129	0.24706	0.998999	A3SS
Dyrk2	chr2L:14217027-14217069	4	56::845	28::964	378::929	427::1052	0.314649	0.248648	0.998999	Cassette
norpA	chrX:4361966-4362061	19	407::68	439::73	475::1989	553::1861	0.315448	0.248803	0.998999	A3SS
DnaJ-1	chr3L:5750090-5750117	2	314::689	231::412	413::6017	253::4688	0.26483	0.249253	0.998999	IR
bw	chr2R:23529339-23529471	5	5::758	6::1293	1991::2627	1357::2412	0.640338	0.251344	0.998999	Cassette
RpL22	chrX:764445-764538	2	47::103	63::119	30538::37319	31436::39078	0.267407	0.251467	0.998999	A3SS
Ndae1	chr2L:7231813-7231980	10	87::496	126::457	497::340	497::387	0.486963	0.251706	0.998999	Cassette
crq	chr2L:448859-449170	7	8::1214	11::1308	960::289	1024::210	0.317713	0.253053	0.998999	A3SS
dac	chr2L:16475405-16475411	4	33::51	34::65	58::120	76::144	0.47457	0.254552	0.998999	A3SS
CadN	chr2L:17652667-17655910	26	23::280	28::283	73::220	178::285	0.369494	0.254586	0.998999	MXE
CG5991	chr3R:24051690-24051700	2	224::54	209::72	251::2369	236::3143	0.25977	0.254794	0.998999	A3SS
Xbp1	chr2R:21144003-21144037	1	29::20794	47::16390	11292::4134	9032::3604	0.255375	0.255045	0.998999	IR
Pep	chr3L:17638489-17638659	5	8::5	9::8	908::711	1282::828	0.355851	0.255312	0.998999	A3SS
crb	chr3R:24307013-24307141	4	154::1036	141::1463	732::448	791::478	0.434793	0.25544	0.998999	Cassette
CG18324	chr2R:14169103-14169387	1	287::269	424::221	150::177	120::214	0.692268	0.256779	0.998999	IR
tral	chr3L:12516793-12517059	2	8::698	3::909	717::343	905::398	0.367897	0.256856	0.998999	A5SS
gus	chr2R:5121737-5121840	3	72::35	76::60	28::377	47::368	0.318724	0.257061	0.998999	Cassette
app	chr3L:12265592-12265746	2	135::39	134::23	60::306	27::350	0.258441	0.257106	0.998999	AltStart
trol	chrX:2492655-2492885	29	459::596	487::403	361::619	220::554	0.276529	0.257683	0.998999	Cassette
Ndae1	chr2L:7236145-7236351	6	23::200	15::171	129::238	105::268	0.264822	0.257925	0.998999	Cassette
ced-6	chr2R:9440702-9440886	3	199::154	196::215	62::2108	83::2144	0.431324	0.258488	0.998999	AltStart
Treh	chr2R:21079147-21079176	2018-04-05	1300::31	1210::51	36::1117	46::1053	0.315031	0.259035	0.998999	Cassette
ATPsyn-d	chr3R:19095588-19095910	2	53::49587	79::58275	42244::13068	48611::15661	0.281967	0.25999	0.998999	IR
CG5445	chrX:17302786-17302839	3	695::1233	841::1046	798::2036	689::2032	0.804812	0.261531	0.998999	IR
mmd	chrX:15950355-15950385	26	481::976	490::1320	561::610	722::737	0.326551	0.263431	0.998999	Cassette_multi
fax	chr3L:16411002-16411108	1	2217::7	2501::8	1812::821	2111::985	0.329176	0.263598	0.998999	A5SS
fus	chr2R:15662687-15662924	13	20::186	12::262	417::689	483::870	0.727085	0.263824	0.998999	A5SS
CR45195	chr3R:10877647-10877702	1	698::99	695::34	122::736	85::724	0.55718	0.264199	0.998999	IR
Pex7	chr3L:8648612-8648631	2018-01-02	1676::151	1932::252	391269::38070	437663::46218	0.328049	0.264821	0.998999	Cassette
CG7367	chr2L:8036843-8036893	2018-01-02	244::171	262::289	223::309	255::363	0.332061	0.264911	0.998999	Cassette
hig	chr2R:9229094-9232732	3	49::1455	75::1891	1502::2035	1773::2169	0.294127	0.265665	0.998999	Cassette_multi
Ih	chr2R:14285731-14287483	4	15::2095	3::2778	1164::556	1358::655	0.317885	0.265711	0.998999	A5SS
CG9775	chr3R:4639752-4640013	4	667::1952	646::1691	1657::2514	1385::2511	0.289391	0.266049	0.998999	IR
CG31140	chr3R:23981112-23981726	19	29::278	24::300	710::523	742::555	0.33734	0.266476	0.998999	A3SS
Rbp	chr3R:15396310-15396377	20	58::430	46::509	317::212	377::232	0.356495	0.266476	0.998999	Cassette
Vha16-1	chr2R:6632140-6632324	2	89::1921	109::1940	1672::3594	1581::3939	0.379976	0.266709	0.998999	IR
HDAC6	chrX:15338837-15338929	10	138::482	178::395	310::1000	256::1042	0.285278	0.267509	0.998999	Cassette
bun	chr2L:12456059-12456139	15	14::51	16::70	2123::3595	2036::4265	0.557251	0.267966	0.998999	AltEnd
capt	chr2L:1154282-1154406	4	8::1233	11::1638	1010::1159	1223::1493	0.290461	0.267989	0.998999	Cassette
CG4678	chrX:16709240-16709281	6	41::1151	69::1259	701::922	755::1043	0.33034	0.268127	0.998999	Cassette
Mf	chr3R:15175863-15176184	8	181::8232	215::9890	2132::3466	2554::4042	0.33051	0.268384	0.998999	IR
pUf68	chr3L:1499772-1499879	5	115::159	157::108	266::1589	230::1807	0.352007	0.268486	0.998999	Cassette
Pdp1	chr3L:7830652-7831509	5	44::4091	128::4514	3159::1980	3589::2200	0.778151	0.268645	0.998999	IR
Pk92B	chr3R:19887593-19887662	11	746::2107	1194::2649	1745740::257058	1842894::277348	0.36114	0.268868	0.998999	MXE
bif	chrX:11687635-11687759	4	1135::23	1053::0	119::1616	57::1481	0.300251	0.269354	0.998999	A5SS
PHGPx	chr3L:3326523-3326712	2018-01-02	738::369	765::316	352::5466	299::5467	0.518476	0.270008	0.998999	Cassette
CG8112	chr3R:8713832-8713880	2	603::24	600::42	51::562	79::626	0.272434	0.270299	0.998999	Cassette
Atpalpha	chr3R:20960726-20960829	4	11899::1839	13336::2832	1411::8353	1909::9483	0.398481	0.271011	0.998999	Cassette
CG32549	chrX:18409050-18409178	2	356::69	443::40	49::663	37::686	0.442249	0.271842	0.998999	Cassette
Zasp52	chr2R:15773556-15773966	15	9::3154	7::3556	1417::1686	1644::1801	0.400301	0.272019	0.998999	Cassette
Rm62	chr3R:6001206-6001271	10	26::12	27::40	548::809	743::951	0.282285	0.272337	0.998999	A3SS
CG34166	chr2L:14743462-14743495	2	22::22	22::13	656::478	514::376	0.422745	0.272378	0.998999	A5SS
Ykt6	chrX:7921629-7921663	2	164::64	170::20	71::867	47::928	0.289363	0.272498	0.998999	IR
CG42492	chrX:5636222-5637594	8	1326::1576	914::1884	175::1117	187::1052	0.849833	0.273468	0.998999	AltStart
rut	chrX:14792224-14792353	18	171::49	140::82	310::721	302::700	0.444744	0.273583	0.998999	Cassette_multi
sif	chr3L:5734439-5734466	32	1530::1063	2004::1659	1644::3528	2134::4716	0.273993	0.273938	0.998999	A3SS
SCAR	chr2L:10978880-10978981	3	485::339	455::487	363::556	442::657	0.407592	0.274072	0.998999	Cassette
CG44243	chr2R:16197788-16198125	1	20::14390	49::14417	9568::14021	10965::15070	0.27412	0.27411	0.998999	IR
Fas1	chr3R:16631665-16631745	4	205::34	316::30	18985::6164	23226::7659	0.454657	0.274849	0.998999	AltStart
lama	chr3L:5353679-5353787	3	1620::31	2206::17	24::547	12::694	0.375874	0.275548	0.998999	Cassette
CG31313	chr3R:14567154-14567165	2	0::13252	114::10846	3644::11571	3079::9757	0.44269	0.277489	0.998999	A5SS
Ubqn	chrX:19685526-19685869	2	35::4976	33::5781	1748::1691	2014::1981	0.337045	0.277676	0.998999	IR
CG10527	chr2R:21070645-21070830	3	11::19	25::35	4866::2465	7048::2798	0.319369	0.278301	0.998999	A3SS
nAChRbeta1	chr3L:4434511-4434572	6	15::11052	13::12445	6517::6637	7334::8392	0.365105	0.278646	0.998999	IR
Nacalpha	chr2R:12760161-12760414	3	26::40717	22::43790	23140::26503	24883::29209	0.33723	0.278992	0.998999	IR
bbc	chr2R:13488410-13489048	6	165::136	280::189	510::1700	435::1928	0.317275	0.279054	0.998999	MXE
milt	chr2L:7046254-7046320	5	20::13	9::10	40::39	23::46	0.333508	0.279339	0.998999	A3SS
calypso	chr2R:16196076-16196112	1	0::81	24::61	45::26	38::29	0.611151	0.279474	0.998999	IR
Dop1R1	chr3R:14173411-14173418	7	10::4	22::32	90::189	471::594	0.338347	0.280442	0.998999	A3SS
gish	chr3R:16299591-16299689	19	114::2669	131::2386	1303::1280	1127::1093	0.407425	0.28052	0.998999	Cassette_multi
CG6455	chr3R:22022400-22022629	2	69::595	70::841	391::391	526::477	0.281419	0.28057	0.998999	Cassette
CG7518	chr3R:13002771-13002907	10	42::448	62::447	152::196	165::201	0.457433	0.280852	0.998999	Cassette
CG12071	chr3R:30878004-30878084	2018-05-06	81::17	96::4	392::4055	230::4221	0.702342	0.28134	0.998999	AltEnd
KCNQ	chr2R:10148633-10149094	12	93::293	91::187	421::242	326::210	0.282905	0.282154	0.998999	Cassette
l(1)G0469	chrX:14210623-14210666	1	3::42	9::48	709::446	892::500	0.499552	0.282344	0.998999	A3SS
Vrp1	chr2R:22108851-22108979	11	619::360	664::348	666::1433	608::1534	0.287732	0.282955	0.998999	Cassette
Caper	chr2L:7035075-7035407	6	66::112	114::116	280::277	313::322	0.283317	0.28323	0.998999	A3SS
nrm	chr3L:23029837-23029931	26	18::432	27::235	230::261	150::204	0.404034	0.284027	0.998999	Cassette
CG8468	chr2R:14220042-14220358	1	1096::7	1180::12	393::1206	274::1185	0.389725	0.284256	0.998999	A5SS
CG45186	chr3L:2465610-2465690	24-25	7::5	4::11	231::1037	375::1094	0.758768	0.284946	0.998999	AltEnd
CG2082	chr3R:5762705-5762755	5	246::18	405::43	821::2234	1087::2505	0.286537	0.285288	0.998999	MXE
CtBP	chr3R:13021642-13024824	8	332::527	346::635	390::955	353::963	0.286483	0.285414	0.998999	IR
CG7518	chr3R:12999852-13000013	4	42::614	62::538	353::196	295::201	0.487213	0.285567	0.998999	Cassette
Myo95E	chr3R:24159391-24159404	6	188::1086	145::1056	569::635	532::571	0.346144	0.287675	0.998999	Cassette
awd	chr3R:31745359-31745504	2	20::61960	18::82538	43995::27085	59400::35176	0.399495	0.28818	0.998999	IR
MESR3	chr2L:18631743-18631774	2	68::1701	49::2013	861::209	1006::265	0.346071	0.288379	0.998999	Cassette
Rbp6	chr3L:17147107-17147320	7	249::4578	288::5927	2013::532	2630::618	0.337416	0.288848	0.998999	AltStart
CG9691	chrX:9884868-9884938	1	4175::40379	4098::41651	20814::16948	21354::17183	0.303263	0.288966	0.998999	IR
CR33222	chrX:7899876-7899897	2018-01-02	18::18	11::21	111691::87881	128548::100784	0.37063	0.289453	0.998999	A5SS
mys	chrX:8061725-8062080	1	26::17	49::21	19::20	15::33	0.320958	0.289638	0.998999	A5SS
l(1)G0469	chrX:14210666-14210717	1	42::919	48::1198	507::270	665::324	0.33723	0.290103	0.998999	IR
CG8112	chr3R:8713269-8713519	1	10::1406	3::1704	492::557	696::614	0.323789	0.29091	0.998999	IR
Ref1	chr3R:7078516-7078582	2018-03-04	296::6	414::12	243::1208	190::1523	0.62992	0.291002	0.998999	Cassette
CG1161	chr3R:5356128-5356425	4	3142::504	3484::433	409::2467	337::2732	0.297081	0.291044	0.998999	IR
cnc	chr3R:23191841-23191929	13	942::12	996::10	1097::829	1087::969	0.400088	0.291353	0.998999	A5SS
shi	chrX:15898955-15899074	12	10::2732	12::2262	1684::4530	1313::4730	0.556427	0.292913	0.998999	Cassette
CG13920	chr3L:1651863-1662448	4	5::7	9::7	1977::4728	2065::5613	0.352447	0.295385	0.998999	MXE
dco	chr3R:31060375-31060464	2	8::224	7::191	90::90	71::85	0.367993	0.295754	0.998999	Cassette
Galk	chr3L:8985419-8985667	2	547::83	464::87	231::1635	291::1446	0.307968	0.296181	0.998999	Cassette
sqd	chr3R:13636971-13638380	7	32::133	42::153	926::344	968::409	0.353088	0.296917	0.998999	Cassette
Gs2	chrX:11424265-11424322	3	26::211	52::283	13432::35872	16629::45367	0.366236	0.297305	0.998999	Cassette
CG7518	chr3R:13000071-13000216	5	42::298	62::265	153::196	142::201	0.47641	0.297552	0.998999	Cassette
RpL23A	chr3L:1667820-1667977	2	93::324190	141::358175	184523::70324	202439::87490	0.29804	0.297683	0.998999	IR
crol	chr2L:11797829-11798041	9	128::2109	88::2210	1282::908	1355::942	0.558511	0.298143	0.998999	Cassette
CG3376	chr2R:24264586-24264758	8	50::122	74::76	1390::744	1255::620	0.504677	0.298643	0.998999	AltEnd
Pk17E	chrX:18795739-18795777	2018-08-09	1202::172	1791::233	29872::15610	38388::20814	0.355098	0.298654	0.998999	Cassette
yps	chr3L:12122935-12123574	2	237::5374	284::5257	1289::5123	1359::4549	0.321412	0.298684	0.998999	Cassette
scu	chrX:18091555-18091654	2	1839::23	2366::13	229::9776	279::11731	0.419934	0.299366	0.998999	Cassette
Vha100-1	chr3R:29134557-29134598	7	143::1262	168::1693	820::1395	960::1556	0.355515	0.299441	0.998999	Cassette
Tao	chrX:19575358-19575969	7	1::1040	2::926	556::899	580::865	0.37863	0.299565	0.998999	Cassette
CG9812	chr2R:23414658-23414765	4	139::1722	172::1981	5299::6956	5954::7773	0.301332	0.299992	0.998999	A3SS
DOR	chr3L:4414357-4414457	3	275::56	285::53	28::1079	31::1169	0.40254	0.300705	0.998999	AltStart
dnc	chrX:3332442-3332546	17	44::1362	69::1414	815::911	858::1022	0.398318	0.301834	0.998999	Cassette
Teh2	chr3L:4181723-4181800	2	8::7	16::12	2021::594	2421::678	0.357984	0.302226	0.998999	A5SS
tun	chr2R:15849749-15849829	2018-02-03	552::0	596::10	198::526	103::440	0.753185	0.302478	0.998999	AltEnd
Dys	chr3R:19593796-19594098	44	1495::346	1511::395	233::441	267::451	0.645689	0.303313	0.998999	Cassette
Mf	chr3R:15178438-15178470	6	4::24	10::22	14553::4886	16840::5691	0.364435	0.304074	0.998999	A5SS
RpS3	chr3R:23359286-23359358	2	112::117	176::83	28166::6784	32212::7985	0.553356	0.304287	0.998999	A5SS
Pino	chr2L:1118566-1119031	3	183::479	269::1096	1231::4884	1960::8012	0.469503	0.304883	0.998999	AltStart
eys	chr2L:2356431-2356931	13	5::503	6::550	388::846	436::793	0.400381	0.305107	0.998999	Cassette
CG7518	chr3R:12999441-12999524	2	42::1141	62::1085	742::196	701::201	0.404422	0.305674	0.998999	Cassette
hig	chr2R:9229598-9229647	7	16::789	11::907	767::1363	884::1686	0.311611	0.306325	0.998999	Cassette
vsg	chr3L:9716251-9716402	3	222::35163	221::40503	16900::8035	19111::8333	0.309429	0.306897	0.998999	IR
CNMa	chr3L:1851485-1851496	4	25::35	45::30	20::38	17::43	0.361895	0.307284	0.998999	Cassette
shep	chr3L:5200331-5200366	8	2391::143	3563::254	79::1106	135::1434	0.321772	0.30733	0.998999	Cassette
CG30015	chr2R:10842764-10842850	13	7::1114	8::1128	1138::1308	1197::1327	0.36235	0.30808	0.998999	A3SS
CG2061	chrX:11092718-11092781	1	309::364	428::234	225::256	175::274	0.639757	0.308274	0.998999	IR
Trpm	chr2R:15267806-15267842	34	198::183	178::233	368::435	411::532	0.377645	0.308829	0.998999	A5SS
CG31706	chr2L:11530590-11530844	1	1::15511	9::18981	7693::2026	9886::3003	0.407835	0.309582	0.998999	IR
Ubc2	chr2L:10766391-10766906	2	415::5	454::6	1490::436	1661::557	0.376674	0.310073	0.998999	A5SS
Gpo-1	chr2R:15861882-15862020	2	10::221	38::211	95::1996	93::2718	0.402207	0.310405	0.998999	AltStart
ninaC	chr2L:7380442-7380562	4	200::2104	215::2010	9657::13762	12646::14533	0.375029	0.311152	0.998999	A3SS
Gyc88E	chr3R:15175783-15175863	2018-03-04	8336::183	10094::220	262::1509	309::1728	0.404798	0.311584	0.998999	AltStart
jp	chr2L:9555634-9555889	5	95::31	153::28	129::259	155::299	0.318848	0.311977	0.998999	A5SS
Ddc	chr2L:19119319-19119474	2	8::193	18::168	436::409	384::464	0.448885	0.312062	0.998999	Cassette
prom	chr2R:24416678-24417062	14	646::79	905::154	213::578	164::734	0.350648	0.312698	0.998999	Cassette_multi
lola	chr2R:10533576-10533968	5	45::3750	46::4235	2959::1738	3264::1642	0.431914	0.313018	0.998999	Cassette
lola	chr2R:10534850-10535032	3	463::97	471::64	99::3394	41::3499	0.473954	0.313227	0.998999	AltStart
Caps	chr4:1254006-1254212	20	353::592	295::694	204::686	236::717	0.556095	0.313682	0.998999	Cassette
CG44085	chr2L:13271627-13271972	5	151::2076	230::2365	2031::1044	2356::1178	0.373958	0.313734	0.998999	A5SS
rdgC	chr3L:20260210-20260355	4	457::82	447::129	636::772	480::677	0.483364	0.314298	0.998999	Cassette
CtBP	chr3R:13021307-13021316	7	465::431	493::377	601::1042	371::916	0.582405	0.314319	0.998999	A5SS
Hdc	chr2R:10244132-10244163	8	7::688	4::648	188::543	90::480	0.578835	0.314526	0.998999	A3SS
CG1774	chr3R:31595080-31595095	3	110::62	163::87	97772::88306	109876::101535	0.367985	0.314526	0.998999	Cassette
par-1	chr2R:19462502-19462643	3	1201::401	1382::356	122::782	108::722	0.489268	0.31468	0.998999	AltStart
Nelf-A	chr3R:21227977-21228183	5	43::320	42::394	163::419	215::475	0.337893	0.314698	0.998999	IR
KCNQ	chr2R:10150856-10151394	10	17::299	8::218	325::952	187::787	0.400276	0.3147	0.998999	Cassette
pAbp	chr2R:18143413-18143994	5	11::3	9::9	3254::3707	4031::4812	0.393914	0.314847	0.998999	MXE
dysc	chr3L:13891249-13891421	2	434::27	501::38	601::337	717::468	0.353051	0.31495	0.998999	A5SS
Ank2	chr3L:7702628-7702654	13-14	1005::278	958::297	114::809	125::777	0.366368	0.314961	0.998999	Cassette
SF1	chr3R:17544453-17544907	6	45::1297	33::1178	505::1014	551::1040	0.317132	0.315205	0.998999	IR
cnc	chr3R:23193026-23193280	12	1159::6	1620::22	8::963	12::960	0.606412	0.315209	0.998999	AltStart
JhI-26	chr2R:16291055-16291124	3	139::246	64::265	125::166	123::168	0.715512	0.315463	0.998999	IR
Npl4	chr3R:25623478-25623745	2	20::573	14::813	408::700	622::824	0.440032	0.315723	0.998999	AltStart
CG42450	chrX:18823508-18823615	7	208::122	263::99	260::535	330::574	0.40272	0.315998	0.998999	Cassette
Glycogenin	chr2R:21205746-21205814	6	1055::761	1011::801	524::914	536::983	0.371126	0.316316	0.998999	Cassette
ninaC	chr2L:7382758-7382945	11	245::20264	295::20458	13403::13111	12340::15385	0.565903	0.316885	0.998999	Cassette_multi
CG7971	chr3L:1655879-1655888	2018-11-12	10::80	12::107	3647::2243	3649::2285	0.325642	0.317218	0.998999	MXE
Vha26	chr3R:5591830-5591929	1	29::135	46::87	88::140	62::157	0.524564	0.3175	0.998999	IR
nAChRbeta3	chr2L:546565-546584	4	37::1997	103::2701	1396::931	1822::1059	0.351909	0.317698	0.998999	Cassette
CG11486	chr3L:3079986-3080028	6	229::20	276::7	14::93	6::103	0.370583	0.317758	0.998999	Cassette
Pk17E	chrX:18795587-18795711	2018-08-09	831::876	1281::1118	26771::17953	34434::23957	0.460773	0.317814	0.998999	Cassette
CG9413	chrX:14591320-14591591	2	20::88	25::80	154::748	115::825	0.488945	0.317882	0.998999	AltStart
C3G	chrX:6785511-6785663	13	164::277	130::313	163::418	125::420	0.424442	0.318387	0.998999	Cassette
Oda	chr2R:12170924-12171285	2	2156::1800	2074::2285	5215::33897	6624::37120	0.605598	0.318792	0.998999	AltStart
sda	chr3R:26938979-26939250	7	41::449	27::533	619::361	734::358	0.648982	0.319697	0.998999	A5SS
cpx	chr3R:4286009-4286117	2018-06-07	96::617	144::579	877::6600	808::6768	0.439342	0.319834	0.998999	Cassette
Pk92B	chr3R:19886445-19886455	11	144::144	191::157	170851::194797	177528::204013	0.399142	0.320143	0.998999	A3SS
Rim	chr3R:17883868-17885325	19	135::42	125::28	337::404	285::369	0.354077	0.320532	0.998999	Cassette_multi
CG15096	chr2R:18811322-18811460	2	34::417	15::444	186::2188	198::2554	0.397426	0.321446	0.998999	AltStart
CG45186	chr3L:2385408-2385461	2018-02-03	681::31	720::57	20::831	27::874	0.361033	0.32249	0.998999	Cassette
CG7337	chr2L:1937866-1937910	15	997::201	811::154	117::1059	83::884	0.323355	0.323033	0.998999	Cassette
Tret1-1	chr2R:11672768-11672842	6	99::4173	122::3340	5473::6253	4372::4980	0.465174	0.323199	0.998999	A5SS
Sxl	chrX:7080989-7081054	14	774::298	965::352	202::434	221::474	0.356312	0.32436	0.998999	Cassette
sgg	chrX:2670631-2670684	18-19	2057::907	2269::1178	508::1878	668::2194	0.329352	0.324745	0.998999	Cassette
CG10737	chr2R:19173704-19174121	10	1::1472	9::1845	1433::985	1837::1004	0.432428	0.325025	0.998999	Cassette
CG10737	chr2R:19174339-19174783	11	127::215	129::301	396::910	495::1075	0.376817	0.325335	0.998999	MXE
Mbs	chr3L:16077723-16077809	23	100::513	82::596	386::572	494::545	0.344781	0.325751	0.998999	Cassette
CG34340	chr2L:3690322-3690479	7	9::1308	11::1739	609::170	814::228	0.334863	0.32596	0.998999	Cassette
CR32111	chr3L:12632193-12632260	2018-01-02	891::72	610::22	50::351	25::231	0.400313	0.326786	0.998999	Cassette
Doa	chr3R:28894947-28895014	7	13::6873	22::8819	3741::961	4768::1062	0.327211	0.32709	0.998999	IR
lilli	chr2L:2886423-2886554	1	2::60	0::60	39::26	43::32	0.394788	0.327092	0.998999	IR
cac	chrX:11973425-11973484	13	4::273	11::266	158::322	168::327	0.327905	0.327385	0.998999	Cassette
Ca-beta	chr2L:11163937-11163949	9	22::64	23::64	325::669	236::698	0.41574	0.327406	0.998999	A3SS
DnaJ-H	chr2L:13163767-13163934	4	5::2043	6::2301	932::828	1058::978	0.373423	0.327832	0.998999	IR
dysc	chr3L:13890815-13890953	3	39::638	34::752	409::510	482::497	0.478476	0.327953	0.998999	Cassette
yps	chr3L:12122837-12124845	1	8::3841	8::3671	1942::2681	1962::2473	0.379267	0.328311	0.998999	Cassette_multi
Asph	chr2R:16111501-16111554	2	438::106	453::143	53::241	71::256	0.383696	0.32899	0.998999	Cassette
tim	chr2L:3507196-3507604	2	1149::23	972::44	43::1325	41::1280	0.717247	0.330425	0.998999	AltStart
nSyb	chr3L:1631473-1632454	12	147::2002	172::2242	3722::5507	4151::5994	0.381229	0.330699	0.998999	Cassette_multi
Desat1	chr3R:12444799-12444901	6	6427::618	6778::1063	114525::76268	127561::84760	0.822531	0.331477	0.998999	A3SS
CG17816	chr3R:7865151-7865761	7	100::2387	154::2486	1426::1513	1517::1691	0.332903	0.331879	0.998999	Cassette_multi
CG10732	chr3L:13446012-13446152	7	141::1620	173::1628	2594::666	2609::653	0.487086	0.332014	0.998999	Cassette
hig	chr2R:9228959-9228970	9	11::23	12::31	1210::1989	1387::2050	0.364749	0.332186	0.998999	A3SS
CG43729	chr2R:15458827-15460426	18	528::467	673::513	325::631	240::682	0.363827	0.332246	0.998999	Cassette
CG33695	chr2L:11278575-11278673	4	159::234	110::272	130::250	148::255	0.40573	0.332357	0.998999	Cassette
Gs1l	chr2L:4455857-4456332	3	1934::397	2619::443	1652::1505	2066::1754	0.57439	0.33261	0.998999	MXE
pyr	chr2R:11724717-11726067	5	4::469	8::607	268::233	352::268	0.382808	0.332969	0.998999	IR
CG2162	chr3L:3037403-3037556	2018-03-04	446::24	526::4	117::434	74::491	0.337437	0.333446	0.998999	Cassette
Ank2	chr3L:7709147-7709198	7	618::14	567::37	962::1616	1025::1981	0.486983	0.333705	0.998999	A5SS
Shab	chr3L:2948479-2948484	11	1150::12	1263::11	982::1486	1049::1378	0.439364	0.334322	0.998999	A3SS
stv	chr3L:13481135-13481214	4	669::1559	729::1262	907::3027	759::2947	0.486585	0.334605	0.998999	IR
Mob2	chr3L:11552830-11553112	3	1871::56	2502::43	47::1385	41::1662	0.633547	0.334898	0.998999	AltStart
SF1	chr3R:17544453-17544767	6	50::25	39::13	631::924	689::947	0.36319	0.335134	0.998999	A5SS
Ptp10D	chrX:11667197-11667244	6	98::238	97::373	148::291	222::338	0.338481	0.335575	0.998999	Cassette
NaCP60E	chr2R:24908135-24908149	15	264::153	339::188	230::625	234::724	0.377976	0.335599	0.998999	Cassette
CG1161	chr3R:5356184-5356425	5	12::3154	17::3500	357::1394	280::1531	0.406255	0.335741	0.998999	A3SS
Mbs	chr3L:16063543-16063737	6	701::374	673::476	201::891	257::968	0.505823	0.335899	0.998999	Cassette
Ets21C	chr2L:545564-545816	5	2446::93	3029::46	91::1314	93::1605	0.850037	0.337377	0.998999	IR
mRpL47	chr3R:9515073-9515156	3	238::6	238::7	359::882	358::1198	0.494916	0.33773	0.998999	A5SS
pHCl	chr3L:15869248-15869268	6	236::71	202::86	36::186	37::165	0.374182	0.338925	0.998999	Cassette
Vps4	chrX:17910603-17910696	5	8::164	9::76	90::425	44::413	0.365344	0.339215	0.998999	IR
CG44247	chr2R:24878181-24878193	2	20::23	25::25	1583::1405	1734::1534	0.395988	0.339351	0.998999	A5SS
CG9812	chr2R:23414832-23414904	3	1722::135	1984::161	916::644	1087::727	0.33936	0.339359	0.998999	A5SS
CAP	chr2R:10293341-10293439	13	59::815	53::1054	641::559	715::541	0.387479	0.340312	0.998999	Cassette_multi
CASK	chr3R:21808617-21808689	9	169::26	187::13	13::1016	12::1147	0.416281	0.340471	0.998999	AltStart
trpl	chr2R:9761674-9761929	6	47::29303	75::40684	18616::18168	25782::25387	0.45556	0.340983	0.998999	IR
Csp	chr3L:22271824-22271989	2018-06-07	19::18	51::13	5585::3304	6503::3794	0.519638	0.341462	0.998999	Cassette
CG10508	chr3L:21213129-21213491	5	65::1075	84::1459	833::993	1291::1174	0.45942	0.341932	0.998999	Cassette
Tomosyn	chrX:12647699-12647759	15-16	149::32	114::25	45::2008	35::2034	0.385752	0.342328	0.998999	Cassette
Tm1	chr3R:15299927-15300265	13	2357::888	2535::1007	311::2398	248::2570	0.442297	0.342346	0.998999	Cassette
CG16947	chr2L:6464903-6464935	2018-01-02	183::18	211::21	28::294	34::325	0.388864	0.342842	0.998999	Cassette
Tao	chrX:19574438-19574974	8	270::278	311::272	795::587	704::619	0.408117	0.34299	0.998999	Cassette_multi
pAbp	chr2R:18144046-18144897	5	51::9985	74::11852	6534::1013	9218::1177	0.391774	0.343332	0.998999	Cassette_multi
Gad1	chr3L:4088101-4088154	2018-01-02	174::35	202::57	24::273	32::318	0.398006	0.343959	0.998999	Cassette
Eip75B	chr3L:17954766-17954980	13	12::1840	16::1912	1177::624	1160::689	0.388062	0.344026	0.998999	IR
Nlg2	chr2L:6903931-6904073	10	10::2086	29::2086	1014::255	1015::276	0.493193	0.344467	0.998999	Cassette
CG4577	chr2L:1138621-1139067	2	100::12877	151::14512	6735::4707	7105::4514	0.392736	0.344634	0.998999	Cassette_multi
CG30033	chr2R:11292710-11292806	2	101::220	136::339	346::412	361::295	0.369187	0.345457	0.998999	A3SS
RpL22	chrX:764770-764818	2	42::40	44::56	5276::739	6443::745	0.406996	0.34631	0.998999	A5SS
chn	chr2R:15139079-15140095	5	8::1068	3::1091	926::884	1066::878	0.395855	0.348754	0.998999	Cassette_multi
mtd	chr3R:5294826-5295963	19	5::1440	8::1695	1385::1118	1662::1241	0.396085	0.34899	0.998999	Cassette_multi
HLH106	chr3L:19795074-19795217	4	27::3072	15::3581	1702::2681	2008::3166	0.350625	0.349823	0.998999	IR
Acsl	chr2R:8666768-8666794	3	144::367	160::295	265::494	216::518	0.37355	0.35016	0.998999	Cassette
PI4KIIIalpha	chrX:2627424-2627483	4	368::45	403::25	387::569	374::666	0.352762	0.350689	0.998999	Cassette
CG3662	chr2L:823398-823500	2	96::31954	75::34720	16746::11290	18131::12844	0.35652	0.350887	0.998999	IR
Pitslre	chr3L:20773557-20773565	4	50::35	9::23	2021::1832	1684::1543	0.49332	0.351164	0.998999	A3SS
PIP5K59B	chr2R:22880133-22880218	15	316::2648	255::2994	2023::1687	2170::1771	0.436876	0.351313	0.998999	Cassette
Mct1	chrX:2201061-2202005	7	945::141	937::50	72::925	59::913	0.850012	0.351351	0.998999	A5SS
Nedd4	chr3L:17543096-17543152	17	1031::19	1214::24	124::1036	41::909	0.761547	0.351669	0.998999	Cassette
CG3529	chr3L:9448901-9449824	3	9::1317	9::1445	1338::610	1541::617	0.398674	0.351825	0.998999	Cassette_multi
CG10915	chr2R:18163248-18163364	4	11::526	18::538	319::693	326::750	0.35664	0.35191	0.998999	IR
Arr2	chr3L:8648563-8648629	1	516::644659	776::719011	384427::479745	425172::539541	0.436962	0.35249	0.998999	IR
Ank2	chr3L:7699373-7699385	16	137::23	132::12	138::745	77::713	0.399366	0.352805	0.998999	A3SS
RpL23A	chr3L:1667557-1667670	3	54::258979	72::285961	124626::60619	137164::68765	0.420429	0.355217	0.998999	IR
Acsl	chr2R:8677966-8678028	10	2876::47	3129::20	51::2749	28::3134	0.394574	0.355552	0.998999	Cassette
stj	chr2R:13814968-13815024	17	598::189	335::160	207::549	220::368	0.432043	0.355879	0.998999	Cassette
Rbp6	chr3L:17073643-17073790	14	1065::160	1321::177	154::1292	177::1615	0.463102	0.356533	0.998999	Cassette
CG3689	chr3L:9412155-9412816	4	549::546	395::603	376::1739	415::1648	0.782001	0.356923	0.998999	Cassette
fus	chr2R:15663378-15663472	11	405::1249	446::1691	565::684	768::857	0.531596	0.356941	0.998999	IR
CG7510	chr3L:17628347-17628371	9	185::317	151::372	327::566	377::616	0.449276	0.356977	0.998999	A5SS
sv	chr4:1108474-1108480	11	406::214	334::120	449::608	330::474	0.455053	0.357266	0.998999	A3SS
CG13917	chr3L:1598465-1599843	6	563::8	596::3	616::197	682::229	0.403753	0.35819	0.998999	A3SS
inaE	chrX:13808370-13808399	15	74::679	80::708	818::442	824::488	0.403974	0.3582	0.998999	Cassette_multi
Mob2	chr3L:11558272-11558739	2	513::1378	534::1984	1016::1385	1344::1662	0.360881	0.358441	0.998999	AltStart
Lerp	chr3R:26855606-26855645	12	4::1108	21::1122	624::638	614::653	0.472248	0.358513	0.998999	IR
DOR	chr3L:4407145-4407384	2	0::275	0::285	255::1079	222::1169	0.529751	0.358536	0.998999	AltStart
A2bp1	chr3L:10587073-10587105	14-15	175::55	215::79	31::268	43::353	0.384254	0.359023	0.998999	Cassette
cora	chr2R:19238152-19238434	11	17::7	38::11	374::1563	488::1527	0.473533	0.3598	0.998999	MXE
bru-2	chr2L:12366366-12366521	7	56::37	69::16	25::197	12::220	0.503384	0.359887	0.998999	AltStart
Efa6	chr3R:22607197-22607308	16	158::502	188::463	1000::570	912::517	0.471001	0.359991	0.998999	Cassette
Mob2	chr3L:11558272-11558669	2	513::1378	534::1984	1129::1385	1511::1662	0.363763	0.360604	0.998999	AltStart
GstE12	chr2R:24767954-24768098	1	414::913	502::1299	479::554	574::813	0.372417	0.360875	0.998999	A5SS
dysc	chr3L:13883264-13883335	12	58::133	44::154	164::180	159::208	0.432333	0.363712	0.998999	Cassette_multi
w	chrX:2791174-2791229	6	18::6883	3::522	3484::4304	263::344	0.8275	0.364899	0.998999	IR
CG17816	chr3R:7864499-7864505	10	1530::158	1555::230	1209::1795	1275::1883	0.536457	0.365119	0.998999	A5SS
TSG101	chr3L:16842876-16842925	2	938::43	1101::16	145::1230	129::1350	0.496807	0.365281	0.998999	A5SS
Rim	chr3R:17890661-17890798	13	48::549	68::511	246::229	226::219	0.499407	0.36531	0.998999	Cassette
ple	chr3L:6717334-6717672	3	167::350	147::354	214::663	201::693	0.365467	0.365413	0.998999	Cassette_multi
CG42668	chr3R:20318977-20320000	5	7::1558	6::1769	662::330	753::420	0.404732	0.365959	0.998999	Cassette_multi
CR45485	chrX:16308168-16308238	2	4997::27	4240::65	379::7842	345::6706	0.850156	0.366205	0.998999	IR
pUf68	chr3L:1500245-1500388	4	99::707	137::751	2084::1192	2408::1318	0.507996	0.366363	0.998999	Cassette_multi
aPKC	chr2R:14958244-14958456	4	52::52	67::47	95::443	90::484	0.383694	0.366575	0.998999	AltStart
Ca-alpha1D	chr2L:16171709-16171813	2018-05-06	458::59	429::20	71::427	43::409	0.448225	0.366646	0.998999	Cassette
CG7518	chr3R:12999583-12999773	3	42::1281	62::1191	613::196	590::201	0.556954	0.366857	0.998999	Cassette
mfas	chr3R:11992852-11992874	2	91::50	122::43	498::1288	605::1400	0.441254	0.367123	0.998999	A3SS
trp	chr3R:29918597-29918628	5	79::102	104::150	10786::24417	12812::29616	0.49929	0.367456	0.998999	A5SS
Eip63F-1	chr3L:3933247-3933637	2	31::191	34::129	45::396	37::391	0.711357	0.3676	0.998999	AltStart
Sox14	chr2R:23983587-23983669	2	13::36	18::28	429::409	408::414	0.490535	0.368314	0.998999	A5SS
CG10186	chr2L:19508953-19510137	18	0::599	1::617	667::6610	820::7203	0.412708	0.368592	0.998999	AltEnd
Doa	chr3R:28901022-28903575	8	2235::40	2772::40	327::2867	286::3561	0.410301	0.3691	0.998999	A5SS
Mdh1	chr2L:10394037-10394167	2	14::69	42::52	20938::3951	21189::4114	0.669104	0.369339	0.998999	A3SS
nuf	chr3L:14231597-14231635	18	588::3993	515::4802	2038::876	2409::951	0.413869	0.369996	0.998999	Cassette
Eph	chr4:617304-617351	9	237::74	307::109	43::302	58::346	0.414099	0.370283	0.998999	Cassette
CG30026	chr2R:11408866-11408878	1	460::7	386::9	479::608	413::559	0.434997	0.371194	0.998999	A5SS
Cdc42	chrX:19698686-19698724	3	97::1695	110::1775	871::1021	921::1083	0.390111	0.371261	0.998999	IR
Cf2	chr2L:4882865-4882889	1	697::579	655::422	694::336	617::269	0.607772	0.37128	0.998999	A5SS
brp	chr2R:9530900-9530920	16-17	207::52	237::45	229::401	214::427	0.406328	0.371297	0.998999	Cassette
alph	chr3R:29597776-29597908	8	455::844	462::1152	473::598	614::629	0.459358	0.37162	0.998999	Cassette
f-cup	chr3R:13697523-13697646	7	22::1564	17::2023	900::855	1043::926	0.490429	0.371625	0.998999	Cassette
Dscam1	chr2R:7322383-7322398	113-114	245::106	210::129	97::179	97::181	0.415433	0.371853	0.998999	Cassette
Eb1	chr2R:6753227-6753503	7	45::613	24::842	373::1576	481::1757	0.627323	0.372251	0.998999	Cassette
regucalcin	chrX:12014424-12014521	2	143::908	141::1019	339::6084	374::6882	0.464757	0.372347	0.998999	AltStart
arm	chrX:1891851-1891911	9	39::33	67::37	3242::4340	3531::4431	0.382231	0.373187	0.998999	A3SS
CG32809	chrX:1676028-1676034	20	73::8	113::38	118::1512	173::1582	0.401353	0.373478	0.998999	A3SS
MESR3	chr2L:18649598-18649627	3	54::1966	29::2402	782::722	954::828	0.416404	0.373814	0.998999	Cassette
Fife	chr3L:2670457-2670493	2018-12-13	276::49	168::46	231::687	245::632	0.41337	0.37385	0.998999	Cassette
chp	chr3R:31209582-31209589	2	41::74	74::80	14660::14096	18538::17791	0.511978	0.373897	0.998999	A5SS
CG42668	chr3R:20310541-20310638	2	7::1019	6::1162	866::443	980::593	0.419933	0.374068	0.998999	A5SS
CG7766	chrX:9099314-9099461	6	432::99	392::98	410::747	339::695	0.508661	0.374189	0.998999	MXE
Ef1alpha100E	chr3R:31742534-31742708	6	16::14592	23::16709	6948::8737	7936::9256	0.38125	0.374365	0.998999	IR
lola	chr2R:10534178-10534354	4	560::6	535::10	44::3394	9::3499	0.595087	0.374588	0.998999	AltStart
CG42732	chr2R:10328783-10328858	29	119::170	123::260	235::516	271::592	0.576191	0.374644	0.998999	A5SS
DOR	chr3L:4418288-4418494	5	132::556	194::601	820::1258	869::1311	0.402845	0.375572	0.998999	Cassette_multi
rdhB	chr3R:22356194-22356237	6	195::484	286::548	265::2412	305::3303	0.387292	0.375615	0.998999	IR
CG11050	chr2L:6613123-6613278	5	89::3012	101::3457	2726::1303	3317::1423	0.451155	0.376105	0.998999	A5SS
CG5537	chr3L:5811918-5811979	2	28::374	26::421	1393::1346	1536::1733	0.37892	0.376134	0.998999	A5SS
CG42322	chr3R:20750688-20750757	9	1158::1066	1035::1108	644::1034	677::1074	0.44038	0.376526	0.998999	Cassette
Nep2	chr3R:4722608-4722640	6	112::239	104::176	123::299	103::265	0.419462	0.37665	0.998999	Cassette
LpR1	chr3R:25744366-25744542	13	1059::19	1038::54	85::1088	95::1029	0.538313	0.376654	0.998999	Cassette
nct	chr3R:24854086-24854225	6	691::214	808::132	99::485	80::513	0.849084	0.376879	0.998999	IR
ATPCL	chr2R:16000095-16000136	2	2845::312	2115::149	3299::1822	2452::1345	0.56302	0.377028	0.998999	A5SS
trol	chrX:2513643-2518146	9	115::441	181::347	25::765	15::749	0.85017	0.379175	0.998999	AltStart
RpS10b	chrX:19598789-19598832	3	25::84285	19::110978	43609::12803	57597::15669	0.379618	0.379607	0.998999	IR
Pex7	chr3L:8648257-8648274	2018-01-02	750::67	967::76	799550::116513	898526::131483	0.422381	0.380097	0.998999	Cassette
CD98hc	chr3R:7976890-7976898	5	1262::62	1266::88	811::2071	847::2137	0.550249	0.380129	0.998999	A5SS
CG15706	chr2R:16226657-16226774	2	40::172	35::227	137::78	179::103	0.489673	0.380271	0.998999	Cassette
l(3)neo38	chr3R:11777474-11777661	2	1005::7	1087::8	571::141	612::156	0.420365	0.381065	0.998999	A5SS
CG15894	chrX:6326764-6326841	7	6::11	12::12	212::334	172::373	0.426807	0.381115	0.998999	A5SS
Ucp4A	chrX:17846683-17846792	3	311::575	289::710	353::1075	449::1181	0.429923	0.382435	0.998999	Cassette
l(2)06496	chr2R:23061594-23061683	1	50::130	84::148	66::443	74::537	0.38662	0.382801	0.998999	IR
Rbp9	chr2L:2961806-2961996	8	45::923	47::1298	4503::9018	4192::8946	0.397051	0.383284	0.998999	Cassette
Cad86C	chr3R:10845030-10845120	10	27::23	35::22	15::51	13::54	0.38616	0.383364	0.998999	Cassette
Nelf-A	chr3R:21228131-21228183	5	10::76	16::83	222::486	283::550	0.545175	0.383962	0.998999	A3SS
hig	chr2R:9238490-9238760	2018-01-02	2026::22	2516::24	158::1366	134::1648	0.510087	0.384184	0.998999	Cassette
nsl1	chr3R:15798467-15798477	5	30::104	46::98	408::219	305::215	0.429692	0.384866	0.998999	A5SS
Ssdp	chr3R:18195616-18195854	2	9::408	11::548	198::158	261::176	0.426258	0.385024	0.998999	IR
chrb	chr3L:11494090-11494956	3	3::1755	8::2495	1197::294	1772::329	0.426905	0.385471	0.998999	Cassette_multi
rg	chrX:5243883-5244050	28	148::350	113::419	167::810	177::835	0.541793	0.385517	0.998999	Cassette
Ptpmeg	chr3L:351236-351316	4	772::4	886::7	98::815	54::823	0.541017	0.386019	0.998999	AltStart
l(1)G0156	chrX:19519328-19519524	6	7::16378	8::20556	10045::3953	12718::4601	0.42783	0.386551	0.998999	IR
CG7766	chrX:9097513-9097519	9	391::467	333::469	516::495	487::464	0.539171	0.386745	0.998999	A3SS
GABA-B-R3	chr2L:752695-752731	3	17::43	47::65	22::58	56::70	0.393899	0.387417	0.998999	A3SS
sgg	chrX:2678226-2679479	28	0::11	1::18	1462::947	1435::1122	0.429524	0.388586	0.998999	AltEnd
pre-mod(mdg4)-W	chr3R:21367693-21367910	4	328::203	387::120	133::464	85::471	0.653787	0.389137	0.998999	IR
SF1	chr3R:17542415-17542818	4	89::966	128::882	1055::1037	1054::1024	0.720305	0.389351	0.998999	Cassette
CG8180	chr2R:15472658-15472716	5	81::1984	33::2374	1055::521	1230::582	0.782044	0.38965	0.998999	IR
qvr	chr2R:11445368-11445415	4	699::104	813::107	166::901	134::952	0.427163	0.389716	0.998999	Cassette
CG8389	chr2R:16011680-16011838	2	24::136	4::189	46::527	56::401	0.53255	0.389861	0.998999	AltStart
CG45050	chr3R:9354613-9354641	6	39::1745	36::1714	910::2067	919::2203	0.468226	0.38989	0.998999	IR
Rm62	chr3R:6005950-6006114	4	179::72	166::126	75::2298	113::2821	0.488505	0.390205	0.998999	Cassette
prom	chr2R:24421341-24421497	8	23::942	16::1364	761::799	947::951	0.526243	0.390418	0.998999	Cassette
retn	chr2R:23643157-23643172	5	42::238	65::277	127::330	159::414	0.494326	0.390847	0.998999	A3SS
unc79	chr3R:19236830-19237508	18	1226::2542	1335::2457	1338::2472	1525::2468	0.391722	0.391092	0.998999	A5SS
RpS14a	chrX:7933774-7934009	1	232::136	267::89	109::7195	81::7658	0.400261	0.3915	0.998999	IR
Jupiter	chr3R:11604586-11604666	2	346::172	391::234	165::2350	211::2744	0.461634	0.391547	0.998999	AltStart
CG9572	chrX:20155099-20155162	6	121::2998	136::3317	3491::1323	3749::1741	0.401231	0.391783	0.998999	Cassette
wge	chr3R:22716570-22716620	5	33::25	52::23	213::110	255::134	0.466814	0.391927	0.998999	A5SS
sad	chr3R:11879068-11879274	5	6::634	12::2829	345::152	1482::555	0.551316	0.392657	0.998999	Cassette
B52	chr3R:13662955-13662970	5	347::939	374::796	549::3986	550::4160	0.477516	0.392748	0.998999	A3SS
capu	chr2L:3884036-3884518	8	56::977	31::1086	800::348	830::333	0.513118	0.392775	0.998999	Cassette_multi
Shab	chr3L:2952653-2952810	13	107::974	75::1041	681::451	554::445	0.523637	0.392938	0.998999	Cassette
sif	chr3L:5672055-5673265	10	0::455	0::476	801::969	825::1193	0.433385	0.39311	0.998999	Cassette
Rab5	chr2L:2364890-2364954	2	58::97	55::138	74::1598	72::1799	0.47456	0.393471	0.998999	AltStart
CG34362	chr3R:28083230-28083541	10	1585::4	1756::12	523::348	624::465	0.483851	0.3938	0.998999	A3SS
CG43897	chr3L:9832199-9832478	11	3711::2348	7507::3471	5617::16281	7108::19334	0.833426	0.394001	0.998999	A3SS
heph	chr3R:31921633-31921674	21	650::196	802::225	93::360	120::435	0.433541	0.394022	0.998999	Cassette
Syn	chr3R:10190873-10190894	1	25::652	13::719	1279::740	1398::807	0.582446	0.394136	0.998999	A5SS
Optix	chr2R:8040984-8041116	4	143::1	213::0	59::288	28::377	0.661961	0.394221	0.998999	AltStart
crol	chr2L:11795438-11796413	10	7::85	15::43	779::633	766::512	0.412147	0.394446	0.998999	A3SS
Rbp9	chr2L:2962586-2962759	10	442::1075	441::1402	3681::5316	3457::5108	0.449143	0.396209	0.998999	Cassette_multi
PP2A-B'	chr3R:18178953-18178961	16	26::47	27::56	1053::1766	859::1787	0.473277	0.396392	0.998999	A5SS
CtBP	chr3R:13011748-13012019	1	146::8	137::5	94::69	48::60	0.415313	0.396402	0.998999	A5SS
CG31522	chr3R:4442919-4443055	13	37::1269	42::1201	1676::1185	1689::1142	0.409711	0.397392	0.998999	Cassette
Idh	chr3L:8356625-8356920	6	170::24952	250::26723	18098::10400	19356::10675	0.397555	0.397451	0.998999	IR
Pkn	chr2R:9255443-9255513	14	84::5328	229::6421	2885::2880	3471::3538	0.801562	0.397456	0.998999	IR
CG7029	chr3R:22781728-22782158	4	479::70	568::52	80::544	53::591	0.41175	0.397463	0.998999	AltStart
Pgk	chr2L:2746880-2748792	5	0::47	0::43	2710::3274	3212::3119	0.437874	0.398397	0.998999	AltEnd
Trpm	chr2R:15267230-15267462	35	6::580	9::629	372::265	399::334	0.429597	0.399182	0.998999	Cassette
CG6597	chr3L:20302502-20302837	2	80::90	66::172	85::46	88::41	0.722809	0.399261	0.998999	A5SS
par-1	chr2R:19463779-19463859	2018-04-05	1638::35	1766::16	72::782	32::722	0.400966	0.399508	0.998999	AltStart
yip2	chr2L:9916735-9916870	3	153::7255	188::7976	4384::6162	4758::6678	0.40977	0.400117	0.998999	IR
CG8929	chr2R:20329467-20329630	5	114::289	105::274	579::1918	567::1915	0.403125	0.400438	0.998999	Cassette
acj6	chrX:15372152-15372208	3	63::118	39::138	59::39	72::41	0.446417	0.400567	0.998999	Cassette
CG15096	chr2R:18809400-18809943	4	50::11561	71::13474	4787::5945	5645::6804	0.42696	0.400896	0.998999	IR
CG10353	chrX:11882110-11882406	2018-05-06	266::20	289::29	525::858	391::854	0.436915	0.401093	0.998999	Cassette
CG31140	chr3R:23978115-23978211	14	665::221	804::180	400::866	375::928	0.640431	0.401095	0.998999	A5SS
RpL40	chr2L:4228356-4228393	2	30::96493	33::112232	55945::44662	64787::50539	0.439548	0.401555	0.998999	IR
rg	chrX:5225914-5225999	14	348::171	379::193	85::472	95::493	0.46554	0.402265	0.998999	Cassette
CG2016	chr3R:4960668-4960831	2018-02-03	2793::287	3416::450	429::3791	491::4794	0.546558	0.403227	0.998999	Cassette
Pak	chr3R:6355999-6356010	2018-06-07	646::281	637::309	162::825	164::814	0.423841	0.403264	0.998999	Cassette
Cals	chr4:1116326-1116456	11	99::602	92::660	409::894	435::905	0.510467	0.40406	0.998999	Cassette_multi
Rm62	chr3R:6001271-6001302	10	11::501	36::717	280::768	401::913	0.442889	0.404289	0.998999	IR
E2f1	chr3R:21623307-21623314	11	15::11	23::10	1631::703	1813::864	0.439969	0.404568	0.998999	A3SS
CCHa2	chr3R:13392831-13393081	2	70::1245	43::1080	1029::1194	888::851	0.489346	0.405689	0.998999	AltStart
sta	chrX:1481964-1482220	3	40::99404	64::112087	46296::68642	52247::78331	0.409448	0.405693	0.998999	IR
CG34370	chr2R:22038785-22039015	2018-01-02	34::13	19::31	20::340	22::390	0.609097	0.405997	0.998999	AltStart
CG16857	chr2L:4330482-4330541	4	18::1127	32::1502	999::2020	1345::2732	0.454841	0.406274	0.998999	Cassette
CG8740	chr2R:8745821-8746145	2	239::171	271::126	83::686	73::781	0.673327	0.406359	0.998999	Cassette
Pex7	chr3L:8648233-8648239	2018-01-02	750::35	828::62	704133::218854	790912::253690	0.444846	0.406584	0.998999	Cassette
Appl	chrX:574942-575630	11	6::537	8::614	1839::1479	2129::1612	0.440874	0.406921	0.998999	Cassette_multi
Ca-alpha1D	chr2L:16180139-16180246	24	471::868	449::752	935::747	804::718	0.441468	0.407058	0.998999	Cassette
CG42268	chr3L:9738893-9739165	11	1150::25	1050::19	1053::807	956::776	0.483619	0.407436	0.998999	A5SS
MESK2	chr2R:21507295-21507722	3	175::2309	243::2290	850::2895	860::3274	0.600089	0.407504	0.998999	Cassette
CG1513	chr2R:9886200-9886468	7	633::417	567::466	619::378	630::365	0.6399	0.407621	0.998999	AltStart
CG12355	chr3L:15493940-15494068	4	878::443	997::614	610::782	807::937	0.509818	0.407941	0.998999	Cassette
CG1213	chr3R:5843880-5843979	2	1310::760	1106::829	509::2150	544::2285	0.563525	0.408128	0.998999	AltStart
CG7185	chr3L:8312614-8312750	4	3::593	9::734	610::1087	736::1155	0.479732	0.408822	0.998999	A3SS
RhoL	chr3R:9502375-9502422	1	1264::17	1194::36	1211::620	1151::595	0.589082	0.40886	0.998999	A5SS
CG34398	chr2L:8931082-8932700	12	0::168	0::276	140::594	81::603	0.447107	0.409232	0.998999	Cassette
up	chrX:13595320-13595394	9	57::3931	126::4274	3486::2153	3783::2268	0.415852	0.409315	0.998999	Cassette_multi
sad	chr3R:11878359-11878410	3	223::6	1575::14	199::123	1321::736	0.606124	0.409685	0.998999	A3SS
DNaseII	chr3R:18020827-18020925	2	5::2540	8::3103	1408::3036	1750::3636	0.447646	0.409863	0.998999	IR
GV1	chr3L:1812393-1812473	2018-01-02	633::3	723::10	136::2118	82::2395	0.763451	0.410026	0.998999	AltStart
CG5214	chr3R:11246088-11246269	6	2599::323	2857::506	2596::5020	2844::6090	0.649915	0.410046	0.998999	A3SS
hig	chr2R:9233403-9233906	2018-02-03	1214::14	1571::18	1017::1555	1165::1937	0.475471	0.410059	0.998999	Cassette
Oda	chr2R:12167376-12167680	5	24::97946	39::104805	45380::40201	49022::43966	0.446877	0.410166	0.998999	IR
Rbp1-like	chrX:13383241-13383442	2	197::19	196::29	497::1398	523::1360	0.531352	0.410224	0.998999	Cassette
osa	chr3R:17708146-17708347	3	6::991	7::1077	947::838	1080::957	0.525169	0.410568	0.998999	A3SS
Cpr	chr2L:6345544-6345660	9	6::2158	11::2344	944::2214	1023::2784	0.458933	0.41078	0.998999	IR
Gpo-1	chr2R:15859380-15859484	9	28::13	43::15	2069::2078	3620::3014	0.462035	0.410784	0.998999	A3SS
nrm	chr3L:23025086-23025119	23	96::134	92::77	72::267	47::207	0.448549	0.41092	0.998999	Cassette_multi
Shal	chr3L:19574494-19574621	2	8::1737	16::2277	1574::631	2152::709	0.673322	0.411487	0.998999	Cassette
CRMP	chr3R:5576175-5576430	9	202::785	294::865	495::1291	527::1334	0.412001	0.411545	0.998999	Cassette_multi
Ca-beta	chr2L:11164720-11164757	2018-08-09	70::52	78::58	211::604	173::625	0.411949	0.411711	0.998999	Cassette
Caps	chr4:1232700-1232780	2018-02-03	167::21	152::19	47::637	22::640	0.417679	0.411809	0.998999	AltStart
CG34340	chr2L:3684354-3684633	6	9::1067	11::1375	401::202	517::250	0.418257	0.412311	0.998999	A5SS
EloC	chr2R:19446139-19446218	1	31::814	43::765	299::1670	248::1952	0.476006	0.412616	0.998999	IR
CG17816	chr3R:7865151-7865430	8	100::2474	154::2570	1523::1513	1636::1691	0.413241	0.413224	0.998999	Cassette
sgg	chrX:2673363-2673559	24	17::896	25::1132	224::776	318::941	0.486505	0.413253	0.998999	IR
oc	chrX:8650094-8650375	1	102::25	66::43	272::348	206::311	0.459564	0.413771	0.998999	A5SS
Csp	chr3L:22272369-22272415	7	6::4911	50::5728	7643::6264	8480::7299	0.451195	0.414014	0.998999	Cassette
tun	chr2R:15848929-15849679	2	14::540	7::603	624::116	564::163	0.442351	0.414422	0.998999	A5SS
Tcp-1eta	chr3R:8805192-8805272	2018-04-05	997::27	1142::43	51::1085	86::1315	0.433036	0.414947	0.998999	AltEnd
cora	chr2R:19237328-19237441	9	379::260	512::271	191::670	178::822	0.429429	0.415598	0.998999	Cassette
Dop1R2	chr3R:29638932-29639105	5	13::92	20::84	88::100	93::112	0.562031	0.415905	0.998999	Cassette
CG4577	chr2L:1137638-1137707	2018-01-02	2188::85	2953::71	167::4933	192::5249	0.470088	0.41647	0.998999	Cassette
Mhcl	chr3R:16082488-16082568	2018-12-13	1271::11	1378::3	90::651	40::706	0.760471	0.416891	0.998999	AltStart
Mpcp	chr3L:14537726-14537834	2	2523::90	2865::169	90::34205	145::36917	0.517335	0.417168	0.998999	AltStart
Eph	chr4:618348-619783	10	5::604	5::712	412::512	442::475	0.454365	0.417719	0.998999	Cassette_multi
CG12207	chr3R:14298225-14298547	4	283::544	268::468	420::2730	318::2688	0.421096	0.419318	0.998999	AltStart
Rbp1	chr3R:10785403-10785469	3	359::2773	344::2460	3008::1905	2725::1798	0.471497	0.419708	0.998999	Cassette
ACC	chr2R:7982702-7983007	8	12::1303	16::1319	1269::670	1303::739	0.503016	0.419922	0.998999	A3SS
Desat1	chr3R:12444974-12445029	6	82::392422	111::444585	228458::168726	260885::186489	0.517622	0.420957	0.998999	IR
RpL8	chr3L:2588412-2588492	3	29::48859	32::58453	31444::35456	37068::45070	0.421286	0.421095	0.998999	IR
AnxB10	chrX:20172895-20172932	2	30::9665	34::11309	4829::3834	5650::4396	0.465932	0.422483	0.998999	IR
Nckx30C	chr2L:9720091-9720165	6	201::254	229::283	216::804	248::959	0.4232	0.422946	0.998999	Cassette
Sec16	chrX:12601583-12601897	5	124::98	115::165	55::522	59::501	0.66805	0.42351	0.998999	Cassette
Eph	chr4:616005-616181	8	5::579	5::672	320::512	348::475	0.612988	0.423991	0.998999	Cassette
BI-1	chr3L:8307593-8307732	4	1531::42	1777::66	207::2024	245::1746	0.648614	0.424287	0.998999	Cassette
Mp	chr3L:7049550-7049576	24	79::310	104::384	139::269	179::330	0.460414	0.424765	0.998999	Cassette
Nhe2	chr2L:21130005-21130286	24	426::462	609::465	504::458	471::517	0.513037	0.425395	0.998999	Cassette
Rcd1	chr2R:14149818-14149953	8	347::120	269::113	359::890	331::752	0.462694	0.425632	0.998999	A3SS
PhKgamma	chrX:11695279-11695384	1	54::72	31::70	27::52	39::34	0.441136	0.426357	0.998999	A5SS
CG4467	chr3R:23234138-23234186	6	183::253	280::262	494::832	535::946	0.429593	0.426426	0.998999	A3SS
CR42862	chr3L:225849-225910	3	127::9053	147::9885	4480::18141	4910::19031	0.459507	0.426658	0.998999	IR
mura	chr3R:9540204-9540321	8	21::14	16::19	645::1296	808::1577	0.553032	0.426666	0.998999	A3SS
DopEcR	chr3L:4369011-4369091	6	64::6	47::22	3147::1655	3131::1742	0.496917	0.426693	0.998999	AltEnd
Shab	chr3L:2926937-2926955	2018-06-07	697::12	725::16	982::893	687::941	0.657668	0.427378	0.998999	Cassette
Vha100-1	chr3R:29132126-29132504	3	37::1265	24::1479	1557::427	1740::362	0.462236	0.42771	0.998999	Cassette_multi
CG42260	chr2R:22744718-22744736	10	123::26	175::30	61::248	79::314	0.606891	0.42779	0.998999	A3SS
kn	chr2R:14774180-14774645	13	60::78	85::42	65::46	49::44	0.751841	0.428685	0.998999	Cassette
Pp1-87B	chr3R:12423860-12423865	2	26::13	16::16	524::402	501::368	0.627978	0.428742	0.998999	A3SS
Pex7	chr3L:8648253-8648256	2018-01-02	1168::33	1243::66	726293::199559	816924::231771	0.463946	0.428865	0.998999	Cassette
Rfabg	chr4:1074689-1075505	8	57::25163	58::29375	18038::14172	21425::15825	0.46398	0.429141	0.998999	IR
PhKgamma	chrX:11695939-11696311	2	284::23	314::10	122::279	77::289	0.43036	0.429189	0.998999	A5SS
Mdh1	chr2L:10394037-10394614	2	14::35210	42::36186	33765::16748	34101::17005	0.482979	0.429332	0.998999	IR
CG45050	chr3R:9358729-9358756	12	7::1871	13::1754	924::563	858::554	0.464797	0.429857	0.998999	IR
CR43468	chr2R:12876207-12876499	2	52::39	29::69	77::73	92::58	0.479887	0.429876	0.998999	A5SS
RpL29	chr2R:21293789-21293850	1	45::644	91::814	511::388	657::499	0.512581	0.430571	0.998999	IR
RpL27	chr3R:25684302-25684313	2	25::51	34::45	68455::38221	77308::43348	0.604703	0.430747	0.998999	A5SS
AMPKalpha	chrX:1375755-1375862	1	436::780	592::768	320::1042	315::1373	0.468049	0.431197	0.998999	IR
l(2)k01209	chr2R:17421377-17421946	2	179::117	224::117	364::459	298::522	0.431948	0.43194	0.998999	Cassette
jdp	chr3R:30518357-30518573	5	4::1828	8::2203	787::644	905::756	0.467317	0.432779	0.998999	A3SS
CG7971	chr3L:1661553-1661576	6	41::24	6::25	2188::2295	2437::2587	0.467532	0.433025	0.998999	A5SS
CG3558	chr2L:2997492-2997530	7	249::532	279::508	474::232	422::236	0.456726	0.433038	0.998999	Cassette
trol	chrX:2478402-2478506	47	1194::2851	1269::2701	1375::2644	1162::2815	0.650237	0.433469	0.998999	Cassette_multi
CG10103	chr3L:6754457-6754493	6	565::1076	606::1066	1463::649	1176::655	0.491913	0.433517	0.998999	A3SS
tau	chr3R:27640643-27640882	15	11::22	8::25	203::1955	142::1922	0.566404	0.434413	0.998999	AltEnd
Wbp2	chr3L:12851309-12851326	4	3892::4438	3665::5003	3900::7312	4388::7622	0.468583	0.434433	0.998999	Cassette
CG18659	chr2R:9125220-9125551	9	67::510	85::361	213::572	143::570	0.435259	0.43464	0.998999	IR
CR45130	chr2R:7579410-7579476	1	152::45	185::13	34::151	21::151	0.806314	0.434663	0.998999	IR
Sp212	chr3R:14223882-14224025	1	20::509	26::1027	622::497	1187::906	0.545938	0.434677	0.998999	Cassette
CG4000	chr3R:20676535-20676782	2	2::393	9::729	224::308	357::601	0.457355	0.434796	0.998999	IR
Pex7	chr3L:8650542-8651011	4	273::52	324::17	33::271561	13::308590	0.767793	0.435107	0.998999	AltEnd
Vha44	chr2R:16325719-16326064	12	25::2816	32::3218	1965::2186	2186::1998	0.469353	0.435145	0.998999	A3SS
Calx	chr3R:21009476-21009514	10	22::66	49::54	847::527	920::591	0.464263	0.435197	0.998999	MXE
CG34120	chrX:21133548-21133661	6	243::42	280::84	34::478	36::537	0.512138	0.435338	0.998999	Cassette
CG6455	chr3R:22020702-22020722	6	1017::462	1203::477	257::1019	266::1172	0.469533	0.435351	0.998999	Cassette
g	chrX:13731549-13731622	9	79::19	52::36	296::218	223::200	0.483274	0.435601	0.998999	MXE
Rim	chr3R:17892101-17892406	11	48::149	68::221	71::229	113::219	0.44459	0.435791	0.998999	Cassette
CG13551	chr2R:23380020-23380152	2018-03-04	3825::5	4241::8	248::2754	192::3061	0.671338	0.436814	0.998999	Cassette_multi
sv	chr4:1108999-1109042	2018-11-12	489::33	432::32	48::439	41::379	0.438412	0.437032	0.998999	Cassette
yps	chr3L:12124712-12124907	1	4218::117	4162::143	4029::1427	3933::1403	0.438159	0.43717	0.998999	A5SS
Piezo	chr2L:8183706-8183902	23	190::11	192::2	255::268	130::223	0.546148	0.437526	0.998999	A5SS
CG3679	chrX:16307961-16307972	4	115::8	123::9	22075::15164	19064::13056	0.535349	0.437668	0.998999	A3SS
Pop2	chr3L:12001727-12001791	2	260::700	250::703	960::916	987::974	0.483631	0.437674	0.998999	Cassette
alpha-Est1	chr3R:7548693-7548794	2018-01-02	1287::15	1356::2	51::1125	23::1208	0.628574	0.438034	0.998999	Cassette
Spred	chr2R:14762468-14762718	6	25::1490	29::1946	1172::370	1491::464	0.444267	0.43809	0.998999	IR
yps	chr3L:12122904-12123452	2	680::2274	632::2328	887::3165	956::3144	0.445632	0.438608	0.998999	IR
AGO1	chr2R:13950132-13950616	8	1444::11	1485::13	1605::2996	1669::3595	0.475558	0.438804	0.998999	A5SS
Ntf-2	chrX:21037610-21037994	5	1246::978	1392::1373	401::648	518::755	0.715915	0.438875	0.998999	Cassette
bif	chrX:11693177-11693547	6	390::364	327::213	181::528	107::449	0.503632	0.439401	0.998999	IR
CR45926	chr2R:23906528-23906615	2	10537::168	12152::113	1067::8363	1183::9589	0.850554	0.439927	0.998999	IR
Jupiter	chr3R:11591501-11591911	8	3050::23	3765::21	828::2436	776::2881	0.500877	0.440236	0.998999	Cassette
Dhc64C	chr3L:4816705-4816731	9	63::244	69::287	104::304	114::330	0.474321	0.440899	0.998999	Cassette
PIP5K59B	chr2R:22876902-22876914	7	287::518	238::618	390::1059	386::1080	0.518209	0.441104	0.998999	A3SS
chn	chr2R:15140378-15140721	6	56::567	36::624	361::785	369::885	0.695871	0.441529	0.998999	Cassette
ATPCL	chr2R:15997575-15997699	5	19::4568	18::4120	1795::2928	1465::2779	0.481007	0.441619	0.998999	IR
syd	chr3L:7931232-7931249	9	135::225	110::234	93::287	102::270	0.474936	0.441621	0.998999	Cassette
CG18812	chr2R:7721865-7721945	2018-12-13	2527::13	2696::35	76::1742	89::1802	0.490832	0.441635	0.998999	AltStart
nocte	chrX:10466908-10467137	5	10::1049	9::1197	642::395	715::441	0.475051	0.441947	0.998999	IR
CG7766	chrX:9096766-9096825	10	98::861	72::830	1339::975	1239::890	0.48436	0.442176	0.998999	Cassette
AP-1gamma	chrX:9112750-9112767	9	250::387	249::384	287::376	271::351	0.471646	0.442293	0.998999	Cassette
trol	chrX:2492099-2492113	30-31	241::86	193::129	96::460	85::426	0.475551	0.442303	0.998999	Cassette
toc	chr2L:3124015-3124336	3	2143::18	2641::16	709::524	964::602	0.485919	0.442378	0.998999	A5SS
Nep3	chrX:19963176-19963341	3	84::36	110::66	40::214	51::235	0.564449	0.442898	0.998999	AltStart
CG31211	chr3R:11949951-11950101	1	29::3915	33::4729	2963::1940	3412::2202	0.45682	0.443779	0.998999	IR
CG14446	chrX:6233436-6233567	13	147::844	146::823	458::724	427::750	0.45111	0.444056	0.998999	IR
CG11498	chr3R:30156250-30156409	2	8::58	18::30	37::44	21::54	0.483327	0.444504	0.998999	IR
l(1)G0334	chrX:4704195-4704334	5	127::1731	208::1966	2627::2292	3031::2617	0.54884	0.445016	0.998999	Cassette
CadN	chr2L:17714306-17714496	13	32::50	88::58	404::220	568::285	0.590692	0.445024	0.998999	MXE
ps	chr3R:9447814-9448649	13	25::23	22::22	1031::976	992::1141	0.457322	0.445233	0.998999	AltEnd
KCNQ	chr2R:10149348-10149440	11	133::25	103::34	19::385	36::306	0.463529	0.44532	0.998999	Cassette
CG45186	chr3L:2406336-2406599	5	7::1046	17::1053	1627::874	1405::935	0.472766	0.445415	0.998999	A5SS
yps	chr3L:12124898-12124907	1	39::117	43::143	3001::1427	2958::1403	0.446432	0.445462	0.998999	A5SS
CG9312	chr3R:13766976-13767004	4	2::2088	9::1501	1040::2231	772::2054	0.5528	0.44583	0.998999	IR
ZnT63C	chr3L:3312402-3312432	8	1309::8	1720::56	247::899	288::1151	0.781778	0.446497	0.998999	A5SS
nSyb	chr3L:1635951-1636009	5	1909::2589	2150::3037	2717::5274	3050::5691	0.486727	0.446747	0.998999	Cassette
Taf1	chr3R:6654986-6655081	15	78::359	116::337	221::256	196::268	0.515441	0.446992	0.998999	Cassette
CD98hc	chr3R:7975054-7975059	7	2321::2523	2392::2695	730::2924	753::3060	0.478427	0.447143	0.998999	Cassette
CG6024	chr3L:11755144-11755571	2018-03-04	1214::17	1389::57	11::474	35::520	0.473079	0.44718	0.998999	AltEnd
CG5080	chr2L:1161290-1161512	4	21::422	48::346	1083::914	1062::912	0.617766	0.447502	0.998999	Cassette
CG4848	chr3R:12216633-12216686	5	271::63	250::94	54::402	68::364	0.484154	0.447616	0.998999	Cassette
CG31122	chr3R:18407611-18407648	7	10::3	3::11	390::482	328::453	0.475723	0.447701	0.998999	A3SS
CG17224	chr2L:3018082-3018164	1	35::592	25::423	156::327	133::262	0.620994	0.448656	0.998999	A5SS
RanBPM	chr2R:10430629-10430644	3	39::20	36::22	542::188	587::200	0.530793	0.44899	0.998999	A5SS
gl	chr3R:18368946-18369343	4	898::196	942::109	77::1173	59::1202	0.829791	0.449103	0.998999	IR
5-HT2A	chr3R:4632104-4632738	8	314::101	295::38	44::913	23::913	0.748201	0.449167	0.998999	IR
CG9932	chr2L:13025956-13025993	2018-06-07	2101::9	2253::7	155::1067	84::1078	0.850319	0.44979	0.998999	Cassette
CG31211	chr3R:11949951-11950059	1	29::8	33::11	2814::256	3294::342	0.522198	0.44995	0.998999	A5SS
RyR	chr2R:8874668-8874710	16	153::258	118::275	184::321	160::362	0.503776	0.450167	0.998999	A3SS
arm	chrX:1891851-1892119	9	38::1659	67::1897	1718::4340	1866::4431	0.454078	0.450713	0.998999	A3SS
IA-2	chr2L:1015315-1015927	10	22::5498	26::6502	2573::2344	2921::2427	0.49564	0.450873	0.998999	Cassette
CG42613	chr3R:18976934-18977357	22	9::1039	5::918	508::1074	452::1199	0.482991	0.450881	0.998999	IR
Rm62	chr3R:6001302-6001311	10	31::14	63::10	302::471	413::609	0.481108	0.451195	0.998999	A5SS
pre-mod(mdg4)-G	chr3R:21358204-21358361	1	434::841	508::737	380::355	337::368	0.839889	0.451196	0.998999	IR
sif	chr3L:5676007-5676063	15	1062::143	1150::142	70::995	77::1090	0.461008	0.451785	0.998999	Cassette
ninaC	chr2L:7379706-7379736	4	2803::9959	2944::12200	9600::24014	11942::29161	0.484308	0.452399	0.998999	Cassette
CG32549	chrX:18396284-18396364	2018-05-06	2881::20	3051::53	27::465	63::481	0.456209	0.452743	0.998999	AltStart
Appl	chrX:573880-573942	9	45::16	50::10	2816::2578	3281::3102	0.506485	0.452979	0.998999	A5SS
nrv2	chr2L:6791282-6791308	9	13::12	10::33	8019::6099	10304::7698	0.485106	0.453314	0.998999	A5SS
CG7203	chr2L:7752546-7752706	2	11::11916	8::19882	3802::5589	6616::9219	0.45564	0.453479	0.998999	IR
CG5174	chr2R:18423969-18424007	4	64::156	65::273	161::2598	169::2934	0.454174	0.453787	0.998999	Cassette
fus	chr2R:15658470-15658548	14-15	1637::8	1964::14	86::1715	81::1938	0.507997	0.454014	0.998999	Cassette
Pex7	chr3L:8648496-8648570	2018-01-02	1334::1385	1575::1862	344553::191199	382018::220139	0.506026	0.455172	0.998999	Cassette
Dll	chr2R:24817728-24817769	2	7::444	12::545	358::463	440::634	0.625829	0.455229	0.998999	A5SS
CG5013	chr3R:16052133-16052833	3	1::465	2::333	749::1413	573::1367	0.491178	0.455565	0.998999	A5SS
CG33144	chr2R:10786356-10786436	2018-02-03	150::5	146::18	8::481	19::495	0.502305	0.455677	0.998999	AltEnd
CG1275	chr3L:2256606-2256812	2	246::1634	199::1874	324::1307	361::1493	0.608754	0.455966	0.998999	AltStart
drongo	chr2L:834983-835062	6	66::3888	41::3550	1908::3529	1732::3626	0.47463	0.456185	0.998999	IR
CG34383	chr3R:13756890-13757027	10	109::68	135::34	63::184	38::213	0.520947	0.45687	0.998999	Cassette
bbc	chr2R:13489063-13490871	5	295::921	403::952	368::1700	317::1928	0.460353	0.457073	0.998999	MXE
CG2991	chr2L:2859625-2859714	2	40::303	73::372	162::1034	208::1193	0.518464	0.457421	0.998999	Cassette
CG43729	chr2R:15457748-15457924	17	760::631	857::873	529::468	629::393	0.525636	0.457973	0.998999	Cassette
GstE12	chr2R:24767071-24767369	3	137::149455	199::178022	98704::27551	121832::33121	0.484522	0.458109	0.998999	IR
grass	chr3R:27158117-27158192	1	1240::94	1507::63	100::1065	92::1296	0.730134	0.458548	0.998999	IR
CR43468	chr2R:12876602-12876772	2	38::52	68::29	115::130	171::136	0.513379	0.459038	0.998999	A3SS
cdi	chr3R:19047677-19047725	8	60::66	45::73	89::310	81::322	0.490073	0.459104	0.998999	Cassette
Meltrin	chr3R:14665968-14666384	8	9::592	4::603	516::438	529::463	0.490251	0.459263	0.998999	IR
CG45076	chr3R:10773161-10773529	2	2599::5	2761::8	1884::2606	1623::2795	0.529305	0.459286	0.998999	A3SS
Pka-C1	chr2L:9684400-9685202	3	9::1274	13::1243	666::777	711::924	0.492367	0.459308	0.998999	Cassette
dom	chr2R:21326190-21326294	5	184::68	216::101	38::259	53::313	0.528412	0.460087	0.998999	Cassette
Glt	chr2L:8675490-8675608	3	76::4529	83::4690	2610::7536	2617::8221	0.491403	0.460546	0.998999	IR
kar	chr3R:12689209-12689235	1	803::11	907::14	1260::1080	1369::1215	0.573097	0.460723	0.998999	A5SS
CR44030	chr4:962251-962347	2	100::50	91::70	76::166	78::152	0.524729	0.460798	0.998999	Cassette
Cnx99A	chr3R:29318274-29318480	3	86::5818	26::6515	3808::4888	4082::5077	0.610931	0.460873	0.998999	Cassette
Lar	chr2L:19714989-19715540	15	476::10	432::5	29::553	47::550	0.497676	0.461127	0.998999	A5SS
inaD	chr2R:22856277-22856320	8	89::2119	126::2287	2605::1606	2812::1789	0.67334	0.461528	0.998999	A3SS
Hsp83	chr3L:3194779-3196538	2	164::51261	163::43223	22561::18062	18575::14773	0.500214	0.461551	0.998999	IR
CG13743	chr2R:9056573-9056652	4	14::274	25::258	125::148	137::162	0.511409	0.46198	0.998999	Cassette
Hsromega	chr3R:21297097-21297810	1	1025::1587	1262::1447	2068::252	1770::261	0.83556	0.463279	0.998999	IR
CG8929	chr2R:20329106-20329447	4	44::2711	44::2631	1545::1814	1557::1802	0.54185	0.463978	0.998999	Cassette_multi
CAP	chr2R:10287931-10288011	9	297::12	309::16	16::1356	21::1588	0.54474	0.463996	0.998999	AltStart
CG43729	chr2R:15463298-15463846	20	351::168	418::330	271::405	302::433	0.783697	0.464134	0.998999	AltEnd
Cnx99A	chr3R:29315791-29315801	11	30::37	56::32	2982::2501	3131::2647	0.503616	0.46433	0.998999	A3SS
Calx	chr3R:20991575-20991680	6	43::49	56::25	52::678	28::778	0.474853	0.464598	0.998999	Cassette
CG1640	chrX:13372538-13372646	2018-02-03	1146::62	1400::44	55::1027	51::1250	0.516322	0.465063	0.998999	Cassette
nSyb	chr3L:1635572-1635684	6	101::2069	123::2281	5788::5387	6364::5909	0.535391	0.465543	0.998999	Cassette
moody	chrX:2045869-2045908	6	5::1269	13::2232	663::1482	1143::2032	0.482128	0.465761	0.998999	IR
CRMP	chr3R:5576854-5576926	2018-09-10	1::49	0::59	333::844	235::896	0.741773	0.465918	0.998999	MXE
Mef2	chr2R:9916819-9918353	13	7::752	8::810	893::412	1024::432	0.496268	0.466116	0.998999	Cassette_multi
CG11455	chr2L:124576-124634	2018-01-02	169::279	166::369	4652::7992	5121::8607	0.50387	0.466258	0.998999	Cassette
Pp1-87B	chr3R:12423865-12424122	2	10::920	15::994	692::2332	776::2343	0.485928	0.466289	0.998999	IR
jvl	chr3R:14749475-14749616	2	199::15	218::46	21::323	44::337	0.466293	0.466292	0.998999	AltStart
osa	chr3R:17715852-17716064	2	989::6	1077::5	649::644	705::780	0.496646	0.466603	0.998999	A5SS
MBD-like	chr3R:9560272-9560613	2	202::372	201::477	683::970	881::1049	0.494248	0.466643	0.998999	Cassette
PhKgamma	chrX:11699323-11699406	9	1029::2503	963::2428	1273::1539	1245::1510	0.467437	0.467066	0.998999	Cassette_multi
Eip71CD	chr3L:15512365-15512476	4	4345::285	4082::188	311::3665	254::3548	0.748427	0.4676	0.998999	IR
dome	chrX:19676624-19676650	3	14::14	20::6	837::450	1000::560	0.510892	0.467933	0.998999	A3SS
CG31122	chr3R:18408619-18409096	4	233::3	277::9	207::261	241::293	0.507249	0.468356	0.998999	A5SS
ninaE	chr3R:19888052-19888101	1	776::2051850	920::2279072	1004738::686533	1114635::761272	0.501592	0.468394	0.998999	IR
Hrb27C	chr2L:6920966-6921073	2	16::25	26::26	34::885	33::1089	0.496348	0.468871	0.998999	AltStart
up	chrX:13598174-13598176	6	346::816	399::1027	105::2171	121::2390	0.497627	0.469293	0.998999	Cassette
CG31122	chr3R:18407648-18407853	6	3::453	11::392	188::471	166::451	0.495272	0.46949	0.998999	IR
ens	chr3L:4125663-4125808	13	33::457	32::544	365::441	438::545	0.470579	0.469719	0.998999	A3SS
wech	chr2R:7489570-7489646	1	61::68	86::32	40::60	26::65	0.763784	0.469933	0.998999	IR
sv	chr4:1094679-1094753	2018-02-03	105::33	88::36	85::113	51::88	0.517674	0.469966	0.998999	Cassette
SpdS	chr3R:9632107-9632300	2	1484::978	2129::1523	573::997	843::1488	0.567496	0.470298	0.998999	Cassette
CG4662	chr3R:19851065-19851130	6	114::289	123::331	771::885	487::632	0.506708	0.470365	0.998999	Cassette_multi
tau	chr3R:27640882-27641042	15	9::1913	13::1408	910::2011	664::1967	0.480522	0.4704	0.998999	IR
CG15270	chr2L:15094134-15094232	16	235::252	175::280	171::269	203::263	0.508881	0.470463	0.998999	Cassette
spri	chrX:10546629-10546754	5	81::117	106::108	65::250	53::278	0.54708	0.471105	0.998999	AltStart
ps	chr3R:9445808-9446497	11	29::913	28::1001	2523::1310	2899::1331	0.506152	0.472267	0.998999	Cassette_multi
CG11309	chr3L:21302514-21302593	5	31::883	30::782	545::957	492::979	0.501873	0.472555	0.998999	IR
CG7971	chr3L:1655254-1655709	12	151::4260	191::4482	4214::2623	4291::2691	0.513116	0.473371	0.998999	Cassette_multi
att-ORFA	chr3R:20553597-20553694	6	45::2132	64::2140	1569::1004	1572::1011	0.657772	0.473844	0.998999	IR
crol	chr2L:11802287-11802371	5	794::119	712::191	1043::412	972::435	0.848918	0.473966	0.998999	A5SS
Gasp	chr3R:6093003-6093674	5	285::737	248::929	266::474	312::505	0.816646	0.47403	0.998999	AltEnd
Ih	chr2R:14291107-14291284	8	6::3683	13::4802	2049::708	2580::834	0.631692	0.474499	0.998999	Cassette
Tgi	chr3L:13501615-13501641	5	12::4	7::9	602::587	732::663	0.492363	0.475033	0.998999	A3SS
Vap-33B	chr3L:5926737-5926834	4	295::42	395::36	49::307	52::388	0.528565	0.475043	0.998999	Cassette
CG2201	chr2L:21618496-21618774	2	229::241	253::186	257::938	231::985	0.634692	0.475161	0.998999	AltStart
CG33655	chr2R:21318393-21318399	2	10::6	30::14	1013::831	1095::1079	0.516144	0.475729	0.998999	A3SS
Hk	chrX:10236901-10236960	16	6::11	9::8	983::909	899::930	0.504709	0.476064	0.998999	A5SS
nsl1	chr3R:15798721-15799036	6	4::524	6::525	788::1159	593::1059	0.559506	0.476239	0.998999	Cassette
CG12104	chr3L:1601998-1602034	2	520::34	671::40	46::362	50::400	0.504347	0.476797	0.998999	AltStart
CG15237	chr2R:6808494-6808526	4	32::1388	19::1825	1443::1534	1869::1986	0.583827	0.476818	0.998999	A3SS
CG42750	chr2L:18200623-18200719	11	38::271	51::239	143::114	137::120	0.536874	0.477504	0.998999	Cassette
slo	chr3R:24664897-24665085	3	644::225	772::182	101::452	90::518	0.601778	0.478012	0.998999	Cassette
Arf51F	chr2R:15322712-15322741	1	695::2079	700::2223	2155::990	2298::1034	0.642821	0.478128	0.998999	A5SS
grp	chr2L:16684498-16684607	2	48::8	51::26	9::61	16::73	0.547737	0.478335	0.998999	Cassette
Pex7	chr3L:8647532-8647556	2018-01-02	95::79	107::39	78350::64593	97519::79965	0.521806	0.478996	0.998999	A5SS
sns	chr2R:8852027-8852402	22	5::271	8::252	179::177	192::190	0.499635	0.479141	0.998999	IR
LSm3	chr3R:23996766-23997017	3	136::81	157::148	29::97	49::102	0.633905	0.479533	0.998999	AltEnd
kat-60L1	chr3R:5786265-5786507	5	286::8	280::6	402::397	381::490	0.532684	0.479863	0.998999	A3SS
aret	chr2L:12282514-12287808	10	0::600	1::621	104::489	60::476	0.522139	0.4799	0.998999	MXE
cpx	chr3R:4281838-4282003	3	1539::418	1943::453	1377::4518	1164::4809	0.512031	0.480096	0.998999	AltStart
crb	chr3R:24307354-24307674	5	154::342	141::412	265::448	203::478	0.544193	0.480279	0.998999	Cassette
CG31100	chr3R:9000180-9000287	3	933::71	1045::26	58::456	33::475	0.715838	0.480279	0.998999	IR
Vha100-1	chr3R:29132126-29132302	3	37::2950	24::3333	887::427	1030::362	0.61685	0.480588	0.998999	Cassette
CG5214	chr3R:11245464-11245491	4	129::323	210::506	4669::4932	5564::6434	0.547723	0.480865	0.998999	A5SS
Ank2	chr3L:7707628-7707720	9	2148::92	2072::105	59::2079	75::2142	0.528739	0.480923	0.998999	Cassette
eag	chrX:15002112-15002402	17	115::185	60::166	370::230	392::176	0.622452	0.480923	0.998999	Cassette_multi
A2bp1	chr3L:10571049-10571246	6	110::83	93::119	49::380	61::439	0.611892	0.481119	0.998999	Cassette
Pvr	chr2L:8223344-8223449	17	344::123	232::144	146::555	146::422	0.611162	0.48145	0.998999	A3SS
gish	chr3R:16282081-16282089	6	358::12	287::6	411::567	321::507	0.560176	0.482134	0.998999	A3SS
Acn	chr2L:19046142-19046207	1	210::2270	258::1972	1201::1999	1060::2094	0.539168	0.482554	0.998999	IR
heph	chr3R:31969756-31969785	13	56::60	60::44	37::109	26::116	0.508175	0.482579	0.998999	Cassette
CG3731	chr3R:14891407-14891419	5	150::83	260::99	9931::9902	12097::12182	0.484136	0.482586	0.998999	A5SS
Rbp1-like	chrX:13381633-13382479	2	24::5556	9::5357	1651::1418	1670::1343	0.492608	0.482806	0.998999	IR
CG17352	chr3L:8353412-8353426	6	928::515	1081::601	743::1278	833::1689	0.508465	0.482836	0.998999	A3SS
Cyt-b5	chr2R:7535399-7535570	3	53::13868	90::15488	6731::5130	7222::5810	0.622179	0.483125	0.998999	IR
svr	chrX:504219-504299	2018-07-08	744::10	893::19	124::854	94::951	0.497994	0.48335	0.998999	AltEnd
flfl	chr3R:13690535-13691277	10	417::12	481::18	1336::1329	1507::1348	0.503663	0.483482	0.998999	A3SS
shep	chr3L:5271690-5272116	3	326::27	409::18	553::1366	669::1521	0.755842	0.483744	0.998999	AltStart
nSyb	chr3L:1631154-1632346	12	13::20371	20::21918	2835::10211	3107::11256	0.504899	0.483863	0.998999	IR
csw	chrX:2111623-2111704	12	1544::1106	1656::978	714::891	648::908	0.48417	0.48409	0.998999	IR
Ca-alpha1T	chrX:6192310-6192347	1	12::434	24::336	32::202	39::174	0.594911	0.484253	0.998999	A5SS
Mf	chr3R:15176184-15176204	8	46::8130	63::9838	15580::8602	18849::9540	0.484788	0.484572	0.998999	Cassette
Ald	chr3R:26257272-26257311	4	29::23	35::46	115104::119824	125771::130098	0.537519	0.484701	0.998999	A3SS
Argk	chr3L:9049007-9049955	8	263::48230	497::51650	33488::26417	39016::31090	0.652248	0.484762	0.998999	IR
osp	chr2L:14617037-14617045	2018-03-04	620::31	838::47	414193::317318	553245::414318	0.512658	0.484805	0.998999	Cassette
CG9153	chr3L:1316257-1316290	7	9::19	15::13	678::754	758::864	0.525296	0.484806	0.998999	A3SS
CG3894	chr2R:24767298-24767369	5	51::137	37::202	96398::75119	122103::89325	0.578535	0.484822	0.998999	A3SS
PIP5K59B	chr2R:22878156-22879214	11	141::0	162::0	1009::1131	1061::1226	0.512713	0.484867	0.998999	MXE
Pka-C1	chr2L:9696191-9697247	2	15::1270	18::1247	1528::903	1746::1045	0.506188	0.484927	0.998999	Cassette
lap	chr3R:7193050-7193115	2018-10-11	1018::13	1145::13	245::1381	229::1388	0.524188	0.485078	0.998999	Cassette
sad	chr3R:11878664-11879009	4	6::389	12::1855	366::121	1709::574	0.709939	0.486008	0.998999	A5SS
CG43901	chrX:10915599-10915794	4	621::179	723::213	546::690	649::721	0.491399	0.486018	0.998999	A3SS
Rbp	chr3R:15388675-15388910	15	11::624	2::664	364::556	383::581	0.556699	0.486036	0.998999	Cassette
para	chrX:16518805-16518837	5	38::210	60::181	113::222	108::233	0.514123	0.486469	0.998999	Cassette
CG17508	chr2R:5608797-5608831	1	355::9	361::5	281::113	225::153	0.592072	0.486512	0.998999	A5SS
RpL26	chr3L:18899702-18899752	3	38::12	48::26	10825::3391	11989::3878	0.638825	0.486567	0.998999	A3SS
vri	chr2L:5308228-5308246	5	21::25	23::25	5044::5796	6482::7287	0.636205	0.486827	0.998999	A5SS
BtbVII	chr3L:3156458-3156499	10	2::538	8::652	275::693	335::681	0.512288	0.486852	0.998999	IR
CG34133	chr3R:29871060-29871149	3	416::546	463::543	323::512	318::518	0.541216	0.486986	0.998999	Cassette
velo	chr3L:6745301-6746487	9	15::1171	14::1355	1172::749	1314::815	0.48737	0.487044	0.998999	A3SS
kdn	chrX:6358980-6359299	3	37::11926	42::15124	5580::10426	6930::12856	0.513359	0.487166	0.998999	IR
shf	chrX:6773249-6773261	5	74::85	62::67	114::143	136::145	0.6187	0.487242	0.998999	A3SS
Pink1	chrX:6684128-6684133	3	68::11	38::26	100::1184	83::1292	0.524304	0.487419	0.998999	A3SS
CG6540	chrX:18648516-18648616	2	147::4	176::9	211::135	308::172	0.515184	0.487681	0.998999	A3SS
cac	chrX:11973257-11973361	14	4::213	11::238	118::322	130::327	0.489778	0.487991	0.998999	Cassette
CG42613	chr3R:18968452-18968550	8	417::68	389::71	377::1405	422::1598	0.518323	0.488289	0.998999	Cassette
CadN	chr2L:17715723-17715913	12	42::77	127::118	102::394	120::540	0.611514	0.488536	0.998999	Cassette
qtc	chr2L:5064372-5064581	3	1617::54	1726::94	34::960	41::1158	0.6261	0.489177	0.998999	AltStart
betaCOP	chrX:18383463-18383684	1	1073::22	1077::27	1168::391	1367::482	0.514372	0.489526	0.998999	A5SS
CG10527	chr2R:21070830-21070930	3	19::17747	34::24464	8459::5732	11820::7162	0.522068	0.489697	0.998999	IR
CG12090	chr3L:1526334-1526398	13	772::1238	813::1376	1160::1188	935::1200	0.517937	0.489826	0.998999	Cassette_multi
Dmtn	chr3R:6392880-6392959	4	123::290	160::393	729::265	764::330	0.530025	0.489877	0.998999	Cassette
betaTub97EF	chr3R:27969383-27969827	5	0::1031	1::1228	68::1024	46::1228	0.647298	0.490125	0.998999	MXE
CG12065	chrX:8575348-8575490	2	21::357	22::396	212::426	244::470	0.572327	0.490508	0.998999	Cassette
Oatp74D	chr3L:17487659-17488065	2	0::38	0::35	26::20	19::31	0.524088	0.490584	0.998999	IR
RpL4	chr3R:27924437-27924651	4	156::150153	157::166538	74427::49456	81184::55125	0.493089	0.49095	0.998999	IR
Dscam2	chr3L:7164849-7164876	19	214::210	252::184	208::316	212::357	0.58252	0.491285	0.998999	A3SS
RpL26	chr3L:18899410-18899517	3	36::17	48::32	48049::11168	51023::11866	0.652601	0.491317	0.998999	A5SS
CG30089	chr2R:15732167-15732303	2	9::301	18::307	109::352	104::414	0.50653	0.491814	0.998999	IR
CG30118	chr2R:18437575-18437864	4	13::4973	25::5208	599::1360	526::1407	0.577938	0.4922	0.998999	Cassette
Tao	chrX:19577902-19578502	3	650::13	571::11	129::591	71::564	0.529458	0.492371	0.998999	AltStart
CG1648	chr2R:9812482-9812504	3	3153::60	3940::74	2778::4606	3441::5266	0.541895	0.492418	0.998999	A5SS
CG11284	chrX:8686695-8687054	4	0::326	0::391	277::504	346::628	0.560161	0.49263	0.998999	Cassette
CG8086	chr2L:8250863-8250967	6	500::487	457::372	305::1739	248::1589	0.555246	0.49274	0.998999	Cassette
per	chrX:2691427-2691524	5	12::1301	8::1580	778::441	944::532	0.505352	0.492785	0.998999	IR
Atg4a	chr2L:1085201-1085380	6	1::639	0::743	766::1476	883::1393	0.637979	0.493313	0.998999	AltEnd
fau	chr3R:10773766-10773812	2	21::38068	23::37239	17982::11449	17592::10886	0.521338	0.493414	0.998999	IR
CG32544	chrX:18860942-18861046	2	211::4771	311::4875	2753::781	2832::840	0.851354	0.493617	0.998999	IR
Cenp-C	chr3R:8566296-8566332	4	18::0	15::0	27::15	18::17	0.520703	0.493962	0.998999	A3SS
Rh6	chr3R:15483444-15483616	1	148::75878	179::92441	27402::19410	33323::23925	0.494868	0.49401	0.998999	IR
CG43707	chr2L:3760517-3760553	7	257::39	308::26	70::238	53::272	0.494143	0.49409	0.998999	A5SS
CG1943	chr3R:7077015-7077263	2	29::49395	71::74045	24806::13036	37602::18906	0.516158	0.4941	0.998999	IR
raw	chr2L:8718256-8718336	2018-03-04	955::29	1061::35	37::737	56::815	0.497369	0.494103	0.998999	AltStart
CG45050	chr3R:9357984-9358176	11	49::2626	70::2634	1888::478	1771::477	0.551373	0.495465	0.998999	Cassette
Vha55	chr3R:12625210-12625303	3	26::19	20::31	15857::5546	17168::6131	0.704791	0.495495	0.998999	A3SS
CR45053	chr3R:9632035-9632300	2	1484::628	2129::965	460::966	668::1439	0.659269	0.495505	0.998999	AltEnd
Rab3	chr2R:10728605-10728787	1	1::355	19::354	906::702	1025::814	0.610093	0.49567	0.998999	Cassette
velo	chr3L:6748037-6748252	4	15::356	13::341	287::563	264::598	0.500576	0.496047	0.998999	Cassette
CG14476	chrX:21603294-21603625	4	8::7465	17::8972	3657::3972	4761::4769	0.526609	0.496252	0.998999	IR
Pk17E	chrX:18794613-18794741	2018-08-09	258::163	344::226	5714::15001	7284::19775	0.496344	0.496316	0.998999	Cassette
CG12090	chr3L:1525642-1525703	14	666::1022	756::1072	670::1268	617::1252	0.530586	0.496498	0.998999	Cassette
PebIII	chr2R:24027302-24027339	4	46::212083	42::202406	111334::147547	106146::132094	0.529231	0.496986	0.998999	IR
Tpi	chr3R:30133510-30133631	2	13244::20	15092::15	15940::9071	17545::10079	0.536335	0.497008	0.998999	A5SS
Hel25E	chr2L:5540425-5540972	5	52::755	110::808	520::2180	469::2015	0.815716	0.497031	0.998999	A5SS
CG4612	chr2R:24525390-24525422	2	17::12	14::20	331::626	476::727	0.498198	0.497233	0.998999	A5SS
Pih1D1	chr2L:12714396-12715529	4	910::102	1557::91	136::196	122::236	0.831356	0.497349	0.998999	AltEnd
bun	chr2L:12455908-12455988	15	6::8	14::4	9891::3595	9448::4265	0.714865	0.497451	0.998999	AltEnd
Mbs	chr3L:16078820-16079726	24	78::38	59::33	447::593	382::602	0.524602	0.498344	0.998999	Cassette
tacc	chr3R:4739572-4739615	6	99::0	94::0	68::379	12::327	0.851446	0.498437	0.998999	AltStart
CG5174	chr2R:18423869-18423871	3	150::273	152::376	129::1407	72::1586	0.758931	0.498702	0.998999	Cassette_multi
l(1)G0334	chrX:4703555-4703905	4	94::2030	87::2457	2587::1206	3247::1282	0.565299	0.498745	0.998999	Cassette_multi
Pk92B	chr3R:19887804-19887806	11	60::36	54::47	2170918::257058	2459810::277348	0.525164	0.498978	0.998999	MXE
Mkp	chr3L:184067-184072	3	161::320	148::385	197::829	225::866	0.694061	0.49937	0.998999	A3SS
Hsc70-5	chr2R:14253352-14253384	5	607::4991	749::6319	5526::2209	6902::2763	0.52552	0.499382	0.998999	Cassette
Adar	chrX:1779258-1779369	7	305::56	315::51	214::490	157::460	0.500237	0.499484	0.998999	A5SS
sky	chr2L:20875080-20875136	13	719::57	726::45	343::1176	307::1154	0.52932	0.499718	0.998999	Cassette
CG6656	chr3R:21876553-21876575	4	23::1914	13::2695	565::3071	566::3887	0.511258	0.500123	0.998999	A3SS
Moe	chrX:8876033-8876059	12	566::2164	456::2007	1099::3330	941::3238	0.515642	0.500215	0.998999	Cassette_multi
CG10186	chr2L:19510137-19510571	17	598::920	615::1047	294::761	337::909	0.515658	0.500457	0.998999	IR
Miro	chr3R:24035264-24035326	4	34::421	27::576	459::322	495::358	0.535491	0.500654	0.998999	Cassette
eIF4G	chr4:918665-918776	10	48::407	91::428	412::991	430::1095	0.650616	0.50129	0.998999	A3SS
sgg	chrX:2673489-2673618	24	7::306	4::417	562::745	714::871	0.686558	0.501697	0.998999	Cassette
Hmt4-20	chrX:654865-654938	2	87::41	94::48	50::418	37::416	0.525632	0.501926	0.998999	AltStart
CG43143	chr3R:10299002-10299058	15	120::188	125::129	105::184	69::190	0.519668	0.502223	0.998999	Cassette
E(bx)	chr3L:237366-237424	2018-08-09	119::21	110::42	127::702	130::671	0.534123	0.502273	0.998999	Cassette
skap	chr3R:8941106-8941189	6	10::2402	33::2509	11565::23380	13647::28011	0.549553	0.502417	0.998999	Cassette_multi
bt	chr4:739949-739981	26	409::300	420::338	149::342	166::351	0.527463	0.502696	0.998999	Cassette
Ca-alpha1D	chr2L:16169487-16169518	4	27::8	14::17	59::62	47::63	0.540865	0.502822	0.998999	A3SS
Rbp	chr3R:15390022-15390102	16	119::268	154::231	265::393	256::435	0.53291	0.502883	0.998999	Cassette
Eip75B	chr3L:17954009-17954766	13	13::16	7::23	1364::307	1567::317	0.522169	0.502947	0.998999	A3SS
CG34417	chrX:6552639-6554771	5	79::989	92::1116	1397::701	1555::623	0.528547	0.503002	0.998999	Cassette_multi
Ca-alpha1T	chrX:6113872-6114033	23	0::1368	14::1534	562::834	642::883	0.614343	0.503035	0.998999	Cassette
eya	chr2L:6528268-6528512	6	13::999	14::1356	635::328	827::456	0.578678	0.50315	0.998999	Cassette
Cad87A	chr3R:11937190-11937209	2018-02-03	21::412	18::438	163::134	178::145	0.528857	0.503151	0.998999	Cassette
eya	chr2L:6528575-6529979	5	732::6	1030::9	492::119	703::133	0.524324	0.503183	0.998999	A5SS
CG5010	chrX:17149969-17150132	2	76::63105	109::80962	38223::16771	48613::20241	0.526935	0.503514	0.998999	IR
CG12262	chr3L:7720664-7720707	3	26::16123	34::16458	8500::8177	8643::8181	0.511513	0.50454	0.998999	IR
Mhc	chr2L:16783833-16783911	27	6002::1247	6731::1657	1158::4383	1550::5073	0.505867	0.505034	0.998999	Cassette
HDAC4	chrX:13265130-13265263	15	10::1070	6::1200	660::516	759::560	0.68018	0.505366	0.998999	Cassette
CG5850	chr2L:9961339-9961571	6	6::912	5::1121	390::449	508::488	0.530927	0.505489	0.998999	IR
mld	chr3R:24622276-24622416	7	386::123	483::145	128::546	126::546	0.586607	0.505572	0.998999	Cassette
Unc-115b	chr3R:9690022-9690078	5	670::354	732::512	27::50	46::56	0.524823	0.505788	0.998999	Cassette
CG7920	chr3R:30011914-30011972	2	79::39423	93::47689	19325::19810	23440::23128	0.530806	0.506154	0.998999	IR
nuf	chr3L:14219742-14219936	10	376::35	416::33	26::1314	32::1440	0.610598	0.506171	0.998999	AltStart
CG7430	chr3L:17847547-17847623	2	50::758	89::962	1290::1472	1742::1724	0.508014	0.506439	0.998999	Cassette
ana	chr2R:9076370-9076455	6	13::1679	25::1881	1436::1054	1637::1109	0.530058	0.5071	0.998999	Cassette_multi
wtrw	chr3R:7895822-7896343	3	311::63	305::124	151::954	218::1036	0.647398	0.507172	0.998999	AltStart
Cyp28d1	chr2L:5210954-5210965	3	46::2238	51::2458	1896::6913	2117::7205	0.53244	0.507204	0.998999	Cassette
Nf-YA	chr3L:9441794-9441831	2	7::595	13::738	302::488	367::524	0.531934	0.507592	0.998999	IR
Spn43Ab	chr2R:7152779-7153013	2	32::24799	17::27512	10803::10742	11773::11068	0.508582	0.508194	0.998999	IR
MTA1-like	chr3R:5648117-5648197	2018-01-02	208::7	200::11	92::400	84::415	0.512761	0.508575	0.998999	AltStart
Grip91	chrX:13741656-13741684	4	198::52	231::63	191::202	217::212	0.699599	0.509607	0.998999	A5SS
eIF3-S10	chr3R:4432517-4432964	2	11::1886	10::2045	810::421	903::495	0.535712	0.509705	0.998999	Cassette
Tpi	chr3R:30133617-30133840	1	12::33433	17::37248	14053::3495	15751::3814	0.533014	0.510034	0.998999	IR
Grip91	chrX:13740678-13740708	2018-04-05	20::47	27::56	1772::3945	1892::4281	0.534967	0.510051	0.998999	Cassette
CG34417	chrX:6555866-6557718	7	90::130	166::122	701::754	574::775	0.562288	0.510062	0.998999	Cassette
ab	chr2L:11236798-11236828	6	109::178	151::180	219::414	216::478	0.736155	0.510694	0.998999	A5SS
nwk	chr3L:9143866-9143930	10	1138::1259	1472::1377	863::1066	963::1229	0.559894	0.510725	0.998999	IR
Ca-P60A	chr2R:23932248-23932254	9	116::101	138::148	6336::5620	7052::6606	0.558562	0.510766	0.998999	A5SS
blot	chr3L:17403493-17404619	5	173::32	251::109	45::1151	85::1232	0.626014	0.510985	0.998999	AltStart
Actn	chrX:2036407-2036466	3	44::5	48::10	6::670	10::728	0.542761	0.511209	0.998999	AltStart
Pk92B	chr3R:19886545-19886551	11	774::598	1236::762	555048::177910	585250::186402	0.675192	0.511494	0.998999	A5SS
CG9967	chr2L:2338797-2340149	2018-01-02	2::23	1::41	1360::325	1412::340	0.536481	0.511755	0.998999	A3SS
sif	chr3L:5691427-5691783	20	1120::129	1246::192	171::1279	169::1508	0.715999	0.51196	0.998999	AltStart
Mf	chr3R:15175625-15175863	9	8355::183	10113::220	191::10690	223::12303	0.655617	0.512438	0.998999	AltEnd
cac	chrX:11977462-11979155	6	47::214	89::250	57::286	76::283	0.567244	0.512532	0.998999	MXE
aPKC	chr2R:14946090-14946150	16	305::252	384::174	145::229	108::236	0.784813	0.512596	0.998999	IR
Rab3	chr2R:10724900-10725050	2	1::343	19::332	869::1269	1008::1429	0.659376	0.512746	0.998999	A3SS
Rab26	chr3L:21329799-21329909	4	216::133	257::190	155::251	208::268	0.568894	0.513194	0.998999	Cassette
Ca-alpha1D	chr2L:16181804-16181911	25	471::119	449::104	662::598	646::571	0.57297	0.514039	0.998999	MXE
sif	chr3L:5735726-5735747	33	3405::9	4459::11	2794::2621	3659::3236	0.552353	0.514632	0.998999	A3SS
grn	chr3R:8166732-8167371	4	11::16	26::21	13::39	16::39	0.539262	0.51478	0.998999	A5SS
AnxB10	chrX:20171929-20171931	4	462::2246	571::2182	303::1337	249::1478	0.518101	0.514803	0.998999	Cassette
Mob2	chr3L:11524982-11525513	9	5::3123	9::3549	2164::934	2616::1142	0.555158	0.514963	0.998999	Cassette_multi
CG42732	chr2R:10364399-10364740	5	10::3	12::1	15::16	17::13	0.539342	0.514965	0.998999	A5SS
hyx	chr3R:9041471-9041633	4	17::824	42::865	260::704	267::750	0.608054	0.515392	0.998999	Cassette
Atpalpha	chr3R:20975942-20976022	17	15::9	12::15	4100::21652	3308::24692	0.754767	0.515402	0.998999	AltEnd
Hsc70-5	chr2R:14254593-14254612	4	71::476	117::560	6889::7838	8737::9771	0.549341	0.515634	0.998999	A5SS
CG42668	chr3R:20319564-20319710	6	7::1450	6::1675	664::330	767::420	0.657309	0.515876	0.998999	Cassette
AGO1	chr2R:13949850-13950072	9	8::2924	7::3129	1066::2193	1181::2532	0.62008	0.515905	0.998999	Cassette
Ahcy13	chrX:15450667-15450772	2	1::704	15::657	1087::1202	1011::1332	0.610126	0.516224	0.998999	Cassette
CG42492	chrX:5641893-5642026	5	15::1620	1::1118	948::1864	651::1641	0.688747	0.516386	0.998999	Cassette
CG1109	chr3R:5660912-5660925	2	217::4	214::4	285::719	243::835	0.582241	0.516789	0.998999	A3SS
unc-13	chr4:884046-884120	17	611::100	588::137	80::510	101::504	0.530193	0.516828	0.998999	Cassette
CG4585	chr2R:23863449-23863946	4	6::2205	8::2380	1539::1039	1727::1136	0.541228	0.517083	0.998999	IR
pyd	chr3R:8904745-8904825	2018-01-02	139::0	197::25	5::879	36::1039	0.576959	0.517116	0.998999	AltEnd
CG15186	chr3R:6489782-6490158	10	14::45	7::38	29::24	29::27	0.546171	0.517373	0.998999	A3SS
alt	chr3R:17675642-17675737	8	492::137	539::156	114::822	117::920	0.542582	0.51759	0.998999	Cassette
CG9775	chr3R:4638409-4638442	8	420::8	346::7	404::512	268::433	0.567562	0.518104	0.998999	A3SS
CG10237	chr2L:19436177-19436184	9	22::66	28::60	6757::2882	7692::3292	0.709353	0.518205	0.998999	A3SS
CG8920	chr2R:20320496-20320688	3	34::1208	43::1069	421::570	352::608	0.564485	0.51825	0.998999	AltStart
spz	chr3R:27066729-27066884	4	660::76	889::95	118::755	143::1048	0.532543	0.518697	0.998999	Cassette
CG34398	chr2L:8927180-8927486	6	27::2312	33::2257	1015::291	975::309	0.695877	0.518997	0.998999	Cassette
Hk	chrX:10254307-10254366	9	456::21	466::21	866::442	694::418	0.5787	0.519685	0.998999	A3SS
tgo	chr3R:9018123-9018132	2	6::5	8::19	559::1237	634::1298	0.54353	0.519843	0.998999	A3SS
nwk	chr3L:9142573-9143298	9	394::265	355::328	341::383	381::441	0.561876	0.519958	0.998999	A3SS
dp	chr2L:4594950-4595054	3	196::94	134::111	50::483	46::361	0.573993	0.520018	0.998999	AltStart
Eps-15	chr2R:24771849-24771903	9	26::3297	36::3410	2441::1490	2512::1599	0.545042	0.520182	0.998999	Cassette
CG11596	chrX:1929001-1929052	4	76::132	59::183	124::296	86::299	0.534841	0.520718	0.998999	A3SS
Syt4	chr3R:7267747-7268855	3	21::1161	23::1404	2538::906	2932::1099	0.544523	0.520789	0.998999	A5SS
CG33054	chr3L:21200408-21200514	2018-01-02	48::155	44::170	196::212	219::230	0.574447	0.520871	0.998999	Cassette
sif	chr3L:5664367-5664447	2018-03-04	31::25	33::44	33::1279	45::1508	0.562303	0.521008	0.998999	AltStart
Eph	chr4:618693-619063	12	5::956	5::987	461::512	478::475	0.579045	0.52131	0.998999	Cassette
scramb1	chr3L:10221261-10221330	2018-05-06	466::19	467::34	51::430	72::448	0.550558	0.521641	0.998999	Cassette
RpS11	chr2R:12200116-12200550	2	1548::530	1596::624	682::15720	731::18543	0.587561	0.521772	0.998999	MXE
CG17002	chr2R:6987638-6987688	3	719::10	931::25	35::597	20::736	0.522431	0.521856	0.998999	Cassette
CG32647	chrX:12784462-12784522	2	40::386	67::476	186::1240	218::1459	0.552773	0.522217	0.998999	Cassette
CG17816	chr3R:7886596-7886733	1	4::109	20::139	273::1315	250::1444	0.589468	0.522278	0.998999	AltStart
Crk	chr4:211854-211982	5	26::708	32::705	366::312	353::329	0.591087	0.522293	0.998999	Cassette_multi
ACC	chr2R:7985066-7985086	5	913::12	1027::9	751::808	864::795	0.565977	0.522478	0.998999	A5SS
Hmgs	chr2R:16338302-16338436	2	741::45	823::26	47::1058	53::1188	0.594572	0.522643	0.998999	AltStart
cpo	chr3R:18011097-18011255	14	650::621	736::888	494::841	635::964	0.601381	0.522727	0.998999	Cassette
CG4619	chr2L:9942407-9942475	2	2585::87	4134::66	258::1220	373::1896	0.851956	0.523018	0.998999	IR
CG31706	chr2L:11529984-11530183	2	27::10419	34::11145	5783::2224	6033::2824	0.63748	0.523131	0.998999	Cassette
eIF3-S10	chr3R:4430692-4431015	3	5::12	6::9	311::182	366::239	0.54881	0.523286	0.998999	A3SS
HmgD	chr2R:21701965-21702041	1	42::80	28::20	55::54	16::41	0.553752	0.523476	0.998999	IR
insc	chr2R:20830313-20830393	2018-01-02	41::80	30::103	117::56	157::58	0.564851	0.52361	0.998999	AltEnd
dop	chr3L:15574156-15574471	9	6::2665	6::3015	1025::1633	1129::1578	0.592127	0.524053	0.998999	Cassette
trol	chrX:2477477-2477809	48	349::988	351::1110	670::2176	604::2385	0.561576	0.524221	0.998999	Cassette
RIC-3	chr2R:21021886-21022133	11	490::2671	417::2642	2260::2573	2336::2768	0.666085	0.52461	0.998999	Cassette
Msr-110	chr3L:5573783-5573829	4	7860::54	7292::122	10236::25241	10593::24168	0.526407	0.524715	0.998999	MXE
CG32982	chr2L:9148755-9148799	4	320::208	360::253	110::159	131::168	0.533875	0.524761	0.998999	Cassette
msn	chr3L:2560255-2560295	13	6::29	8::64	30::206	49::251	0.534864	0.525261	0.998999	A3SS
CG42668	chr3R:20318835-20319026	5	7::1739	6::1983	227::330	256::420	0.625891	0.525499	0.998999	Cassette
bel	chr3R:8658015-8658250	2	82::10	97::14	191::132	236::186	0.529611	0.525885	0.998999	A5SS
CG15186	chr3R:6478311-6478424	1	41::13	29::10	76::220	82::247	0.58169	0.52592	0.998999	AltStart
Hk	chrX:10236034-10236960	16	11::992	8::887	319::535	301::545	0.54924	0.52607	0.998999	IR
Rbp6	chr3L:17067137-17067378	17	7::1610	8::1846	826::431	989::483	0.616986	0.526184	0.998999	Cassette
Ca-alpha1T	chrX:6128378-6128393	12	586::329	610::351	1002::967	975::976	0.663351	0.526208	0.998999	A5SS
Hrb27C	chr2L:6926434-6926514	2018-07-08	34::28	38::18	901::885	899::1089	0.720947	0.526548	0.998999	AltEnd
CG31705	chr2L:11526367-11526447	2018-01-02	2828::57	2413::20	55::15476	34::13625	0.56727	0.526578	0.998999	AltStart
Ca-alpha1T	chrX:6133695-6133721	2018-08-09	60::15	74::25	55::613	65::678	0.536531	0.526633	0.998999	Cassette
CG7470	chr3L:21976998-21977381	5	31::2460	53::2716	8171::1653	9173::1874	0.744964	0.526762	0.998999	Cassette_multi
nkd	chr3L:19006546-19006922	4	83::356	105::372	208::246	195::237	0.608923	0.526959	0.998999	Cassette
bun	chr2L:12456908-12457855	14	20::11653	18::14070	3671::3445	4214::4130	0.550567	0.527593	0.998999	IR
Piezo	chr2L:8185010-8185278	26	118::138	128::96	144::261	122::231	0.676002	0.527603	0.998999	Cassette
CG33143	chr2R:22627800-22627806	4	134::214	127::201	278::308	253::283	0.607269	0.527925	0.998999	A3SS
fus	chr2R:15658610-15658784	14	41::1603	44::1927	965::1624	1212::1824	0.545697	0.528104	0.998999	Cassette
CG5537	chr3L:5811979-5812065	2	374::1463	419::1554	780::1113	843::1401	0.543041	0.528215	0.998999	IR
Fkbp14	chr2R:21495131-21495238	4	3946::35	3542::70	5545::2797	5228::2756	0.737426	0.528376	0.998999	A5SS
ade2	chr2L:6044428-6044766	2	3::940	10::1151	939::917	1249::1124	0.590458	0.528812	0.998999	Cassette
CycG	chr3R:31609320-31609815	3	230::123	284::108	415::452	386::453	0.549775	0.528958	0.998999	AltStart
5-HT2A	chr3R:4630129-4630521	7	74::1447	56::1806	380::704	444::694	0.728668	0.529002	0.998999	Cassette
CheB42c	chr2R:6945112-6945117	4	51::225	50::389	228::162	351::209	0.632074	0.52956	0.998999	A3SS
CG15894	chrX:6326764-6326865	7	6::350	11::307	203::235	160::265	0.551809	0.52961	0.998999	IR
CG12090	chr3L:1529106-1529228	8	353::1396	290::1419	916::973	862::989	0.592478	0.529866	0.998999	Cassette
RpL22	chrX:763441-764302	2	426::29262	677::31409	756::21043	958::22436	0.552336	0.53009	0.998999	A5SS
CG10137	chr2L:19528289-19528369	2018-01-02	176::224	217::331	204::315	272::348	0.569824	0.530239	0.998999	AltStart
Dyb	chr2R:12448312-12449138	4	52::1051	53::1348	431::579	512::581	0.545386	0.530553	0.998999	Cassette_multi
CG10777	chrX:7927896-7927901	3	18::15	11::1	331::368	447::484	0.550559	0.530709	0.998999	A5SS
sns	chr2R:8833793-8833981	17	22::16	18::14	133::70	148::66	0.633382	0.53078	0.998999	Cassette
faf	chr3R:31777437-31777564	2	36::19	21::15	20::31	19::22	0.561385	0.530981	0.998999	A5SS
CG2082	chr3R:5776925-5776952	3	200::248	228::409	335::708	416::951	0.618221	0.531086	0.998999	A5SS
Tsp97E	chr3R:26963008-26963080	4	1536::4988	1876::4754	3771::2823	3651::2724	0.567031	0.531489	0.998999	Cassette
Ih	chr2R:14298961-14298972	21	17::8	8::12	374::1553	349::1819	0.56156	0.5318	0.998999	A3SS
rdgC	chr3L:20261536-20261556	7	1304::27	994::39	1647::1406	1260::1095	0.596164	0.532227	0.998999	A3SS
l(2)01289	chr2R:6731797-6731934	13	35::363	58::304	195::123	165::156	0.574836	0.532228	0.998999	Cassette
tow	chr3L:6947403-6947915	5	5::638	7::624	500::280	461::280	0.561834	0.532771	0.998999	A5SS
repo	chr3R:18237289-18237419	1	9::160	21::130	128::535	115::625	0.534019	0.532908	0.998999	Cassette
ytr	chr2R:23850571-23850648	4	97::94	95::125	110::3421	151::3541	0.53951	0.533329	0.998999	Cassette
Nlg2	chr2L:6903681-6903869	9	10::2108	29::2148	1082::255	1156::276	0.634624	0.533947	0.998999	Cassette
Syn	chr3R:10217523-10217908	12	7::1825	14::2119	621::2309	661::2669	0.555316	0.53402	0.998999	IR
Taf1	chr3R:6654023-6654121	13	237::782	204::842	465::347	479::379	0.583029	0.534119	0.998999	Cassette
Nlg2	chr2L:6903259-6903360	7	10::2023	29::2025	1274::255	1276::276	0.584715	0.534122	0.998999	Cassette
CG32264	chr3L:3722860-3723020	15	440::3862	474::4380	2771::2442	3288::2723	0.614323	0.535561	0.998999	Cassette
Nedd4	chr3L:17541676-17541966	13	997::246	1184::352	333::1289	269::1418	0.538599	0.536019	0.998999	Cassette
sif	chr3L:5731440-5731636	31	6::4185	8::6181	2541::1328	3689::1599	0.646332	0.536389	0.998999	Cassette_multi
CG18507	chr2L:13669545-13669844	5	358::95	373::138	226::368	239::399	0.698266	0.536554	0.998999	AltEnd
CG2017	chr3R:5861747-5861902	2	199::35	218::14	35::576	15::583	0.553687	0.53698	0.998999	AltStart
CoRest	chrX:19528362-19528444	11	486::0	544::0	22::312	50::341	0.772694	0.537232	0.998999	AltStart
cv	chrX:5690157-5690318	1	2::102	3::100	53::299	47::363	0.55944	0.537472	0.998999	IR
Cpn	chr3R:12163698-12163920	2	30::13	23::35	4731::7436	6571::10377	0.698238	0.537863	0.998999	A3SS
mask	chr3R:24235393-24235431	4	1025::991	1086::1090	407::517	449::524	0.55712	0.538371	0.998999	Cassette
hig	chr2R:9228787-9229094	8	248::2221	324::2445	1053::2121	1161::2211	0.556551	0.539033	0.998999	IR
sm	chr2R:19573988-19574003	7	289::435	372::394	369::686	410::723	0.576517	0.539146	0.998999	A5SS
Hk	chrX:10239679-10239897	15	6::1883	4::1977	1049::551	1131::549	0.635639	0.539579	0.998999	Cassette
Idgf4	chrX:9928461-9928504	4	27::41331	45::39435	23066::26416	22034::25948	0.561457	0.540171	0.998999	IR
dao	chr2L:15252853-15253152	6	30::40	39::44	50::207	48::227	0.698138	0.540198	0.998999	AltEnd
Zw	chrX:19671109-19671270	6	20::943	14::1351	1353::638	1912::954	0.622926	0.540394	0.998999	Cassette
Epac	chr2R:6761784-6761792	23	18::8	15::8	334::1331	293::1348	0.562248	0.540609	0.998999	A5SS
CG14509	chr3R:29177389-29177445	5	647::39	714::16	653::556	692::546	0.597217	0.541321	0.998999	A5SS
CAP	chr2R:10285410-10285874	7	151::1131	155::1174	639::1356	597::1588	0.547658	0.54133	0.998999	AltEnd
CG1814	chr2R:9581266-9581319	7	636::18	603::33	659::782	673::850	0.617389	0.541601	0.998999	A3SS
CoRest	chrX:19529029-19529124	13	15::1079	17::1168	647::473	686::517	0.541765	0.541688	0.998999	IR
CASK	chr3R:21803329-21805175	12	28::68	28::106	30::1016	33::1147	0.562025	0.541797	0.998999	MXE
Pglym78	chr3R:29149312-29149487	2	9::54809	21::65435	30727::17750	36656::21454	0.559991	0.541841	0.998999	IR
CG4169	chr3L:16584788-16584853	3	10::6	21::26	6272::6908	7413::8166	0.576757	0.541889	0.998999	A5SS
IA-2	chr2L:1014550-1014627	13	1690::25	2638::13	3556::6238	4423::8082	0.627328	0.542815	0.998999	A5SS
NTPase	chr2L:2882920-2883126	3	360::112	402::163	120::1374	110::1656	0.596619	0.542826	0.998999	AltStart
Eps-15	chr2R:24771785-24771790	10	26::3273	36::3378	2364::3238	2440::3352	0.574611	0.542909	0.998999	A3SS
CG8516	chr3R:9796054-9796137	2018-07-08	41::95	67::111	86::185	105::202	0.582324	0.543102	0.998999	Cassette
RhoGDI	chr3L:19930232-19930312	2018-01-02	72::16	80::7	54::5870	42::6252	0.580789	0.54318	0.998999	AltStart
osp	chr2L:14618526-14618606	2018-03-04	510::63	683::56	81::15973	95::20107	0.581086	0.543449	0.998999	AltStart
gprs	chr2R:16644056-16644094	5	184::264	226::325	261::386	315::446	0.561307	0.543764	0.998999	Cassette
wdp	chr2R:22300534-22300577	6	7::2009	19::2561	1014::1301	1282::1631	0.565147	0.543855	0.998999	IR
CG12484	chr2R:20431843-20431863	3	235::571	356::753	250::412	320::538	0.565236	0.543953	0.998999	Cassette
CG34404	chr3R:15366596-15366664	2	43::386	47::221	221::352	131::287	0.629473	0.544894	0.998999	IR
CG6340	chrX:15485793-15485842	5	12::1189	2::1619	554::605	763::726	0.551082	0.546014	0.998999	IR
Cip4	chr3L:4324862-4324922	12	103::212	155::262	171::288	205::340	0.608525	0.546047	0.998999	A5SS
Gdh	chr3R:23942793-23942859	1	34::31	30::20	20173::8417	22875::9551	0.580453	0.5461	0.998999	A5SS
CG6665	chr2R:16958192-16958206	1	717::10	824::5	197::346	130::365	0.57069	0.546266	0.998999	A5SS
mRpL16	chrX:1891873-1891911	3	18::33	17::37	3075::2584	3384::2780	0.567009	0.546285	0.998999	A5SS
fus	chr2R:15660648-15661698	13-14	1::36	1::39	335::734	358::912	0.567434	0.546379	0.998999	Cassette
CG3168	chrX:6720965-6721096	8	3::4022	10::3550	2792::1018	2467::1043	0.556827	0.546807	0.998999	IR
CG1648	chr2R:9819840-9820053	1	3::4325	0::4974	1522::2537	1715::3137	0.642473	0.54702	0.998999	AltStart
Cpn	chr3R:12163516-12163555	3	9::4	16::91	4537::2425	6585::3150	0.81671	0.547982	0.998999	A3SS
amon	chr3R:26700681-26700740	8	11::735	13::666	756::1779	710::2049	0.607125	0.548247	0.998999	A3SS
CG42795	chr3R:10237357-10237437	2018-04-05	56::32	35::21	37::622	54::630	0.556697	0.548422	0.998999	AltEnd
CG33970	chr3R:26350093-26350173	5	40::360	36::378	308::335	334::354	0.591989	0.548789	0.998999	A5SS
CG4019	chr2R:23614467-23614673	1	22::60	16::92	12::33	16::56	0.555986	0.549179	0.998999	A5SS
CG3257	chr2R:24120712-24120798	4	265::15	363::19	338::724	438::821	0.561299	0.549253	0.998999	A3SS
ps	chr3R:9445969-9446165	12	146::1803	213::1989	1900::3451	2278::3957	0.630523	0.54936	0.998999	Cassette
scu	chrX:18092125-18092555	3	24::28365	22::33932	13896::10828	16604::13110	0.550149	0.549436	0.998999	IR
CG6340	chrX:15484530-15484892	3	158::54	173::94	147::539	183::596	0.730323	0.549644	0.998999	Cassette
ITP	chr2R:24539941-24541020	2	327::140	318::226	38::666	62::664	0.796702	0.549813	0.998999	AltStart
Capa	chr3R:29914793-29914852	before first	8::40	10::54	5198::3265	5997::3665	0.594343	0.549845	0.998999	A3SS
hui	chr2R:14808478-14808566	1	40::166	38::82	103::203	55::125	0.664479	0.550031	0.998999	IR
B52	chr3R:13666084-13666138	9	223::5140	319::4833	5109::4188	4785::4326	0.562026	0.550614	0.998999	Cassette
Arf79F	chr3L:22870847-22871087	4	400::108	460::77	131::1741	120::1943	0.671272	0.550635	0.998999	AltStart
dnc	chrX:3325927-3325965	15	235::1276	206::1500	694::922	781::939	0.571782	0.551322	0.998999	Cassette
Ald	chr3R:26255966-26256307	7	9058::40905	10225::35971	16711::70090	14867::75588	0.652218	0.551484	0.998999	AltEnd
CG5065	chr2R:16621673-16621710	9	2289::23	2556::40	1776::1793	1986::1946	0.62078	0.552418	0.998999	A3SS
trol	chrX:2491145-2491234	33	503::33	494::16	46::663	17::594	0.565466	0.553112	0.998999	Cassette
HDAC4	chrX:13267322-13268262	11	10::936	6::1099	419::516	478::560	0.574421	0.554525	0.998999	Cassette
Csat	chrX:2703407-2703505	1	241::82	270::39	63::229	35::240	0.737595	0.554545	0.998999	IR
Adk2	chr2R:24024821-24024900	2	10::2298	1::2530	127::2105	89::2395	0.613054	0.554558	0.998999	A3SS
Pal1	chr2R:9964321-9964375	8	697::99	911::65	119::181	126::213	0.85295	0.554796	0.998999	IR
Ank2	chr3L:7661272-7661506	24	1331::13	1784::27	1454::1149	1791::1184	0.601981	0.554952	0.998999	MXE
PyK	chr3R:22372308-22372362	4	27::20	40::42	27870::23294	32592::27295	0.587873	0.555139	0.998999	A3SS
mtacp1	chr3L:1331042-1331170	4	1395::4306	1473::5629	5036::2770	6348::3322	0.614931	0.555384	0.998999	Cassette
CG8920	chr2R:20320994-20321127	4	1253::0	1119::1	97::570	48::608	0.705826	0.555403	0.998999	AltStart
ssx	chrX:1373047-1373145	6	144::1576	132::1555	765::1688	757::1913	0.575767	0.555646	0.998999	IR
CAP	chr2R:10304597-10304624	27	116::1528	154::1796	504::4086	424::4714	0.574623	0.5557	0.998999	A3SS
CG40127	chr2R:4187847-4187879	2	19::1152	36::1438	1226::1376	1523::1696	0.610607	0.555813	0.998999	A3SS
Clk	chr3L:7768858-7768870	3	20::14	15::22	19::46	25::41	0.612552	0.556431	0.998999	A3SS
CG8726	chr2R:7969574-7969769	7	49::1823	31::1923	1180::1236	1080::1110	0.651987	0.556446	0.998999	Cassette
CG4577	chr2L:1138621-1138835	2	108::2342	158::3083	4100::6457	4473::6456	0.62209	0.556997	0.998999	Cassette
trpl	chr2R:9759928-9759958	4	640::56	833::97	12658::11827	15904::15078	0.598311	0.557318	0.998999	A3SS
kar	chr3R:12684193-12684234	3	17::11	22::12	3051::3205	3748::3998	0.590962	0.557688	0.998999	A3SS
CG11537	chr3L:3132309-3132557	5	6::511	5::535	338::353	373::361	0.63369	0.557739	0.998999	Cassette
Ubi-p63E	chr3L:3899481-3899525	5	58::116	68::103	2754::2177	2606::2007	0.599656	0.557784	0.998999	A3SS
CG7971	chr3L:1660197-1660226	2018-08-09	248::66	164::80	795::2670	845::2712	0.558601	0.558113	0.998999	Cassette
CG10527	chr2R:21071402-21071424	2	13442::27	16316::71	12582::11730	15164::13552	0.601304	0.558143	0.998999	A5SS
Vha44	chr2R:16328553-16328713	6	40::196	30::210	468::836	430::837	0.633709	0.558358	0.998999	Cassette
cg	chr2R:14177175-14177477	5	921::619	1133::685	471::1077	576::1242	0.684867	0.558765	0.998999	Cassette
CG1648	chr2R:9811682-9811968	4	10::2986	5::3749	3314::2443	4311::2884	0.623748	0.559292	0.998999	Cassette
jar	chr3R:24255285-24255505	13	6::2965	7::2795	1084::762	1008::715	0.646406	0.559521	0.998999	Cassette
CG43707	chr2L:3759669-3759806	2018-05-06	74::50	88::60	93::186	116::197	0.596259	0.559594	0.998999	Cassette
Hrb27C	chr2L:6924685-6925564	7	29::875	31::1030	1541::688	1981::760	0.560258	0.560065	0.998999	Cassette
sfl	chr3L:6505083-6505119	2	12::35	10::64	19::60	34::76	0.577602	0.560092	0.998999	Cassette
Nlg2	chr2L:6903425-6903620	8	10::1892	29::1864	1175::255	1153::276	0.654172	0.560475	0.998999	Cassette
CASK	chr3R:21817818-21818085	7	26::815	13::905	518::221	569::230	0.589269	0.560547	0.998999	Cassette
Amph	chr2R:12608416-12608480	2018-07-08	798::196	855::255	266::2922	286::3497	0.565713	0.56063	0.998999	Cassette
shep	chr3L:5276155-5276363	2	326::0	409::0	228::1366	284::1521	0.570162	0.56067	0.998999	MXE
eIF4G	chr4:918903-919016	9	91::415	136::436	294::931	324::1127	0.587197	0.56081	0.998999	Cassette
tow	chr3L:6947971-6947986	6	183::454	165::457	195::1347	171::1303	0.594414	0.561183	0.998999	A3SS
Vha100-1	chr3R:29136905-29136910	11	1357::2412	1362::2795	748::3389	818::3649	0.580975	0.561408	0.998999	Cassette
mxt	chr2L:4844242-4844309	8	301::4680	483::5211	2162::2518	2400::2764	0.773322	0.561569	0.998999	IR
CG7227	chr2L:7995339-7995346	6	35::16	23::57	46::24	86::27	0.852655	0.561719	0.998999	A3SS
Pk17E	chrX:18794893-18794894	2018-08-09	1072::23	1692::34	15589::14421	21483::19073	0.58163	0.562158	0.998999	Cassette
CG3711	chrX:923723-923729	5	32::42	43::94	1350::882	1504::995	0.617927	0.562308	0.998999	A3SS
Obp44a	chr2R:8134674-8134841	2	348::115542	343::133289	56787::21602	66233::25040	0.563654	0.562817	0.998999	IR
A2bp1	chr3L:10584816-10585384	14	57::220	98::209	260::228	358::263	0.786244	0.563062	0.998999	MXE
CG32085	chr3L:11668432-11675741	2018-01-02	1::123	0::179	104::537	63::596	0.853265	0.563205	0.998999	MXE
CG12950	chr3R:9735390-9735423	16	538::40	649::44	129::445	140::493	0.582073	0.563482	0.998999	A3SS
yata	chr3R:29752459-29752731	8	4::446	7::558	596::353	704::380	0.606614	0.563685	0.998999	A5SS
CG2082	chr3R:5759529-5759779	13	5::8186	8::8485	3678::3772	3751::4378	0.583131	0.563794	0.998999	IR
CG31211	chr3R:11950427-11950784	2	8::6642	7::7990	3178::1608	3556::1866	0.613299	0.564013	0.998999	Cassette
CG8112	chr3R:8714236-8714348	3	0::1642	11::1737	938::539	995::574	0.582629	0.56402	0.998999	IR
CG42672	chr2R:21308292-21308321	13	329::149	321::156	137::166	127::151	0.58343	0.564362	0.998999	Cassette
nSyb	chr3L:1632199-1632211	12	21::36	38::42	5505::3470	6034::3799	0.583071	0.5645	0.998999	A3SS
trol	chrX:2475824-2476029	49	7::2790	3::3042	2396::1139	2747::1064	0.656684	0.564545	0.998999	Cassette
CG8312	chr3R:9607913-9607974	2	83::51	94::82	32::98	45::108	0.579846	0.564632	0.998999	Cassette
Rack1	chr2L:7825769-7825776	3	54::154	93::228	23481::10869	26124::12281	0.646949	0.564637	0.998999	A3SS
trpl	chr2R:9755513-9755759	2	63::10228	55::12258	6032::15117	6303::19913	0.639533	0.564962	0.998999	Cassette
Spn42Da	chr2R:6878439-6878641	2	63::613	86::588	279::2975	273::3077	0.660753	0.565281	0.998999	AltStart
Fas1	chr3R:16635546-16635700	11	165::1412	260::1513	9501::7983	10894::8956	0.635342	0.56539	0.998999	Cassette
l(2)k14710	chr2R:6210825-6210855	6	62::63	77::87	80::161	113::184	0.618279	0.565575	0.998999	A3SS
CG5065	chr2R:16618376-16618456	2018-05-06	231::49	258::47	58::1080	60::1273	0.571505	0.565615	0.998999	AltStart
CG14636	chr3R:4212490-4212570	2018-01-02	494::28	681::24	45::507	49::705	0.586392	0.566057	0.998999	AltEnd
Pgd	chrX:2147175-2147354	3	364::34	511::56	404::1501	491::1729	0.585562	0.566552	0.998999	A3SS
CG7675	chr3R:18380213-18380354	3	174::57	241::126	50::300	82::402	0.629519	0.566853	0.998999	Cassette
Nc73EF	chr3L:16964918-16964978	14	16::3019	32::3154	6022::4552	6241::4825	0.591849	0.567185	0.998999	Cassette
crc	chr2L:21315020-21315501	5	14::12	12::25	919::733	929::761	0.597848	0.567589	0.998999	A3SS
kst	chr3L:3367153-3367215	17	225::1007	172::694	780::739	466::597	0.81558	0.567613	0.998999	Cassette
Unc-115a	chr3R:9695439-9695523	12	11::1032	31::1074	460::631	457::691	0.682472	0.567937	0.998999	A3SS
CG4962	chr3L:16295195-16295237	2	52::4375	59::3573	2267::2109	1872::1588	0.573346	0.568014	0.998999	IR
CG33275	chr3L:7637601-7637621	16-17	219::108	218::136	95::285	72::280	0.568834	0.568017	0.998999	Cassette
sowah	chr3L:12538996-12539041	11	39::241	55::232	158::233	149::251	0.587389	0.568759	0.998999	Cassette
form3	chr3L:7117318-7117536	5	1615::52	1775::78	86::1163	98::1233	0.642117	0.569191	0.998999	Cassette
Map205	chr3R:32061446-32061511	2	791::194	721::250	109::476	140::465	0.57471	0.569444	0.998999	Cassette
CG10082	chr2R:21653639-21654063	4	652::720	640::842	1034::506	1250::548	0.757029	0.569517	0.998999	AltStart
Mef2	chr2R:9918628-9918641	12	16::1441	19::1604	1173::808	1312::908	0.588498	0.569735	0.998999	Cassette
ytr	chr2R:23850733-23850753	4	51::72	75::47	201::291	209::278	0.580105	0.569889	0.998999	A5SS
Mapmodulin	chr2R:17868287-17868369	5	10::1314	20::1642	623::823	795::946	0.604273	0.570504	0.998999	Cassette_multi
plx	chr3R:5706273-5706353	2018-04-05	545::7	659::4	106::710	71::734	0.777032	0.570511	0.998999	AltStart
Ndae1	chr2L:7233681-7233806	9	87::45	126::62	109::340	111::387	0.624119	0.570706	0.998999	Cassette
Nedd4	chr3L:17542551-17542812	15	13::42	2::37	736::680	395::460	0.594773	0.570802	0.998999	Cassette_multi
Pp1-87B	chr3R:12424122-12424222	2	12::17	15::8	2070::4009	2009::4085	0.749911	0.570872	0.998999	A5SS
cac	chrX:11971043-11971459	16	14::89	28::75	86::675	112::644	0.579484	0.570999	0.998999	A5SS
CG32521	chrX:21206477-21206584	7	81::4689	59::5065	13705::4528	14695::4730	0.57112	0.571012	0.998999	Cassette
chn	chr2R:15138818-15138944	4	5::6	10::12	857::818	925::853	0.64371	0.571051	0.998999	A3SS
CG7971	chr3L:1660857-1661109	7	1312::1141	1406::1251	834::1229	920::1301	0.79921	0.571289	0.998999	IR
psq	chr2R:10614814-10614824	15	17::7	15::5	616::642	642::763	0.631303	0.571622	0.998999	A5SS
B52	chr3R:13665590-13665689	8	19::3919	28::4674	3743::4945	4044::4951	0.745628	0.572593	0.998999	Cassette
CG5010	chrX:17149892-17149969	2	60::83	74::114	28121::5438	38575::8188	0.708154	0.572655	0.998999	A5SS
CG9689	chrX:9882816-9882856	2	272::8	283::3	247::556	263::739	0.587543	0.572688	0.998999	A3SS
CG43897	chr3L:9816062-9816357	2	11::72	7::125	51::5327	101::6157	0.703394	0.572816	0.998999	AltStart
CG11984	chr3R:9012948-9013039	7	6::541	11::609	258::541	306::539	0.576031	0.572924	0.998999	IR
Myb	chrX:15857641-15857677	1	243::21	295::9	459::111	469::120	0.654689	0.572991	0.998999	A5SS
CG32521	chrX:21206005-21206477	7	15::20011	5::21280	7899::5653	8601::5867	0.582277	0.573037	0.998999	IR
GABA-B-R3	chr2L:750846-750926	2018-02-03	7::33	9::78	98::282	168::301	0.694407	0.573065	0.998999	AltStart
prom	chr2R:24423184-24423371	5	26::1402	30::1801	829::308	1022::347	0.575396	0.573702	0.998999	Cassette
CG14446	chrX:6234290-6234370	14	7::5	3::10	832::648	689::711	0.777093	0.573811	0.998999	AltEnd
ps	chr3R:9446497-9447629	12	895::2612	982::2859	1414::1582	1448::1710	0.622721	0.573837	0.998999	IR
Ih	chr2R:14299481-14299521	21	11::26	13::18	263::242	337::273	0.626138	0.57408	0.998999	A3SS
pgant5	chr2L:5075649-5075829	8	188::168	249::190	141::270	144::297	0.654513	0.574613	0.998999	Cassette
CG12605	chr3L:3957091-3959534	6	8::3	3::11	451::475	467::512	0.590667	0.574841	0.998999	A5SS
CG42339	chrX:10968276-10968535	7	5::894	7::1029	398::236	465::273	0.593152	0.574866	0.998999	IR
tgo	chr3R:9018123-9018298	2	6::1388	8::1744	421::610	570::672	0.59316	0.574875	0.998999	IR
jim	chr3L:22800850-22801054	4	121::23	142::20	76::278	113::283	0.59219	0.575306	0.998999	A5SS
CG32082	chr3L:11158342-11158425	4	7::764	4::835	409::605	452::513	0.777422	0.575532	0.998999	Cassette
blw	chr2R:22801854-22801991	4	36::11658	34::13580	5334::11639	6200::12925	0.59696	0.575718	0.998999	IR
qkr58E-3	chr2R:22409944-22410020	6	5::780	8::816	1052::526	1067::527	0.580604	0.576027	0.998999	A3SS
osa	chr3R:17693715-17693858	14	1386::15	1591::23	864::478	941::480	0.666065	0.576062	0.998999	A5SS
Blimp-1	chr3L:5645266-5645304	7	98::52	84::84	27::541	46::602	0.576257	0.576154	0.998999	Cassette
CG45186	chr3L:2444499-2445928	17	1441::10	1272::7	637::1304	683::1651	0.590878	0.576244	0.998999	A3SS
aPKC	chr2R:14947179-14947300	13	451::325	432::377	335::770	350::837	0.626269	0.576397	0.998999	Cassette
CG17684	chr2R:2261736-2261770	2018-01-02	57::29	87::30	36::87	41::103	0.593571	0.576461	0.998999	Cassette
DIP1	chrX:21626559-21626890	4	75::1449	114::1422	1475::3987	1373::3825	0.802616	0.576652	0.998999	A3SS
PIP5K59B	chr2R:22879562-22879778	13	20::3859	18::4400	2233::2040	2510::2151	0.658737	0.576903	0.998999	Cassette_multi
CR43468	chr2R:12875779-12875842	1	38::137	28::257	84::107	141::107	0.73189	0.577195	0.998999	IR
Ih	chr2R:14285734-14285757	4	17::14	17::19	638::575	766::678	0.62957	0.577219	0.998999	A5SS
CG43427	chr3R:4706392-4706472	2018-12-13	362::17	322::14	64::680	37::672	0.581782	0.57723	0.998999	AltStart
Pvr	chr2L:8228083-8228257	6	555::52	368::61	61::471	64::350	0.649744	0.577346	0.998999	Cassette
CG12991	chrX:17598184-17598190	7	145::114	171::169	145::270	175::336	0.655871	0.577349	0.998999	A5SS
CG5010	chrX:17149183-17149476	1	576::24	635::32	111::114	105::129	0.615219	0.578485	0.998999	A5SS
CG7997	chr2R:16343324-16343367	2	12::766	8::690	399::1418	352::1540	0.579747	0.578606	0.998999	IR
CG9674	chr3L:16794837-16794839	6	681::1107	717::1170	144::822	142::871	0.596666	0.57874	0.998999	Cassette
Pvr	chr2L:8221967-8222114	22	324::96	191::95	348::272	224::169	0.853825	0.578861	0.998999	A3SS
toc	chr2L:3108725-3108861	5	18::4719	16::5491	2356::830	2677::944	0.711968	0.578982	0.998999	Cassette
metro	chr2R:11228116-11228437	7	14::651	15::659	426::353	457::450	0.630586	0.579075	0.998999	Cassette
RhoBTB	chr3L:20381547-20381568	13	90::261	80::211	233::502	215::463	0.648397	0.579581	0.998999	A3SS
Nedd4	chr3L:17541301-17541310	12	1897::15	2144::21	2102::1696	2379::1895	0.620753	0.579611	0.998999	A3SS
Jupiter	chr3R:11593322-11593354	5	580::3014	551::3546	1666::3532	1934::4055	0.59773	0.579906	0.998999	Cassette_multi
CG32772	chrX:4913732-4913783	7	19::1501	33::1613	1298::867	1444::938	0.605679	0.580022	0.998999	A5SS
Gpdh	chr2L:5947332-5948407	6	2965::5848	3029::6544	2096::2336	2190::2583	0.724099	0.580183	0.998999	IR
Pfrx	chrX:19508446-19508593	7	48::20	75::24	4584::2873	5595::3272	0.598203	0.580428	0.998999	A3SS
sea	chr3R:11563226-11563292	3	66::34	42::40	23::3060	15::4159	0.65321	0.580929	0.998999	AltStart
cpx	chr3R:4281686-4281766	3	1535::26	1941::29	1016::4518	818::4809	0.704091	0.581176	0.998999	AltStart
CG42748	chr2L:22160190-22160349	14	133::878	169::950	401::353	450::375	0.648451	0.58126	0.998999	Cassette
fne	chrX:12949763-12949938	10	50::3787	65::3281	2052::372	1784::416	0.581688	0.581337	0.998999	IR
fwe	chr3L:15811220-15811429	5	368::600	471::763	483::1858	544::2135	0.655614	0.582381	0.998999	Cassette_multi
Su(z)2	chr2R:12997123-12997212	2	16::26	10::35	25::121	28::101	0.608464	0.582449	0.998999	AltStart
CG7149	chr2L:7786424-7786990	8	19::425	37::529	257::137	284::182	0.600147	0.582571	0.998999	IR
cora	chr2R:19235763-19236208	5	7::3940	11::3811	2925::1271	2658::1402	0.618205	0.583005	0.998999	Cassette
Task6	chr3R:13669947-13669979	2018-06-07	185::17	255::12	33::224	43::285	0.600687	0.583187	0.998999	Cassette
CG42492	chrX:5637535-5637594	8	1326::6	914::12	81::1117	67::1052	0.59514	0.583306	0.998999	AltStart
Moca-cyp	chr3R:28342683-28342809	6	10::676	11::729	401::427	437::430	0.723331	0.583411	0.998999	Cassette
CG43795	chr2R:23485014-23485123	9	9::65	11::105	54::245	76::330	0.625988	0.583412	0.998999	Cassette
GC	chr3L:1627110-1627128	2018-01-02	16::17	15::30	1649::2013	1586::2040	0.614755	0.583582	0.998999	A5SS
gol	chr2R:25073278-25075640	4	36::2213	38::2391	1856::1888	1767::2167	0.60067	0.584275	0.998999	Cassette_multi
Aats-asp	chr2R:12879287-12879367	2018-01-02	214::31	261::42	181::4700	125::5101	0.584823	0.584326	0.998999	AltEnd
CG17816	chr3R:7858219-7858448	16	4::379	6::532	4399::452	5115::498	0.658135	0.584345	0.998999	Cassette
Teh3	chr3L:4183189-4183232	2018-01-02	349::80	365::115	103::566	88::637	0.588158	0.584456	0.998999	Cassette
Mgat2	chr3R:30019751-30019831	2018-01-02	305::18	307::19	91::1028	61::1150	0.690223	0.584974	0.998999	AltStart
kappaB-Ras	chr2R:7444285-7444349	2	4863::346	5515::563	602::1553	767::1710	0.8064	0.585099	0.998999	IR
wake	chr3R:22667038-22667078	7	11::13	10::7	23::20	16::27	0.630864	0.585129	0.998999	A5SS
RpL7A	chrX:6531984-6532105	5	23::165499	24::183709	67773::93159	74985::103815	0.585855	0.585769	0.998999	IR
fs(1)h	chrX:8051359-8051371	9	29::54	23::79	37::118	25::124	0.652561	0.585784	0.998999	A5SS
ced-6	chr2R:9435606-9435647	7	18::4332	14::4148	2046::4228	1904::4287	0.623958	0.585934	0.998999	IR
gish	chr3R:16300569-16300662	19-20	36::1875	30::1488	257::1274	252::1341	0.62181	0.586007	0.998999	MXE
AGBE	chr2R:13173111-13173285	3	12::18	22::17	861::1277	1078::1553	0.606451	0.586365	0.998999	A3SS
CG44247	chr2R:24879804-24879880	3	13::18	16::28	3341::2002	3580::1949	0.60355	0.586528	0.998999	A3SS
mtd	chr3R:5294585-5294794	21	5::5	8::7	686::1237	774::1388	0.61803	0.586811	0.998999	A3SS
Stat92E	chr3R:20541680-20542092	3	396::97	496::88	100::1855	86::1771	0.758534	0.587135	0.998999	Cassette
CG16779	chr3R:9467980-9467991	11	22::21	41::12	67::157	78::171	0.762484	0.587522	0.998999	A5SS
Pde8	chr2R:23659505-23659699	3	340::35	373::43	22::423	26::434	0.66716	0.588021	0.998999	AltStart
Lsd-2	chrX:15074100-15074374	2	76::3890	97::4530	6347::4301	7330::4477	0.646654	0.588301	0.998999	Cassette
CG31710	chr2L:9704066-9704307	2	160::413	235::595	333::245	390::305	0.688111	0.588598	0.998999	AltStart
CG2016	chr3R:4960022-4960605	3	3050::14	3774::31	704::4976	679::6412	0.606714	0.588876	0.998999	A3SS
CG11796	chr3L:20439554-20439772	1	76::106	35::94	108::99	78::64	0.735572	0.589039	0.998999	IR
Mef2	chr2R:9934319-9940953	4	79::47	70::26	214::454	195::499	0.606715	0.589439	0.998999	MXE
CG13937	chr3L:1878356-1878559	4	912::1363	1063::1595	883::1611	1073::1745	0.593913	0.589608	0.998999	Cassette
CG11486	chr3L:3085326-3085360	11	7::5156	5::5525	2677::2230	2869::2408	0.614275	0.589705	0.998999	IR
CG43078	chr3L:8588888-8589260	8	2075::1441	2411::1399	723::1740	722::1854	0.746067	0.590403	0.998999	Cassette
CG8177	chr3L:9781503-9781520	13-14	679::179	749::248	183::1393	227::1638	0.607441	0.590595	0.998999	Cassette
CG32264	chr3L:3723639-3723872	14	25::938	28::1063	877::535	964::634	0.655836	0.590657	0.998999	Cassette
CG43729	chr2R:15453741-15455754	14	292::297	337::290	221::579	150::589	0.59132	0.590771	0.998999	Cassette
Tsf1	chrX:18389813-18389965	4	153::65518	165::63959	27136::36947	25952::36705	0.627283	0.591199	0.998999	IR
Hrb27C	chr2L:6925579-6926352	2018-07-08	12::23	9::23	1199::1165	1322::1486	0.609988	0.591374	0.998999	Cassette
kis	chr2L:231948-232101	6	0::215	0::216	98::242	91::224	0.703512	0.591847	0.998999	Cassette
inaF-A	chrX:11725809-11725888	3	30::39	47::19	6048::9753	6189::9906	0.671899	0.59212	0.998999	A3SS
l(2)k09913	chr2R:23070991-23071002	8	17::39	47::39	5636::5278	6977::6617	0.608921	0.592204	0.998999	A5SS
CG11883	chr2R:10637521-10637728	4	46::583	52::528	217::430	196::432	0.678745	0.592222	0.998999	Cassette
CG1513	chr2R:9884002-9884085	14	103::275	111::213	147::285	111::274	0.718866	0.592628	0.998999	IR
nAChRalpha6	chr2L:9825297-9825341	5	88::208	85::264	99::188	97::210	0.608989	0.592717	0.998999	MXE
heph	chr3R:31865751-31865763	25	885::711	941::937	761::1129	824::1275	0.711991	0.5929	0.998999	A5SS
GABPI	chr2L:3030947-3031000	1	178::51	223::24	57::538	44::585	0.835005	0.593166	0.998999	IR
eag	chrX:14993446-14993452	8	1301::107	756::84	1399::1189	825::729	0.645054	0.593453	0.998999	A3SS
CG30389	chr2R:21158215-21158295	2018-02-03	122::88	85::103	148::287	158::294	0.621196	0.593591	0.998999	AltStart
Rab3-GEF	chrX:15101600-15101695	15	134::581	102::614	280::591	302::510	0.59685	0.593654	0.998999	Cassette
PGRP-LB	chr3R:11454082-11454225	3	215::310	249::391	531::273	426::307	0.621377	0.594269	0.998999	A5SS
CG9003	chr2R:11641904-11641946	12	238::346	247::418	200::731	242::721	0.686331	0.594285	0.998999	IR
CdsA	chr3L:8131069-8131373	8	4::6746	6::7540	2126::3465	2440::3956	0.610871	0.594342	0.998999	IR
Rbp9	chr2L:2960690-2960985	5	59::15095	56::15128	4697::4328	4688::4167	0.640851	0.594461	0.998999	Cassette_multi
CG7430	chr3L:17848274-17849002	3	45::6214	59::7413	2750::2168	3303::2870	0.599988	0.5947	0.998999	IR
hoe2	chr2L:4936078-4936113	1	16::512	14::740	96::673	97::907	0.656197	0.595404	0.998999	A5SS
CLIP-190	chr2L:17398854-17398895	8	600::2515	570::2945	1212::2488	1394::2538	0.609136	0.595662	0.998999	Cassette_multi
Arr1	chr2L:18078943-18079460	3	31::434290	30::480721	246445::201283	269885::225993	0.608353	0.595695	0.998999	IR
CG12071	chr3R:30880763-30881027	1	0::208	0::86	118::4055	60::4221	0.655102	0.596099	0.998999	AltStart
CG42672	chr2R:21296883-21296905	2018-01-02	45::17	40::14	43::129	34::114	0.612769	0.596422	0.998999	Cassette
trio	chr3L:1000378-1000567	14	2171::94	2185::105	82::759	59::802	0.6425	0.596507	0.998999	AltStart
ps	chr3R:9445353-9445371	11	26::37	31::47	3011::3156	3295::3618	0.649793	0.596935	0.998999	A5SS
sun	chrX:15848298-15848347	3	4376::2114	4995::2353	1114::3801	1172::4335	0.59908	0.596978	0.998999	Cassette
Octbeta1R	chr3R:22515302-22515469	8	156::134	161::109	114::281	87::322	0.670933	0.597165	0.998999	Cassette
Pk17E	chrX:18795909-18796023	2018-08-09	194::212	324::293	21194::20718	27657::28400	0.598364	0.598119	0.998999	Cassette
ZnT63C	chr3L:3312815-3312831	10	415::53	577::80	483::384	612::565	0.631044	0.598121	0.998999	A3SS
Atpalpha	chr3R:20958249-20958337	2018-02-03	14097::39	16447::34	1577::8180	1300::9296	0.774498	0.598817	0.998999	Cassette
RpS7	chr3R:30208198-30208298	3	112::112	116::100	101926::106358	108453::105467	0.682166	0.599795	0.998999	A3SS
ND75	chrX:8250953-8251129	3	58::850	76::1003	1083::1072	1337::1184	0.675897	0.600015	0.998999	Cassette
Pino	chr2L:1115473-1115575	7	8::19811	19::32777	9173::5269	15034::8764	0.612759	0.600018	0.998999	IR
Fkbp14	chr2R:21488019-21488070	6	3766::40	3125::71	4118::5986	3695::6413	0.604243	0.600391	0.998999	A5SS
E2f1	chr3R:21623307-21623525	11	5::2653	11::2961	1097::749	1245::910	0.615718	0.600478	0.998999	IR
Slob	chr2L:7657185-7657235	6	2132::102	2626::110	466::5817	319::6496	0.846643	0.600521	0.998999	Cassette
CG7185	chr3L:8313011-8313151	3	88::864	131::968	692::635	673::686	0.664508	0.600963	0.998999	Cassette
PyK	chr3R:22370791-22370905	3	72::51	81::56	16599::5087	18837::5985	0.648113	0.601009	0.998999	A5SS
CG45086	chr2R:12615749-12615829	2018-02-03	666::197	736::284	145::595	161::605	0.626006	0.601435	0.998999	AltStart
CG7834	chr3R:29801866-29801928	3	1959::22069	2007::23458	11511::9171	12161::10125	0.614242	0.601515	0.998999	IR
Mmp1	chr2R:24674973-24675063	7	343::358	316::432	814::797	810::844	0.7782	0.60198	0.998999	A5SS
mim	chr2R:6935215-6935295	7	784::855	825::738	669::1231	480::1180	0.768008	0.602072	0.998999	Cassette
CG31100	chr3R:9001643-9001723	2018-02-03	40::40	56::76	130::438	158::431	0.613264	0.602222	0.998999	AltStart
prom	chr2R:24420304-24420829	9	26::1442	30::2030	833::308	1029::347	0.602504	0.60225	0.998999	Cassette
D19B	chr3L:6182607-6182653	2	6::634	12::741	295::232	343::265	0.603128	0.602564	0.998999	IR
Trpm	chr2R:15269533-15269757	31	142::61	154::78	65::244	85::267	0.619052	0.602586	0.998999	Cassette
shot	chr2R:13897548-13897701	20	1171::90	1176::117	46::1190	56::1204	0.660742	0.603305	0.998999	AltStart
Jupiter	chr3R:11591995-11592244	7	769::6796	908::8384	603::2748	608::3222	0.664093	0.60347	0.998999	Cassette
CG6543	chr2R:13854224-13854298	1	465::35	450::25	66::2084	59::2233	0.695303	0.603645	0.998999	IR
Mef2	chr2R:9928900-9929615	5	309::272	274::344	169::454	189::499	0.833825	0.603862	0.998999	AltStart
CG43740	chrX:10344148-10344169	2018-03-04	245::33	279::36	178::358	195::371	0.619597	0.60394	0.998999	Cassette
Sec31	chr2R:8897567-8897630	8	65::1388	58::1456	1699::1033	1688::1130	0.625357	0.603995	0.998999	Cassette
CG7408	chr3L:17879878-17879977	2	48::4	31::8	47::62	25::52	0.670077	0.604143	0.998999	A3SS
CG6126	chr3R:16199076-16199180	3	7::1083	6::1661	623::1676	986::2429	0.604875	0.604206	0.998999	IR
CG6424	chr2R:17707270-17707373	4	59::28277	75::31980	16351::6158	18427::6605	0.619808	0.604224	0.998999	IR
Galphaq	chr2R:12615787-12615829	2	666::197	736::284	208::88	221::98	0.630936	0.604471	0.998999	AltStart
PP2A-B'	chr3R:18169484-18169657	4	19::57	45::39	323::334	309::314	0.710944	0.60495	0.998999	A3SS
Ehbp1	chr2R:17009501-17010053	11	44::257	63::295	266::372	280::368	0.610484	0.605347	0.998999	A5SS
CG34398	chr2L:8927552-8927707	7	27::2062	33::1987	814::291	805::309	0.663162	0.605413	0.998999	Cassette
Eph	chr4:618348-618476	10	5::483	5::619	274::512	346::475	0.729926	0.605886	0.998999	Cassette
CG2233	chrX:8036003-8036020	5	71::39	87::34	138492::50293	118918::43408	0.750414	0.605974	0.998999	A3SS
ena	chr2R:19141770-19141846	1	28::0	31::0	17::19	33::22	0.677781	0.606181	0.998999	A5SS
Glut1	chr3L:959660-959970	4	579::33	633::52	32::329	42::367	0.664063	0.60624	0.998999	AltStart
BM-40-SPARC	chr3R:26869564-26869694	4	37::12249	43::14593	6372::5751	7510::6737	0.621896	0.606619	0.998999	IR
gprs	chr2R:16645657-16645707	9	10::210	1::241	656::296	809::322	0.623441	0.606954	0.998999	Cassette
CG42846	chr3L:230468-230548	3	9::10	3::10	1505::3638	1614::3190	0.71384	0.607555	0.998999	AltEnd
ckn	chr2R:14978837-14979002	8	249::11	294::5	420::189	475::220	0.621337	0.607865	0.998999	A3SS
CG1440	chrX:8438708-8439037	2	17::0	27::0	118::459	85::496	0.651224	0.608004	0.998999	AltStart
veli	chr3R:25064994-25065148	2	988::52	1360::32	75::812	79::1001	0.801623	0.608095	0.998999	IR
Gdh	chr3R:23942594-23942793	1	21902::34	26387::30	19139::10938	22306::12406	0.63491	0.608149	0.998999	A5SS
CG44085	chr2L:13274990-13275061	10	1134::12	1100::16	28::1036	16::1009	0.61211	0.60832	0.998999	Cassette
Hrb27C	chr2L:6926130-6926434	7	22::2323	18::2310	1920::1099	2091::1332	0.622222	0.608356	0.998999	IR
inaE	chrX:13805452-13805475	13	1154::927	1287::1059	466::1432	522::1556	0.623416	0.608887	0.998999	Cassette_multi
Unc-115a	chr3R:9697908-9697964	5	526::246	567::353	8::33	16::37	0.624984	0.609014	0.998999	Cassette
pros	chr3R:11375838-11376322	6	183::1321	230::1282	673::448	713::457	0.855512	0.609236	0.998999	IR
CG34394	chr2L:3367904-3368194	4	585::478	624::574	281::468	302::534	0.722053	0.609312	0.998999	Cassette
CG17549	chr2L:19389927-19389936	1	355::740	283::686	491::531	445::502	0.665075	0.609892	0.998999	A5SS
Slob	chr2L:7647196-7647204	18	21::20	26::16	22675::23942	24040::25309	0.633194	0.609908	0.998999	A5SS
rdgA	chrX:8912684-8912944	3	80::291	48::317	317::1004	328::1064	0.711471	0.610147	0.998999	AltStart
5PtaseI	chr3R:25042824-25042878	2018-07-08	967::10	997::20	37::432	42::413	0.6215	0.610368	0.998999	Cassette
Cf2	chr2L:4880294-4880378	3	243::377	279::340	1064::787	967::613	0.640807	0.61045	0.998999	A5SS
bon	chr3R:20609940-20609964	8	149::58	128::92	159::565	148::686	0.703534	0.610682	0.998999	A3SS
CG9132	chrX:16797104-16797792	5	22::328	15::329	628::2004	713::2218	0.611158	0.610749	0.998999	IR
Ih	chr2R:14289539-14289659	7	2175::234	2879::314	169::1140	208::1264	0.638099	0.610821	0.998999	AltStart
RpL28	chr3L:3222153-3222295	4	214::33	295::17	15::12362	12::12632	0.661644	0.610856	0.998999	AltStart
CG42668	chr3R:20319769-20320000	7	7::1269	6::1461	643::330	721::420	0.661317	0.610859	0.998999	Cassette
CG8929	chr2R:20328339-20329021	3	15::2631	15::2558	2079::692	2066::633	0.629662	0.610902	0.998999	A5SS
pre-mod(mdg4)-W	chr3R:21366761-21366974	3	212::768	276::619	394::507	327::507	0.831562	0.611206	0.998999	IR
klg	chr3R:22953001-22953468	4	5::1284	8::1655	705::525	919::626	0.63991	0.611212	0.998999	Cassette_multi
Tpi	chr3R:30133840-30133883	2	18::14	23::17	14258::3326	16128::3480	0.666892	0.611538	0.998999	A5SS
CG6656	chr3R:21876761-21876898	5	48::3613	16::5054	1941::2682	2499::3349	0.660184	0.611638	0.998999	Cassette
CG4896	chr2L:1179452-1179525	6	25::169	13::205	167::150	184::154	0.635876	0.61179	0.998999	Cassette
brm	chr3L:15982568-15982803	1	36::34	42::18	26::470	16::522	0.799991	0.612227	0.998999	IR
dlg1	chrX:11397970-11398183	19	179::993	166::1231	595::478	725::485	0.625895	0.612453	0.998999	Cassette
Sh	chrX:17961633-17967225	12	388::320	316::413	38::377	31::347	0.855718	0.612587	0.998999	AltStart
CG34398	chr2L:8926647-8927003	5	27::1209	33::1167	723::291	649::309	0.732779	0.612608	0.998999	Cassette
Capa	chr3R:29914877-29914889	before first	17::17	11::17	10973::5133	12434::5818	0.627789	0.612837	0.998999	Cassette
sgg	chrX:2634638-2634718	2018-02-03	137::19	159::13	23::947	19::1122	0.637834	0.612923	0.998999	AltStart
CG32809	chrX:1685187-1685535	8	550::122	595::98	219::771	210::809	0.739116	0.612961	0.998999	Cassette
capu	chr2L:3879652-3880067	9	471::113	518::108	52::626	49::609	0.76671	0.613094	0.998999	AltStart
bol	chr3L:9112162-9112368	7	904::155	1091::218	64::1025	91::1221	0.690315	0.61312	0.998999	Cassette
CG10863	chr3L:3941372-3941569	5	11::8	15::10	11813::4158	13207::4822	0.628404	0.613507	0.998999	MXE
yki	chr2R:24067465-24067849	1	2692::30	2752::25	2862::980	3124::1104	0.626177	0.613578	0.998999	A5SS
Mtch	chr3L:184669-184681	1	104::65	105::113	132::96	169::114	0.631314	0.613697	0.998999	A5SS
cpx	chr3R:4295120-4295173	10	96::1439	144::1582	11583::5481	12765::5603	0.628548	0.613741	0.998999	Cassette
Rbp1-like	chrX:13381295-13381701	2018-02-03	187::84	183::99	1276::567	1173::604	0.629426	0.613943	0.998999	Cassette
PpV	chrX:6372276-6372538	3	175::15	211::7	456::427	500::462	0.72424	0.614203	0.998999	A5SS
Pgi	chr2R:8912727-8913118	3	72::39517	40::43028	23342::22135	25658::23538	0.643134	0.61442	0.998999	IR
Hn	chr3L:7760984-7761277	2	1314::31	1118::46	160::8555	135::7067	0.726569	0.614427	0.998999	Cassette
ltd	chr2R:9185217-9185924	2	1::548	5::722	380::1903	525::2110	0.632534	0.614455	0.998999	Cassette
bru-3	chr3L:13540564-13540641	16	193::1000	289::1198	637::1105	758::1319	0.63979	0.614636	0.998999	Cassette
slo	chr3R:24700706-24700729	25	38::85	36::93	485::504	421::519	0.616066	0.614901	0.998999	Cassette
Sdc	chr2R:21398065-21398583	6	1154::684	1406::651	412::1537	423::1817	0.77243	0.614938	0.998999	Cassette
Atpalpha	chr3R:20957897-20957902	2	75::117	105::148	31757::27810	37554::32922	0.633476	0.614964	0.998999	A5SS
Moe	chrX:8875707-8875738	13	28::22	23::30	2116::1900	1874::1720	0.669295	0.615219	0.998999	A5SS
mbf1	chr3L:16574976-16575113	3	381::5	378::9	454::376	261::328	0.669794	0.615461	0.998999	A5SS
Ca-P60A	chr2R:23931143-23932248	9	91::16253	117::17826	13449::19867	15458::22516	0.61667	0.615734	0.998999	IR
CG8397	chr2R:16016748-16016790	1	5::16575	12::15631	8002::4942	7523::5034	0.644857	0.615965	0.998999	IR
CG6762	chrX:17857358-17857473	2	50::138	71::120	70::221	65::235	0.798038	0.61607	0.998999	IR
CG33156	chr2R:13551952-13552018	2018-02-03	302::47	466::43	39::313	36::367	0.637166	0.616352	0.998999	Cassette
CG9636	chr3R:8241365-8241391	5	6::7	7::15	996::1545	977::1630	0.6396	0.616359	0.998999	A3SS
CG42388	chrX:9042644-9042791	4	60::16	57::41	68::147	80::143	0.6523	0.616853	0.998999	AltStart
Mnn1	chr2L:7057224-7057348	2	278::37	267::35	319::431	293::440	0.636579	0.617149	0.998999	A3SS
mxt	chr2L:4845458-4845521	5	6::2201	9::2389	1122::2059	1204::2383	0.659688	0.617457	0.998999	IR
CG34384	chr3R:7849235-7849357	12	889::20	946::42	28::688	36::785	0.641886	0.61746	0.998999	Cassette
CG2519	chr3R:5545671-5545742	4	280::645	319::820	475::858	492::818	0.632226	0.617469	0.998999	Cassette
Gpo-1	chr2R:15861639-15861718	3	231::568	249::729	517::1996	718::2718	0.629856	0.61752	0.998999	AltStart
CR44969	chr2L:124580-124599	4	223::24	289::35	4603::4657	5102::5099	0.635812	0.617566	0.998999	A3SS
CG45086	chr2R:12618781-12618846	2018-09-10	451::317	563::337	602::595	640::605	0.629348	0.61772	0.998999	MXE
form3	chr3L:7118296-7118511	7	15::110	20::111	367::669	411::685	0.671026	0.618488	0.998999	A5SS
CG16974	chr2L:13185507-13185919	6	24::0	19::11	1139::941	1023::1028	0.622129	0.618725	0.998999	A3SS
yata	chr3R:29752830-29752879	9	446::3	558::7	396::579	471::602	0.632607	0.618776	0.998999	A3SS
C3G	chrX:6783610-6783778	16	3::1036	7::1008	428::546	417::549	0.706677	0.618809	0.998999	Cassette
mtacp1	chr3L:1330863-1330964	3	4152::3002	5207::3175	2677::4059	2827::4958	0.620158	0.619169	0.998999	Cassette
Gp93	chr3R:27950928-27951065	5	17::2038	21::2451	1748::2005	2145::2433	0.665885	0.619295	0.998999	Cassette
dop	chr3L:15573339-15574471	8	6::1559	6::1560	996::1633	1119::1578	0.633719	0.619296	0.998999	Cassette_multi
nAChRalpha6	chr2L:9819287-9819331	6	88::181	85::199	196::194	253::217	0.633447	0.619311	0.998999	Cassette
Rgk1	chr2R:19346053-19346219	3	161::83	208::95	51::197	56::243	0.677857	0.619863	0.998999	Cassette
ATPsyn-b	chr3L:9730788-9730900	3	6::33812	16::42406	16393::10897	20744::13591	0.645359	0.619934	0.998999	IR
CG34126	chr2L:4991385-4991436	18	1130::222	1089::187	297::846	307::861	0.636596	0.620984	0.998999	Cassette
sdt	chrX:8230614-8230766	16	299::83	319::104	102::538	80::514	0.672884	0.620999	0.998999	AltStart
Ate1	chr2R:20256608-20256629	3	2607::125	2017::127	677::1689	556::1384	0.689915	0.621116	0.998999	A3SS
CAP	chr2R:10300490-10300588	24	451::525	422::583	364::2757	415::3145	0.652843	0.62128	0.998999	Cassette
CG9676	chrX:16699510-16699651	2	94::50352	87::27545	35018::27389	17936::15368	0.827712	0.621364	0.998999	IR
sea	chr3R:11564614-11564666	2	27::105312	30::150179	48833::63217	69598::89479	0.623899	0.621405	0.998999	IR
skap	chr3R:8942275-8942355	2018-09-10	11::9	39::7	2596::6064	2742::7424	0.636448	0.621471	0.998999	AltEnd
CG32549	chrX:18391081-18391794	10	43::18572	42::19645	5249::5723	5466::6128	0.855039	0.621685	0.998999	IR
CG7834	chr3R:29802300-29802464	3	36::9	35::15	11890::4349	13373::4941	0.652343	0.621787	0.998999	A5SS
cac	chrX:11956922-11956924	25	100::59	105::82	17::173	20::190	0.636258	0.622057	0.998999	Cassette
CG6422	chr3R:25038516-25038653	3	89::204	102::156	95::122	76::121	0.748526	0.622091	0.998999	IR
Gyc88E	chr3R:15171936-15172024	2018-03-04	22::10873	18::10024	2022::1509	2083::1728	0.780276	0.622143	0.998999	MXE
CG10435	chr3R:8012808-8012920	1	8::1236	2::1294	478::558	477::571	0.634225	0.622197	0.998999	IR
fry	chr3L:9634404-9634433	26	91::26	131::21	36::281	30::284	0.636607	0.622451	0.998999	Cassette
Cyp4ae1	chrX:2179760-2179770	2	52::41	32::70	65::122	93::159	0.780083	0.622688	0.998999	A5SS
Ssadh	chr3R:25625120-25626167	3	9::1868	7::2230	1212::704	1479::796	0.636689	0.622696	0.998999	A3SS
Mhc	chr2L:16767777-16767959	3	20::44	35::23	22::5022	15::5737	0.686375	0.622755	0.998999	AltStart
CG11050	chr2L:6611406-6611611	2	118::713	155::647	354::1096	369::1253	0.698884	0.623352	0.998999	AltStart
Eph	chr4:615036-616181	7	5::544	5::603	264::512	275::475	0.637649	0.623573	0.998999	Cassette_multi
Sesn	chr2R:23714666-23714681	2	1608::30	1932::65	1253::899	1432::1040	0.708014	0.623613	0.998999	A3SS
Argk	chr3L:9062205-9062467	4	726::1262	988::1620	1213::29988	1365::35050	0.719326	0.623641	0.998999	Cassette
Pex7	chr3L:8648678-8648679	2018-01-02	1676::46	1932::60	322798::38070	357691::46218	0.637802	0.623738	0.998999	Cassette
nSyb	chr3L:1632300-1632454	12	23::1900	47::2120	5059::5597	5586::6137	0.665255	0.623816	0.998999	Cassette
CG8929	chr2R:20327867-20328134	2	164::621	218::704	1316::1791	1270::1787	0.625012	0.624463	0.998999	Cassette
CG42613	chr3R:18972418-18972680	17	11::1166	16::1495	2862::3837	3633::4670	0.655919	0.624517	0.998999	A5SS
CG5210	chr2R:16692437-16692497	3	32::32727	30::36469	16911::22687	18792::25428	0.637615	0.625136	0.998999	IR
fabp	chr3R:11564124-11564225	4	16::13496	15::18260	4174::35215	5518::49888	0.66541	0.625353	0.998999	IR
unc-104	chr2R:16765833-16766000	2	430::59	537::38	63::1702	58::1784	0.68225	0.625644	0.998999	AltStart
nec	chr2R:7156890-7157566	2	27::25512	45::26853	9356::6800	9773::7434	0.824787	0.625661	0.998999	IR
mbl	chr2R:17371725-17371794	2018-12-13	583::27	718::51	86::963	112::1040	0.632198	0.625736	0.998999	Cassette
Sh	chrX:17942198-17942228	23-24	211::17	199::8	217::562	213::588	0.652168	0.626039	0.998999	Cassette
repo	chr3R:18238131-18238535	2	5::971	13::1163	909::440	1186::464	0.638681	0.626153	0.998999	IR
CG8079	chr2R:15222044-15222425	6	21::125	8::197	110::168	154::178	0.744491	0.626383	0.998999	Cassette
Pdp1	chr3L:7828679-7828712	2018-05-06	2514::17	2666::19	15::2654	16::2943	0.635947	0.626398	0.998999	Cassette
drongo	chr2L:849899-850174	1	15::1440	21::1568	3280::3162	3516::3728	0.635417	0.626762	0.998999	Cassette
Msr-110	chr3L:5567446-5567489	7	54::229	123::257	47125::11999	45149::11186	0.810945	0.627534	0.998999	A3SS
lark	chr3L:7340718-7340770	4	55::1985	60::2352	2388::2466	2410::2517	0.64292	0.627573	0.998999	Cassette_multi
GC	chr3L:1626270-1626291	2018-01-02	24::19	17::22	3025::2902	2699::3013	0.628601	0.627751	0.998999	A3SS
Cnx99A	chr3R:29316047-29316169	10	8::16	3::36	5348::2869	6291::3034	0.649101	0.627792	0.998999	MXE
Ih	chr2R:14294093-14294188	13	2382::560	2492::698	404::2010	423::2132	0.657248	0.627819	0.998999	Cassette
Rim	chr3R:17887421-17887543	16	51::101	43::158	751::193	597::193	0.631126	0.627832	0.998999	Cassette
bru-3	chr3L:13651555-13651596	8	189::12	281::17	13::86	13::100	0.641581	0.627842	0.998999	Cassette
CG1416	chr2L:21758142-21758202	1	34::243	46::215	134::531	115::553	0.693739	0.627993	0.998999	IR
CG12605	chr3L:3954550-3957037	7	3::8	12::3	792::970	828::999	0.638341	0.628023	0.998999	A3SS
CG45050	chr3R:9358256-9358571	12	49::1423	70::1388	1642::478	1568::477	0.737681	0.628545	0.998999	Cassette_multi
Sec31	chr2R:8895787-8895843	6	565::679	526::750	359::974	392::969	0.645087	0.628616	0.998999	Cassette
CG9646	chr2R:17049526-17049577	2018-01-02	3153::119	3684::117	159::1502	152::1754	0.63528	0.628627	0.998999	Cassette
Nmnat	chr3R:24946476-24946643	5	352::270	289::287	479::433	478::406	0.684525	0.628916	0.998999	Cassette
CG42748	chr2L:22154798-22155408	10	27::1452	20::1785	822::638	897::711	0.817395	0.628919	0.998999	Cassette
Zw	chrX:19670828-19671023	5	20::935	15::1341	782::840	1011::1047	0.704811	0.629331	0.998999	A5SS
PPP4R2r	chrX:10479789-10479836	3	26::376	31::362	65::200	61::206	0.70991	0.629458	0.998999	A3SS
par-1	chr2R:19466156-19467813	6	1355::100	1565::57	33::782	22::722	0.856778	0.629629	0.998999	AltEnd
CG8086	chr2L:8252228-8252448	4	584::14	527::8	390::259	360::228	0.649577	0.629762	0.998999	A5SS
drongo	chr2L:836546-837038	3	46::1694	53::1932	2767::2566	3301::2566	0.654159	0.629797	0.998999	Cassette_multi
msn	chr3L:2561932-2562843	12	33::302	71::379	273::306	288::397	0.670128	0.629959	0.998999	Cassette
CAP	chr2R:10295291-10295323	20	185::564	266::646	299::641	355::742	0.643633	0.630082	0.998999	Cassette_multi
baz	chrX:17193313-17193417	9	96::22	136::20	103::50	51::51	0.691761	0.630162	0.998999	Cassette
CG13995	chr2L:6057743-6058247	3	6::615	9::679	374::838	467::1052	0.647724	0.63039	0.998999	A5SS
Pmp70	chrX:19758102-19758189	9	912::41	1063::51	778::1009	895::1226	0.68825	0.630408	0.998999	A3SS
Eb1	chr2R:6754180-6754438	8	45::1627	24::1663	785::1670	778::1860	0.701346	0.630627	0.998999	Cassette
CR45026	chr3L:5780774-5780837	1	1134::19	1303::15	58::1025	66::1153	0.727733	0.630836	0.998999	IR
mim	chr2R:6929823-6930098	13	795::2565	783::2969	2556::712	2718::723	0.727742	0.630856	0.998999	Cassette
CG11486	chr3L:3086398-3086514	13	9::3606	6::3103	2292::837	1996::856	0.750229	0.631222	0.998999	Cassette
CG1648	chr2R:9812724-9812774	2	4349::78	5027::82	353::2537	324::3137	0.849684	0.63156	0.998999	AltStart
par-1	chr2R:19472819-19472939	12	16::468	18::383	562::743	574::639	0.646725	0.631627	0.998999	Cassette
sgg	chrX:2677101-2677462	27	286::7	384::10	664::432	776::463	0.647162	0.631648	0.998999	A3SS
CG7971	chr3L:1658053-1658126	11	190::2992	161::2948	1543::3656	1498::3732	0.662955	0.632601	0.998999	IR
Nhe3	chr2L:6681065-6681093	9	19::8	21::17	1863::1508	2020::1632	0.646203	0.632855	0.998999	MXE
RpL6	chr3R:31595076-31595431	2	195::143980	274::163132	92774::48603	106935::55488	0.752653	0.632886	0.998999	IR
Mf	chr3R:15174238-15174343	10	24::8142	39::9867	11943::9964	14892::10250	0.761617	0.633049	0.998999	Cassette_multi
cno	chr3R:5184279-5184641	10	127::101	152::110	119::347	103::409	0.642508	0.633117	0.998999	Cassette_multi
Appl	chrX:531170-531189	2	492::14	542::19	55::1586	34::1791	0.794507	0.633599	0.998999	AltStart
Pkn	chr2R:9255513-9255663	14	87::16	234::13	3274::4127	4183::5233	0.699258	0.633815	0.998999	A5SS
CG7518	chr3R:13007392-13007400	14	430::137	522::134	79::415	70::436	0.647209	0.634054	0.998999	Cassette
Pk92B	chr3R:19886931-19886993	11	19::55	14::62	892543::257058	999984::277348	0.652102	0.634284	0.998999	MXE
hppy	chr2R:19223240-19224053	10	163::131	157::151	559::518	523::630	0.647649	0.634444	0.998999	A3SS
CG42750	chr2L:18201288-18201386	9	38::961	51::952	461::114	446::120	0.663812	0.634527	0.998999	Cassette
Tpi	chr3R:30133617-30133694	2	12::9	17::15	15525::15699	17269::17282	0.673626	0.634596	0.998999	A3SS
Akap200	chr2L:8427963-8428067	5	25::2563	42::2514	3218::3314	2991::3461	0.655354	0.634681	0.998999	A5SS
Dnz1	chr2L:10855951-10856098	2	5::1038	7::1615	974::3916	1296::4195	0.66145	0.634758	0.998999	A3SS
SC35	chr2L:12431682-12432122	5	780::719	761::928	202::627	238::603	0.851066	0.634856	0.998999	IR
CG14322	chr3R:17669112-17669183	8	0::153	1::201	73::584	97::600	0.648072	0.634885	0.998999	IR
moody	chrX:2046016-2046750	5	627::11	1089::11	1784::1087	2692::1576	0.85697	0.635157	0.998999	A5SS
up	chrX:13595150-13595242	10	57::5677	126::6283	2535::2153	2756::2268	0.660623	0.635177	0.998999	Cassette_multi
trio	chr3L:1003396-1003653	13	30::4027	40::4082	2390::1474	2573::1566	0.683851	0.635212	0.998999	Cassette
CG10137	chr2L:19531547-19531646	5	73::1113	97::1294	577::413	658::457	0.854963	0.635297	0.998999	IR
CG42674	chr3L:20152201-20152305	17	181::192	191::222	285::111	236::110	0.664345	0.635358	0.998999	Cassette
CASK	chr3R:21790709-21790738	16	383::819	463::985	445::991	536::1142	0.64841	0.635386	0.998999	Cassette
Tps1	chr2L:4390901-4390963	3	14::15	9::11	12843::16806	13132::17053	0.690226	0.635456	0.998999	A5SS
CG31460	chr3R:8562865-8562886	1	16::105	14::150	117::24	150::21	0.706495	0.635642	0.998999	A5SS
kay	chr3R:29790689-29790731	5	277::2881	258::3558	1452::396	1781::431	0.85547	0.635731	0.998999	IR
Fer1HCH	chr3R:30386256-30386319	5	61300::460	60585::349	7970::33205	7828::32765	0.649338	0.635735	0.998999	IR
Synj	chr2R:22080443-22080538	2	19::48	18::58	99::828	81::944	0.66043	0.635837	0.998999	AltStart
H	chr3R:20626015-20626213	5	7::204	16::252	78::272	95::301	0.635947	0.635942	0.998999	IR
simj	chr3L:10687052-10687076	5	163::148	220::178	205::301	254::379	0.6691	0.636027	0.998999	A3SS
CG7971	chr3L:1656001-1656163	2018-11-12	18::24	19::22	2221::2566	2231::2623	0.720264	0.636239	0.998999	Cassette
CG33298	chr2L:9519479-9519534	15	224::118	202::156	106::315	134::314	0.677891	0.636281	0.998999	A5SS
Mef2	chr2R:9919429-9919447	9	203::1245	258::1268	481::621	541::670	0.744995	0.636403	0.998999	A5SS
Synj	chr2R:22084627-22084911	5	3::7	8::9	1595::2440	1748::2750	0.67799	0.636724	0.998999	A3SS
hipk	chr3L:573760-573765	11	14::14	14::11	2207::3670	2159::3529	0.692838	0.637088	0.998999	A3SS
kis	chr2L:233997-234174	4	0::314	0::292	152::242	150::224	0.713094	0.637234	0.998999	Cassette
Pkn	chr2R:9255443-9255475	15	91::16	235::10	2672::2544	3241::3034	0.766231	0.637779	0.998999	A3SS
pyd	chr3R:8835277-8835510	15	197::1587	195::1780	1372::1730	1560::2057	0.695861	0.637826	0.998999	Cassette
Glut1	chr3L:987173-987439	22	118::22	140::24	149::1122	137::1225	0.638879	0.637937	0.998999	Cassette
Taf4	chr3L:16116032-16116241	5	142::1424	150::1385	1538::998	1584::1013	0.707305	0.638438	0.998999	Cassette
Tpr2	chr2L:16496769-16497151	2	260::38	303::35	20::801	15::975	0.747063	0.638458	0.998999	Cassette
Appl	chrX:575350-575362	12	2283::567	2581::748	1256::2696	1472::3183	0.698138	0.638548	0.998999	A5SS
PsGEF	chrX:2370068-2370228	15	4::234	14::293	208::834	244::1002	0.662223	0.638801	0.998999	A3SS
Hn	chr3L:7761480-7761505	3	66::200	23::170	110::8847	87::7300	0.689214	0.639286	0.998999	IR
CG8910	chr2R:16894173-16894240	2	4::1326	7::1460	589::325	655::343	0.658547	0.639403	0.998999	IR
sda	chr3R:26941462-26941833	8	53::849	39::912	423::506	452::556	0.762499	0.639409	0.998999	Cassette
Vha44	chr2R:16333780-16333982	2	227::45	200::17	23::504	15::533	0.698673	0.639643	0.998999	AltStart
CG1105	chr3R:7066531-7066606	2018-01-02	740::15	900::21	80::560	96::676	0.660985	0.63979	0.998999	Cassette
CG7971	chr3L:1656273-1656312	2018-11-12	16::17	23::45	9495::2799	9732::2882	0.652615	0.6398	0.998999	Cassette
ATPsyn-d	chr3R:19095021-19095074	1	37::32	52::51	27::34	36::50	0.649427	0.640008	0.998999	A5SS
CG33144	chr2R:10798259-10798339	2018-01-02	78::38	77::38	94::481	61::495	0.643557	0.640132	0.998999	AltStart
ico	chr2L:7220647-7220677	4	26::38	11::70	68::68	92::91	0.743437	0.640171	0.998999	A3SS
CG42540	chr3L:4577917-4577952	7	694::816	771::760	512::1731	507::1991	0.645105	0.640538	0.998999	Cassette
Hn	chr3L:7761505-7761563	3	66::1342	23::1162	199::10936	150::9028	0.840214	0.640609	0.998999	A3SS
Rab7	chr3R:23993179-23993276	2	994::3	887::1	61::3777	20::3715	0.774563	0.640797	0.998999	AltStart
CG1970	chr4:570597-570604	2	69::1665	80::2003	549::204	655::242	0.70285	0.641164	0.998999	A5SS
per	chrX:2692390-2692477	8	53::2125	107::2200	755::685	769::725	0.857754	0.641237	0.998999	IR
Caper	chr2L:7035407-7036242	6	10::95	8::104	225::2130	249::2382	0.650908	0.641522	0.998999	Cassette_multi
CG13305	chr3L:8645867-8646225	1	12::1258	17::1228	600::336	650::274	0.649321	0.641624	0.998999	IR
PP2A-B'	chr3R:18171274-18171312	5	458::59	447::47	47::725	42::730	0.654946	0.642321	0.998999	Cassette
5-HT1B	chr2R:19024989-19025026	7	24::18	32::6	32::51	16::61	0.669708	0.642708	0.998999	A3SS
Pk17E	chrX:18795889-18795906	2018-08-09	178::19	234::28	28109::24257	35398::32506	0.642745	0.642745	0.998999	Cassette
jar	chr3R:24254404-24254448	16	180::1662	130::1660	980::1295	966::1145	0.65411	0.642784	0.998999	Cassette
trpl	chr2R:9756099-9756121	3	59::53	91::52	20502::12010	27608::15906	0.675665	0.642887	0.998999	A5SS
EF2	chr2L:21678392-21679067	5	20::111605	34::122054	69316::50235	75147::54264	0.656489	0.642955	0.998999	IR
CG12024	chr3L:1857465-1857510	2	288::84	304::91	352::1557	361::1647	0.653696	0.643182	0.998999	A3SS
CG8086	chr2L:8246674-8246766	12	853::2174	708::1930	1541::1395	1327::1320	0.659699	0.643293	0.998999	Cassette_multi
lqf	chr3L:7535605-7535644	9	21::1973	11::2375	5860::2346	5759::2281	0.656104	0.643573	0.998999	Cassette
CG7971	chr3L:1663920-1664021	4	18::2752	6::3280	2007::2267	2341::2336	0.738891	0.643599	0.998999	Cassette
CG16974	chr2L:13185507-13185964	6	23::2251	18::1889	1204::954	1059::1013	0.655722	0.643757	0.998999	IR
Ehbp1	chr2R:17013546-17013727	4	18::1693	19::1660	808::342	773::349	0.696554	0.643782	0.998999	Cassette
CG12182	chr3L:2599380-2599436	1	55::46	48::55	29::37	32::35	0.75975	0.643847	0.998999	IR
Ect4	chr3L:8104880-8104964	15	1316::7	1284::24	1669::2621	1662::2810	0.699224	0.643923	0.998999	A3SS
kay	chr3R:29793292-29793552	7	60::1658	95::1584	718::1409	708::1608	0.681694	0.644013	0.998999	IR
capt	chr2L:1153089-1153102	6	5::15	15::15	1005::2484	1299::3048	0.717402	0.644237	0.998999	A5SS
CG9775	chr3R:4638409-4638544	7	417::928	339::612	568::957	378::715	0.644872	0.644712	0.998999	IR
Reg-5	chr2R:24789366-24789446	2018-01-02	811::30	792::12	134::1929	93::1790	0.66489	0.644728	0.998999	AltStart
Ef1gamma	chr3R:29220716-29220840	4	108::74979	136::87394	38963::29565	45600::33284	0.657779	0.644791	0.998999	IR
dare	chr2R:11292418-11292650	2	220::101	339::135	186::286	217::379	0.818653	0.64513	0.998999	A3SS
CG1516	chr2R:9853683-9853730	7	6555::4321	8281::4705	2428::2507	2704::2989	0.654699	0.645181	0.998999	Cassette
CG17337	chr2R:5699340-5699353	3	19::261	39::259	272::340	261::357	0.663407	0.645246	0.998999	A5SS
CG14995	chr3L:4095636-4095733	10	609::7	578::8	663::977	631::1092	0.696461	0.645365	0.998999	A5SS
bocksbeutel	chr3R:9589782-9589883	1	35::307	45::197	179::497	121::506	0.656765	0.646061	0.998999	IR
CG42700	chr2R:12295253-12295669	5	253::50	320::60	45::81	45::91	0.777193	0.646066	0.998999	Cassette
RpL18	chr3L:7240405-7240655	4	14::132673	20::158903	96292::25111	112510::30434	0.664042	0.646164	0.998999	IR
pan	chr4:94837-95002	13	12::45	16::67	25::115	29::140	0.69605	0.646337	0.998999	Cassette
inaD	chr2R:22856464-22856973	5	124::2615	155::3083	1710::1640	2003::1865	0.799821	0.646431	0.998999	Cassette_multi
PIP5K59B	chr2R:22878538-22878612	12	17::2684	10::3109	2837::2249	3003::2409	0.65659	0.646629	0.998999	A5SS
CG8036	chr3R:8673378-8673456	5	5448::339	5551::510	6320::7046	6700::7380	0.751405	0.646682	0.998999	A3SS
fus	chr2R:15658848-15662924	13	178::514	256::518	312::743	355::933	0.857915	0.647303	0.998999	IR
CR44996	chr2L:7995398-7995412	2	28::16	22::57	34::59	44::111	0.829743	0.647781	0.998999	A3SS
Acon	chr2L:21172316-21172371	3	13::30293	31::35103	14885::19402	17207::21937	0.647917	0.6479	0.998999	IR
drongo	chr2L:834432-834533	7	27::7	27::16	3437::2046	3948::2043	0.675386	0.647946	0.998999	A5SS
Opa1	chr2R:14234443-14234559	4	76::257	68::371	153::165	202::186	0.680748	0.647976	0.998999	Cassette
CG2082	chr3R:5762172-5762500	7	22::3198	44::4230	1073::3148	1467::3617	0.681978	0.647995	0.998999	Cassette
eag	chrX:14991346-14991396	6	74::78	69::62	500::748	174::427	0.82357	0.648197	0.998999	Cassette
dp	chr2L:4517112-4518588	41	105::703	110::464	643::901	462::699	0.784881	0.648287	0.998999	Cassette
kis	chr2L:230538-234174	4	0::496	0::480	179::242	171::224	0.66092	0.648775	0.998999	Cassette_multi
CR33222	chrX:7899943-7899988	2018-01-02	39::59	55::68	64214::28382	72584::31644	0.660992	0.648852	0.998999	Cassette
CG11791	chr3R:25050243-25050617	2	51::241	91::240	187::635	194::667	0.766821	0.64887	0.998999	AltStart
CG31908	chr2L:7025626-7025818	4	46::2025	56::2186	1886::521	1956::539	0.707625	0.649	0.998999	Cassette
CG3638	chrX:1234754-1234834	2	89::425	109::471	376::527	440::595	0.732652	0.649287	0.998999	AltStart
RpS24	chr2R:22640720-22640946	2	49::235344	109::269205	99780::59064	112286::67159	0.743671	0.649296	0.998999	IR
vig	chr2L:15064614-15064948	5	20::1727	27::2034	966::423	1161::474	0.66125	0.64938	0.998999	A3SS
CoRest	chrX:19529029-19529043	13	15::8	17::10	587::411	606::477	0.734346	0.649551	0.998999	A5SS
p120ctn	chr2R:4599068-4599148	2018-01-02	102::21	128::29	44::438	42::489	0.670754	0.649572	0.998999	AltStart
Cyp28d1	chr2L:5210874-5210889	2	41::2240	46::2451	1859::2221	2004::2224	0.689133	0.649597	0.998999	A5SS
CG11168	chr3R:24920047-24920317	4	188::44	211::28	36::253	28::292	0.761756	0.649667	0.998999	IR
CR44600	chr2L:13399140-13399218	2	5::9	13::22	10::50	15::58	0.662583	0.649691	0.998999	IR
Pkc53E	chr2R:16924723-16924763	1	25::54	13::64	32::37	37::32	0.692314	0.649743	0.998999	IR
Pitslre	chr3L:20773230-20773418	4	121::5025	112::4292	6069::1649	5506::1529	0.683047	0.650046	0.998999	IR
Stam	chr2L:10860285-10860602	3	9::26	17::12	1560::805	1471::899	0.657866	0.650134	0.998999	A5SS
GlyP	chr2L:2135231-2135448	3	20::27239	18::31812	13289::10674	15662::12064	0.662177	0.650152	0.998999	IR
Mur2B	chrX:1667565-1668899	1	17::0	17::0	184::196	240::208	0.677155	0.650259	0.998999	MXE
CG4822	chr2L:120168-120364	3	94::41	101::62	42::335	60::342	0.708472	0.650709	0.998999	Cassette
crol	chr2L:11796413-11797203	10	85::1181	43::1279	1450::1048	1575::1049	0.858282	0.650759	0.998999	IR
CG13760	chrX:2584548-2584602	4	691::98	810::84	166::869	151::1019	0.684232	0.650794	0.998999	A3SS
CG30389	chr2R:21154544-21154715	8	81::231	94::124	112::218	115::254	0.843236	0.650837	0.998999	A5SS
CG43795	chr2R:23486924-23487029	12	9::285	11::403	147::245	192::330	0.670349	0.651334	0.998999	Cassette
Atpalpha	chr3R:20967273-20967356	2018-11-12	1578::130	1716::123	2075::6109	1784::6412	0.651645	0.651548	0.998999	Cassette
TfAP-2	chr3L:21609701-21609719	5	26::232	26::246	48::342	51::415	0.70628	0.651597	0.998999	A3SS
Sin3A	chr2R:12588716-12589152	3	89::308	57::388	153::397	163::426	0.781201	0.651604	0.998999	AltStart
RpI12	chr3R:21777203-21777313	3	1::21	0::32	26::27	29::34	0.72562	0.651683	0.998999	AltEnd
mRpL52	chr2R:7674044-7674064	2	1872::5	2608::18	1613::1016	2207::1395	0.694126	0.651703	0.998999	A5SS
jp	chr2L:9560088-9560181	4	149::42	173::36	58::178	52::210	0.668493	0.6522	0.998999	AltStart
mim	chr2R:6928519-6928532	15	25::37	29::37	1127::874	1196::910	0.664167	0.652277	0.998999	A3SS
metro	chr2R:11229004-11229033	5	113::381	100::537	240::453	323::496	0.663321	0.652459	0.998999	Cassette
CG42750	chr2L:18200811-18200937	10	38::669	51::655	452::114	452::120	0.687762	0.65277	0.998999	Cassette
[truncated: 23,524 more rows]

## Sheet: splicing_SampleAvsCTRL.stats
############################# CASH Report #############################
======================================================================
SplicingEvent	SignificantNum	AllNum
======================================================================
Cassette	15	5800
Cassette_multi	0	1524
A5SS	7	4369
A3SS	6	4355
AltEnd	1	1172
AltStart	3	3850
MXE	2	737
IR	20	3716
======================================================================
################# Report Legend ######################################
SplicingEvent: Types of AS event
	Cassette: cassette exon, i.e. SE, Skipped exon
	Cassette_multi: mutiple adjacent Cassette exons
	A5SS: Alternative 5' splice site
	A3SS: Alternative 3' splice site
	AltStart: Alternative start exon
	AltEnd: Alternative end exon
	MXE: Mutually exclusive exons
	IR: intron retention
SignificantNum:	number of significantly differential AS events between samples according to FDR (false discovery rate) < 0.05
AllNum:	total number of events detected between samples
sample_Skip::Others:	The numbers in sample_Skip::Others indicate the number of exclusion reads and the number of inclusion reads for sample_1 or for sample_2
sampleExp:	The numbers in sampleExp indicate the sequencing coverage of the splicing region relative to the whole gene for sample_1 or for sample_2
######################################################################
