# Supplementary material for: Spliceosome factors target timeless (tim) mRNA to control clock protein accumulation and circadian behavior in Drosophila
Source: eLife. 2018 Dec 5;7:e39821. doi: 10.7554/eLife.39821 (PMC6281371; doi:10.7554/eLife.39821)
Supplement: Supplementary file 4. [file elife-39821-supp4.xlsx]

## Sheet: tx_psi_CTRL_vs_A.w_LimmaVoom_DE
id	gn_name	A1_3_CTRL_S2_q1_count	A2_5_CTRL_S8_q1_count	A3_6_CTRL_S13_q1_count	A4_7_CTRL_S9_q1_count	A5_8_CTRL_S7_q1_count	A6_9_SampleA_S4_q1_count	A7_12_SampleA_S10_q1_count	A8_13_SampleA_S5_q1_count	A9_15_SampleA_S1_q1_count	A10_16_SampleA_S14_q1_count	geneSymbol	logFC	LimmaVoom.pvalue	BH.qvalue
FBtr0347558	FBgn0038395	27.5482	30.4401	29.6989	30.164	32.4919	0.66198	0.736147	0.735527	1.29597	0.734174	CG10407	-4.37524	1.04345e-09	3.56151e-05
FBtr0345286	FBgn0051865	77.4041	77.4204	73.4271	76.5471	75.4054	50	50	50	54.8489	50	Ada1_1	-0.565405	1.19464e-08	0.000203878
FBtr0080289	FBgn0051865	22.5959	22.5796	26.5729	23.4529	24.5946	50	50	50	45.1511	50	Ada1_1	1.02787	3.19502e-08	0.000320097
FBtr0273186	FBgn0032109	13.0047	18.0825	12.4409	12.0635	11.7661	2.26203	2.01175	1.96344	2.20546	2.30855	CG17005	-2.33698	4.19839e-08	0.000320097
FBtr0083237	FBgn0038395	44.9036	39.2109	29.8305	39.7473	35.1456	92.4306	90.5262	92.9812	89.8281	90.5222	CG10407	1.27685	4.68911e-08	0.000320097
FBtr0336487	FBgn0038395	27.5482	30.349	40.4706	30.0888	32.3625	6.90743	8.73769	6.28324	8.87595	8.74364	CG10407	-1.98286	2.4514e-07	0.0013077
FBtr0309881	FBgn0040384	2.72654	2.85837	2.92479	2.97894	3.04002	23.6314	25.484	16.1687	15.4753	21.146	CG32795	2.52317	2.68191e-07	0.0013077
FBtr0300017	FBgn0004167	0.404756	0.381176	0.372537	0.418979	0.35076	14.7221	6.58577	13.3015	9.22726	13.8069	kst	3.57443	3.30519e-07	0.00141016
FBtr0076568	FBgn0035922	25.1288	25.0689	23.4137	27.0307	25.1288	12.0504	12.3541	14.1844	11.6023	10.9117	Pex7	-0.995253	4.39907e-07	0.00166832
FBtr0342807	FBgn0284408	3.29568	3.92622	2.9812	2.32846	2.23354	0.180498	0.174379	0.177438	0.159036	0.171904	trol	-2.04067	1.51097e-06	0.00498668
FBtr0111008	FBgn0259685	14.7032	25.6346	10.5901	13.935	9.7959	0.956743	0.57777	0.74623	0.895053	0.606905	crb	-3.74739	1.75896e-06	0.00498668
FBtr0303893	FBgn0085427	10.1704	11.2927	8.83044	8.37648	11.6541	25.9582	28.1253	25.1848	20.8646	26.2053	CG34398	1.30544	1.89077e-06	0.00498668
FBtr0308243	FBgn0022770	27.9053	33.0625	33.6621	25.262	37.4319	58.2102	58.6584	53.6311	61.4834	60.8527	Peritrophin_A	0.909667	1.8993e-06	0.00498668
FBtr0077335	FBgn0022770	66.6026	61.6088	62.3038	68.7995	57.5699	37.5253	37.1894	42.0907	32.8155	33.9353	Peritrophin_A	-0.771896	3.0135e-06	0.00692691
FBtr0332321	FBgn0032682	37.1734	40.7777	47.9809	44.9403	38.5276	63.5419	64.5532	60.1936	60.5431	62.2056	grnd	0.569716	3.04417e-06	0.00692691
FBtr0072427	FBgn0015801	83.7452	89.4796	80.9957	84.5014	82.5258	64.035	57.8615	54.8499	48.3889	53.2517	Reg_5	-0.6008	4.2632e-06	0.00894943
FBtr0300674	FBgn0032682	62.8266	59.2223	52.0191	55.0597	61.4724	36.4581	35.4468	39.8064	39.4569	37.7944	grnd	-0.61217	4.45741e-06	0.00894943
FBtr0305671	FBgn0015801	16.2548	10.5204	19.0043	15.4986	17.4742	35.965	42.1385	45.1501	51.6111	46.7483	Reg_5	1.47397	5.38486e-06	0.0102109
FBtr0343527	FBgn0001316	15.6274	9.6514	11.0865	5.72176	8.65309	0.919258	0.546877	0.84332	0.579628	0.621616	klar	-3.22491	6.41164e-06	0.0111566
FBtr0273328	FBgn0035922	74.8712	74.9311	76.5863	72.9693	74.8712	87.9496	87.6459	85.8156	88.3977	89.0883	Pex7	0.218502	6.53735e-06	0.0111566
FBtr0076398	FBgn0045823	6.15951	5.48402	3.86505	3.26576	4.70995	10.7875	10.1915	12.1041	14.1817	11.9964	vsg	1.24858	6.9254e-06	0.0112561
FBtr0079464	FBgn0025697	96.5606	97.3738	97.311	97.1006	97.2855	94.3705	94.201	93.8864	94.7597	95.2947	santa_maria	-0.0376749	7.79184e-06	0.0120887
FBtr0076725	FBgn0035849	15.8633	16.29	18.6555	9.41361	15.391	3.75669	5.64518	4.16331	3.92288	4.29743	ERR	-1.78315	8.28879e-06	0.0123006
FBtr0089419	FBgn0050489	69.8932	58.6805	60.7843	64.0497	67.039	82.1913	81.1233	79.396	81.3452	78.8353	Cyp12d1_p	0.329406	8.84794e-06	0.0125832
FBtr0088116	FBgn0033608	98.7898	99.0086	99.0381	98.6983	98.9498	97.2178	97.0013	96.4476	97.8521	97.8066	CG13220	-0.0270985	1.17169e-05	0.0149417
FBtr0333253	FBgn0014396	64.5183	69.0374	63.7833	69.5321	66.1046	78.6176	76.6501	79.4996	76.6489	77.5248	tim	0.224112	1.17671e-05	0.0149417
FBtr0392906	FBgn0069973	50.4328	43.8333	43.85	49.2869	41.1018	25.4066	22.8982	32.3192	24.8915	25.4734	CG40485	-0.767317	1.18196e-05	0.0149417
FBtr0082854	FBgn0263396	84.651	85.3308	86.0818	86.3393	86.9524	89.5426	89.0378	89.3185	90.3996	90.6462	sqd	0.0651847	1.36792e-05	0.0166749
FBtr0347150	FBgn0262983	52.0384	62.1499	64.863	59.5346	52.0384	36.9582	38.4047	33.3333	33.3333	35.2436	CG43291	-0.714122	1.44669e-05	0.0170271
FBtr0345674	FBgn0050489	30.1068	41.3195	39.2157	35.9503	32.961	17.8087	18.8767	20.604	18.6548	21.1647	Cyp12d1_p	-0.853015	2.33406e-05	0.026209
FBtr0088179	FBgn0033609	60.39	59.0845	81.8199	58.705	68.4353	28.2722	28.4577	17.6479	15.0818	13.1875	Fbl6	-1.71356	2.39333e-05	0.026209
FBtr0343609	FBgn0024320	19.8485	25.0656	27.4127	26.8064	23.4237	43.2906	37.5243	40.7224	48.4074	42.2753	Npc1a	0.774944	2.45719e-05	0.026209
FBtr0336622	FBgn0032109	60.3225	46.6282	53.6638	37.3605	60.0306	83.9825	84.2349	79.913	83.942	82.3561	CG17005	0.70295	2.55108e-05	0.0263859
FBtr0342823	FBgn0284408	10.0871	11.7148	12.3845	11.1252	12.6002	16.7659	17.0109	18.833	17.3299	17.8231	trol	0.525013	2.80008e-05	0.0281095
FBtr0304803	FBgn0027948	7.28376	0.490509	3.46851	0.496586	0.45498	25.8708	23.9144	38.8845	29.7951	20.0991	msps	3.8145	3.23636e-05	0.031561
FBtr0306819	FBgn0262983	23.9808	18.9251	17.5685	20.2327	23.9808	31.5209	30.7977	33.3333	33.3333	32.3782	CG43291	0.600742	3.49193e-05	0.0331073
FBtr0079551	FBgn0031970	13.9237	13.6277	11.9775	12.9769	12.1662	17.6289	17.0169	19.9183	20.1918	19.1205	CG7227	0.554035	3.63534e-05	0.0335355
FBtr0071118	FBgn0004656	10.363	6.95501	7.70922	5.20669	9.57601	3.43317	2.2027	0.88868	1.02862	1.01146	fs(1)h	-2.12941	3.77402e-05	0.0338986
FBtr0336645	FBgn0265045	14.15	13.6931	12.9917	13.2118	12.4011	18.9177	18.7368	19.3643	20.7191	21.873	Strn_Mlck	0.550703	3.92131e-05	0.0343185
FBtr0076724	FBgn0035849	84.1367	83.71	81.3445	90.5864	84.609	96.2433	94.3548	95.8367	96.0771	95.7026	ERR	0.170477	4.03824e-05	0.0344583
FBtr0445397	FBgn0014396	29.2991	25.697	31.5962	24.5374	27.5871	16.1481	17.7577	15.6126	18.9556	18.4122	tim	-0.679518	4.56799e-05	0.0375086
FBtr0309090	FBgn0038156	1.57312	3.92381	1.48882	1.53385	1.40753	15.7325	6.73124	10.8683	18.222	11.3468	CG14372	2.4369	4.6155e-05	0.0375086
FBtr0111190	FBgn0069973	4.19235	4.96489	4.23857	4.42959	3.66652	8.98598	9.80737	8.60863	6.5904	10.2673	CG40485	0.989599	4.88985e-05	0.038814
FBtr0300179	FBgn0004919	55.1841	57.3135	60.3965	56.2754	58.5612	42.1204	46.6618	40.7305	47.0262	49.0538	gol	-0.347196	5.20356e-05	0.0403655
FBtr0346061	FBgn0262983	23.9808	18.9251	17.5685	20.2327	23.9808	31.5209	30.7977	33.3333	33.3333	32.3782	CG43291	0.600817	5.32396e-05	0.0403817
FBtr0300861	FBgn0259937	3.36612	3.43653	2.14839	2.60875	4.51231	7.50569	6.61524	6.18242	7.69821	6.75557	Nop60B	1.12913	5.62617e-05	0.0417462
FBtr0299828	FBgn0033504	6.87488	6.67687	7.28254	6.53175	7.46668	12.3339	12.4461	15.5435	12.0737	10.273	CAP	0.869675	6.14452e-05	0.0437105
FBtr0345263	FBgn0259222	0.90149	4.04404	3.46795	4.59677	4.54997	0.829053	0.835754	0.82512	0.900658	0.921536	CG42322	-1.96962	6.27042e-05	0.0437105
FBtr0089908	FBgn0032455	45.7033	41.0152	40.7253	42.0998	41.5499	30.9189	31.4858	30.5411	35.6272	32.6591	Pih1D1	-0.384342	6.2751e-05	0.0437105
FBtr0079437	FBgn0002938	1.47394	1.4886	1.34273	1.58731	1.16299	3.54602	3.09872	2.69681	2.23501	2.30909	ninaC	1.10686	6.45061e-05	0.0440345
FBtr0078050	FBgn0004611	64.9148	67.4922	69.6438	67.6198	67.884	57.9325	57.1308	54.308	58.5517	59.8847	Plc21C	-0.234528	6.67248e-05	0.0444175
FBtr0079826	FBgn0032123	3.61368	3.99724	6.14517	6.33744	3.41818	1.74189	1.52241	1.75716	1.5211	1.46593	Oatp30B	-1.51509	6.90807e-05	0.0444175
FBtr0344235	FBgn0036481	9.06659	9.05715	9.70874	10.6718	10.3316	6.40492	6.43439	6.739	5.11758	5.72361	CG16959	-0.654304	7.12199e-05	0.0444175
FBtr0113404	FBgn0051342	8.23116	6.07709	12.5275	7.79697	10.5087	20.2701	19.4127	20.767	20.2711	17.0341	CG31342	1.09802	7.14388e-05	0.0444175
FBtr0071815	FBgn0013272	2.79759	2.5701	3.06791	3.07929	3.25568	6.63365	4.54008	4.02568	6.19196	5.41563	Gp150	0.856066	7.1574e-05	0.0444175
FBtr0307529	FBgn0003423	3.26836	3.55882	3.96602	2.78657	3.013	1.08947	0.992829	1.79486	1.81042	0.394299	slgA	-1.12905	7.49115e-05	0.0456586
FBtr0330244	FBgn0260934	54.5095	54.0173	58.9392	53.7418	54.1235	48.1101	45.9993	47.8037	44.723	44.8734	par_1	-0.245974	8.02847e-05	0.0480751
FBtr0301163	FBgn0032455	54.2967	58.9848	59.2747	57.9002	58.4501	69.0811	68.5142	69.4589	64.3728	67.3409	Pih1D1	0.235537	8.48295e-05	0.0499207
FBtr0334836	FBgn0002938	34.3191	32.8181	32.7957	37.0219	34.3175	22.4348	21.533	21.9728	27.7094	27.5597	ninaC	-0.524067	9.02666e-05	0.05222
FBtr0301707	FBgn0029155	9.73554	9.18742	9.85365	8.32034	10.0027	14.5822	12.8701	12.5414	14.3326	13.2753	Men_b	0.525634	9.59648e-05	0.0545912
FBtr0336623	FBgn0032109	13.668	22.8701	21.4543	24.9291	11.7661	4.50484	5.80691	5.62329	5.89079	5.54768	CG17005	-1.63941	0.000100189	0.054896
FBtr0088039	FBgn0033668	38.3393	26.1891	29.0544	45.4213	35.2803	60.0054	54.0659	67.2554	56.4418	59.6041	exp	0.797606	0.000101688	0.054896
FBtr0345318	FBgn0040384	87.6215	80.8089	86.7434	83.9837	84.4153	63.6182	62.2391	73.3848	72.8199	67.2853	CG32795	-0.310506	0.000103239	0.054896
FBtr0079736	FBgn0052988	100	100	100	100	100	100	100	100	100	100	CG32988	0.0100391	0.000104645	0.054896
FBtr0080274	FBgn0040968	24.5073	22.4449	22.9466	22.7168	30.661	34.2375	40.7162	39.545	45.9071	37.554	CG14933	0.677202	0.000106244	0.054896
FBtr0333967	FBgn0037117	27.8455	34.9759	25.175	23.7862	26.0478	20.0583	5.43992	6.03311	5.9238	5.98725	CG11248	-1.78967	0.000106681	0.054896
FBtr0078049	FBgn0004611	32.4077	29.031	26.7018	28.8652	27.9238	38.1809	39.2464	41.6553	38.299	35.5943	Plc21C	0.419689	0.000107759	0.054896
FBtr0082508	FBgn0260744	83.8653	82.8226	85.8063	86.7159	84.2734	80.3113	73.3026	75.8708	77.8678	76.4046	Tango9	-0.143336	0.000109943	0.0551849
FBtr0346571	FBgn0025697	3.43941	2.62621	2.68895	2.89944	2.71453	5.62949	5.79902	6.11359	5.24027	4.70528	santa_maria	0.912428	0.000115002	0.0566299
FBtr0344127	FBgn0040968	75.4927	77.5551	77.0534	77.2832	69.339	65.7625	59.2838	60.455	54.0929	62.446	CG14933	-0.309757	0.00011614	0.0566299
FBtr0088040	FBgn0033668	61.6607	73.8109	70.9456	54.5787	64.7197	39.9946	45.9341	32.7446	43.5582	40.3959	exp	-0.693009	0.000122623	0.0586264
FBtr0308822	FBgn0035578	45.5697	48.7338	42.0325	42.1201	45.8361	54.9949	59.8486	55.8278	58.0741	65.0958	CG13707	0.387709	0.000125796	0.0586264
FBtr0345425	FBgn0034432	24.7773	19.2352	13.3501	24.0593	18.6426	49.4632	34.6042	36.2319	36.1963	39.7043	CG7461	0.988925	0.000126525	0.0586264
FBtr0075656	FBgn0036481	63.7336	63.7714	61.165	57.3128	49.4163	74.3803	74.2625	73.044	79.5297	77.1056	CG16959	0.363949	0.000128174	0.0586264
FBtr0343563	FBgn0001145	3.96343	3.76484	3.9664	4.62966	3.50544	7.47215	9.39178	7.4884	6.59218	6.26069	Gs2	0.778571	0.000128823	0.0586264
FBtr0077682	FBgn0024947	14.4182	16.9292	16.9926	20.9112	21.4798	30.5076	33.7485	29.6833	40.8614	28.104	NTPase	0.82865	0.000133507	0.0599586
FBtr0073358	FBgn0035577	31.5615	28.203	27.8033	25.9096	33.4615	21.4011	21.5834	22.5439	20.753	19.633	CG13708	-0.466397	0.000144593	0.0624737
FBtr0334495	FBgn0004237	19.9746	16.5508	13.5361	13.7414	19.6884	30.055	37.4072	29.5651	43.955	28.9428	Hrb87F	1.00144	0.000146804	0.0624737
FBtr0082666	FBgn0001296	51.1715	42.737	50.3583	43.0612	51.7791	31.275	37.8342	31.7295	36.1551	31.9937	kar	-0.494764	0.00014821	0.0624737
FBtr0075895	FBgn0036337	52.421	60.3599	57.4175	61.7332	57.331	46.6152	46.8123	36.4882	37.2195	40.8033	AdenoK	-0.47195	0.00015011	0.0624737
FBtr0111189	FBgn0069973	45.3748	51.2018	51.9114	46.2835	55.2317	65.6074	67.2944	59.0721	68.5181	64.2592	CG40485	0.362457	0.000150359	0.0624737
FBtr0303378	FBgn0036481	9.06659	9.05715	9.70874	10.6718	10.3316	6.40492	6.43439	6.739	5.11758	5.72361	CG16959	-0.562822	0.0001538	0.0624737
FBtr0074721	FBgn0031023	45.984	39.6311	42.8947	41.9143	50.9884	57.9903	56.7822	62.0932	69.5502	57.5237	CG14200	0.459394	0.000155342	0.0624737
FBtr0346282	FBgn0267252	3.40667	4.58064	4.57036	5.13579	5.30251	8.73807	8.52825	9.04184	9.16266	9.51599	Ggamma30A	0.940767	0.000155978	0.0624737
FBtr0290069	FBgn0026575	11.8445	11.1625	14.1532	14.5365	15.4919	28.8663	36.9398	33.2851	36.1533	21.0935	hang	1.18609	0.000157344	0.0624737
FBtr0301317	FBgn0026438	2.74285	2.68797	4.05854	3.49123	3.24751	9.19031	6.76348	6.85421	7.05592	6.70043	Eaat2	1.06873	0.000157411	0.0624737
FBtr0306330	FBgn0004919	32.4684	30.0783	30.6458	32.8287	32.8007	45.7525	40.7761	43.8481	38.735	38.5074	gol	0.375813	0.00016	0.0627714
FBtr0307195	FBgn0031023	36.102	46.7882	40.5908	46.656	38.4535	28.5659	29.2742	30.9824	29.5708	29.3142	CG14200	-0.487964	0.000168158	0.0652223
FBtr0079568	FBgn0261822	45.2011	35.0081	37.1205	34.076	36.5818	22.8857	23.1029	23.427	29.7513	25.0722	Bsg	-0.570757	0.000181964	0.0682149
FBtr0302175	FBgn0025391	6.7868	4.25962	5.49367	5.14541	3.99869	8.85478	8.15515	10.9944	7.84766	9.03123	Scgdelta	0.780273	0.000182124	0.0682149
FBtr0082942	FBgn0024321	59.5328	61.0226	61.0245	62.6651	58.0532	44.1373	41.9525	49.1763	55.0358	44.591	NK7.1	-0.376417	0.000182772	0.0682149
FBtr0075896	FBgn0036337	46.4489	38.5283	41.996	37.1406	41.3761	52.297	51.7571	62.7868	61.4256	58.2456	AdenoK	0.470642	0.000183868	0.0682149
FBtr0300465	FBgn0259994	10.0191	13.4971	12.9543	10.3946	9.5898	14.7568	18.6926	18.0341	17.6139	19.1234	CG42492	0.623916	0.000202487	0.0736495
FBtr0346140	FBgn0026566	18.5919	17.6893	18.061	18.5728	11.9835	31.7631	24.0481	30.3469	32.5054	28.8817	CG1307	0.804395	0.000202832	0.0736495
FBtr0344529	FBgn0266486	44.9408	50.2906	50.9157	40.5393	44.8564	56.5901	61.7726	61.2544	58.0467	56.3193	CG45085	0.339494	0.000206161	0.0740705
FBtr0100557	FBgn0026086	10.5808	11.2796	9.52774	8.88601	9.7232	15.133	18.7251	16.9198	15.5511	14.2627	Adar	0.637669	0.000210484	0.0744105
FBtr0074777	FBgn0026430	5.74003	12.0348	5.84143	12.1629	14.3269	2.78843	2.59787	4.50091	2.71614	2.82904	Grip84	-1.55297	0.000215585	0.0744105
FBtr0079436	FBgn0002938	62.3464	63.5955	64.251	59.8544	62.6615	71.8966	73.9286	73.4256	68.5403	69.0533	ninaC	0.190756	0.000216809	0.0744105
FBtr0347147	FBgn0260744	16.1347	17.1774	14.1937	13.2841	15.7266	19.6887	26.6974	24.1292	22.1322	23.5954	Tango9	0.589345	0.000218246	0.0744105
FBtr0077909	FBgn0000579	95.5236	96.0557	95.7934	96.1286	95.3769	93.5881	93.5289	93.6571	93.4916	94.2541	Eno	-0.0291594	0.000219995	0.0744105
FBtr0085496	FBgn0051038	21.926	24.9875	19.3312	21.812	26.1616	41.9503	30.3199	37.9772	36.1018	34.1874	CG31038	0.656281	0.000220188	0.0744105
FBtr0074894	FBgn0036918	51.3735	48.0351	51.0809	58.7895	50.3195	32.8026	41.008	30.321	40.1293	36.934	Pfdn6	-0.48966	0.000231346	0.0764397
FBtr0112669	FBgn0085433	26.7931	29.6676	28.2116	28.6136	39.4337	48.006	49.4778	38.719	48.6148	51.3095	CG34404	0.626612	0.000231611	0.0764397
FBtr0347151	FBgn0024321	12.7844	12.489	9.37248	6.07978	15.7495	30.2526	34.645	27.5215	20.2569	24.894	NK7.1	1.22099	0.00023554	0.0764397
FBtr0301623	FBgn0026566	81.4081	82.3107	81.939	81.4272	88.0165	68.2369	75.9519	69.6531	67.4946	71.1183	CG1307	-0.238744	0.00023683	0.0764397
FBtr0302563	FBgn0001296	48.8285	57.263	49.6417	56.9388	48.2209	68.725	62.1658	68.2705	63.8449	68.0063	kar	0.337064	0.00023739	0.0764397
FBtr0309176	FBgn0263400	52.1531	50	50.7149	51.4381	52.4898	55.912	56.5921	57.4106	56.9985	56.1474	CG43446	0.143353	0.000241627	0.0770767
FBtr0330181	FBgn0036918	48.6265	51.9649	48.9191	41.2105	49.6805	67.1974	58.992	69.679	59.8707	63.066	Pfdn6	0.416742	0.000246416	0.0778765
FBtr0083265	FBgn0250823	1.16075	1.23415	1.13247	0.985115	0.908422	0.816713	0.889079	0.876167	0.915546	0.943971	gish	-0.869488	0.000256251	0.0802419
FBtr0084643	FBgn0039203	100	100	100	100	100	100	100	100	100	100	CG13618	0.0127124	0.000260725	0.0809006
FBtr0339234	FBgn0003475	4.78394	7.41086	7.23014	5.92398	5.64828	14.9036	11.2739	10.9259	14.6566	10.2856	spir	0.924579	0.000265969	0.0817844
FBtr0089878	FBgn0013305	4.01532	4.59317	3.82428	4.8269	4.09709	6.07121	6.17411	6.7868	6.14041	6.66213	Nmda1	0.516203	0.00026912	0.0820144
FBtr0081283	FBgn0032796	8.28135	6.37529	0.99483	3.87669	3.90738	43.2227	37.5897	33.2123	15.183	41.3301	CG10188	2.95006	0.000295147	0.0885267
FBtr0079797	FBgn0267252	0.882038	0.788858	0.957476	0.613947	0.8937	2.26113	2.28026	2.75557	2.83638	2.31223	Ggamma30A	1.38517	0.000295677	0.0885267
FBtr0309177	FBgn0263400	47.8469	50	49.2851	48.5619	47.5102	44.088	43.4079	42.5894	43.0015	43.8526	CG43446	-0.169248	0.000298737	0.0886651
FBtr0300283	FBgn0034432	75.2227	80.7648	86.6499	75.9407	81.3574	50.5368	65.3958	63.7681	63.8037	60.2957	CG7461	-0.393969	0.000306653	0.0902301
FBtr0078854	FBgn0087012	7.13099	5.64431	6.85558	7.18461	5.47921	17.2186	11.3793	10.9082	11.8419	18.5565	5_HT2A	1.06864	0.00031101	0.0907297
FBtr0074369	FBgn0259923	1.5332	1.6373	1.51432	1.56703	1.46407	3.63446	2.41187	4.05574	1.55015	4.43359	2018-09-04	1.28086	0.000320013	0.0925651
FBtr0308686	FBgn0035087	5.06122	5.87392	6.20779	4.96615	5.83676	6.73722	9.18956	7.26371	8.93286	9.30013	CG2765	0.659211	0.000325549	0.0933751
FBtr0077906	FBgn0000579	4.31673	3.75452	4.05365	3.73025	4.45798	6.19444	6.2936	6.2009	6.38304	5.58894	Eno	0.538232	0.000330948	0.0941326
FBtr0332102	FBgn0000541	6.88683	4.00668	5.59116	5.01574	3.89821	2.74118	3.85941	1.7658	2.34707	2.33985	E(bx)	-0.994509	0.000346827	0.0978338
FBtr0084210	FBgn0038947	92.713	90.5355	91.0035	88.3905	90.798	95.003	95.7254	95.3034	94.0667	94.7434	Sar1	0.0621223	0.000350623	0.097838
FBtr0337036	FBgn0038603	6.19152	4.61537	5.24234	13.0885	3.44845	1.49358	1.66399	1.26365	1.39059	1.47316	PKD	-1.69212	0.00035327	0.097838
FBtr0300693	FBgn0034693	36.5008	37.3716	37.3153	38.8134	38.7458	30.146	31.7484	24.4965	24.9441	30.5658	CG11073	-0.427891	0.000355441	0.097838
FBtr0076968	FBgn0020251	56.8411	56.482	64.661	79.4117	53.8151	20.9038	22.8867	50.648	21.1824	20.522	sfl	-1.26509	0.000362223	0.0989071
FBtr0100213	FBgn0259937	2.74825	2.64145	1.85606	1.85218	2.88955	4.13993	4.09232	4.67235	5.48306	4.51274	Nop60B	0.78397	0.000379692	0.102665
FBtr0344530	FBgn0266486	55.0592	49.7094	49.0843	59.4607	55.1436	43.4099	38.2274	38.7456	41.9533	43.6807	CG45085	-0.362303	0.000383387	0.102665
FBtr0088178	FBgn0033609	23.29	32.7942	10.2846	34.4703	13.1091	54.7722	47.3912	64.836	63.3885	60.9034	Fbl6	1.44746	0.000385008	0.102665
FBtr0344989	FBgn0028504	22.0569	22.6221	25.7404	28.5097	29.092	39.7428	63.0272	43.5954	49.2558	39.863	CG12182	0.868027	0.000390067	0.102727
FBtr0304599	FBgn0259937	2.74003	2.64145	1.85606	1.84756	2.88234	4.13993	4.09232	4.6607	5.48306	4.51274	Nop60B	0.867229	0.000391505	0.102727
FBtr0072803	FBgn0035256	100	100	100	100	100	100	100	100	100	100	CG13930	-0.00949007	0.00039427	0.102727
FBtr0310423	FBgn0050389	65.8514	62.8382	51.8985	48.4697	48.6293	69.0372	78.2959	73.4869	75.992	71.9815	CG30389	0.422347	0.000401789	0.103893
FBtr0290124	FBgn0033289	2.00868	2.17472	2.33179	2.01662	2.57715	3.28154	3.90069	3.40832	3.53863	3.49357	CG2121	0.578936	0.000415444	0.106616
FBtr0076637	FBgn0035914	17.3881	25.6134	17.2736	25.0076	26.0741	45.5849	35.1007	44.3287	38.9795	32.4676	CG6282	0.811852	0.000428694	0.108573
FBtr0076400	FBgn0045823	5.93096	3.96121	3.39924	3.83129	4.8951	7.48134	7.78064	7.95153	7.92438	8.23052	vsg	0.798884	0.000429431	0.108573
FBtr0308251	FBgn0053978	4.42626	4.09811	4.48604	3.6673	3.20745	2.28525	2.51879	2.43022	2.2423	2.36216	CG33978	-0.803604	0.000438017	0.109249
FBtr0303259	FBgn0038156	98.4269	96.0762	98.5112	98.4662	98.5925	84.2675	93.2688	89.1317	81.778	88.6532	CG14372	-0.154174	0.000438509	0.109249
FBtr0334298	FBgn0264493	27.2046	22.6923	26.0299	24.0108	26.8221	31.3024	33.9903	35.8068	36.7497	30.5478	rdx	0.381651	0.000444488	0.109937
FBtr0305574	FBgn0031970	72.1526	72.7446	60.8516	68.6608	64.639	41.4544	30.5454	42.7348	48.7935	19.7801	CG7227	-0.933796	0.000454984	0.111723
FBtr0299899	FBgn0259245	10.7294	9.58316	10.3386	10.1182	10.9955	6.47647	6.35808	6.43687	9.26856	6.02882	DIP_beta	-0.540367	0.000458692	0.111829
FBtr0082231	FBgn0037810	58.7156	50.0314	30.4283	48.9795	56.6405	5.54894	6.5988	6.53657	6.92061	35.7153	sle	-2.36224	0.000464987	0.11222
FBtr0076636	FBgn0035914	81.8494	73.6825	82.0356	74.2472	73.1925	52.8517	64.2607	55.032	60.3326	66.8692	CG6282	-0.356899	0.000466873	0.11222
FBtr0073526	FBgn0014133	20.797	11.0563	21.4589	22.313	18.6777	5.35558	5.95658	8.31258	9.99775	8.32026	bif	-1.24265	0.000472264	0.112276
FBtr0445183	FBgn0283438	71.8231	62.4441	69.416	55.9742	62.6221	51.4752	49.765	46.1251	52.7342	45.4174	CG46280	-0.393809	0.000473682	0.112276
FBtr0334578	FBgn0015625	63.7674	77.4317	75.1182	72.9693	73.0422	31.1721	36.4964	32.8407	31.3136	70.7174	CycB3	-0.91027	0.000505784	0.117994
FBtr0346799	FBgn0003345	5.13318	9.26712	5.56302	7.21428	8.45158	1.31346	2.09644	1.69615	1.45402	6.09623	sd	-1.45617	0.000508069	0.117994
FBtr0075301	FBgn0036678	14.7119	18.4154	15.7191	18.2986	18.9685	32.0805	32.7501	28.6478	21.7074	26.0475	CG11905	0.70347	0.000509348	0.117994
FBtr0100469	FBgn0031285	4.19169	4.37687	4.06762	3.99979	4.8021	6.99833	5.73342	6.09722	4.98289	6.36753	CG3662	0.557672	0.000511635	0.117994
FBtr0082479	FBgn0051211	88.1352	79.6885	77.6715	84.4381	80.2077	66.8936	66.6777	63.8464	73.4316	64.2509	CG31211	-0.284826	0.000522514	0.119694
FBtr0080413	FBgn0040508	61.9772	69.1882	63.638	62.1341	64.306	50	53.6845	53.8868	58.7921	53.9398	ACXC	-0.250049	0.000532316	0.121127
FBtr0309094	FBgn0263396	11.8825	11.4532	10.1626	9.81015	9.36912	7.31809	7.60592	7.86668	6.44092	6.53622	sqd	-0.535732	0.000536725	0.121321
FBtr0334754	FBgn0032494	4.01395	4.0948	5.01656	3.18749	4.68887	8.15882	10.2002	7.32127	6.26502	11.1541	CG5945	0.859191	0.000546688	0.12276
FBtr0080915	FBgn0004797	32.9544	37.6776	27.8963	26.2407	37.9479	7.65726	6.87687	8.63931	6.63658	29.994	mdy	-1.66029	0.000557276	0.12432
FBtr0332744	FBgn0035577	68.4385	71.797	72.1967	74.0904	66.5385	78.5989	78.4166	77.4561	79.247	80.367	CG13708	0.1564	0.000570777	0.126461
FBtr0344088	FBgn0031498	6.6974	7.0606	5.7943	6.62153	6.99215	8.95776	11.3309	10.1483	10.7925	9.29661	CG17260	0.603033	0.000574284	0.126461
FBtr0343560	FBgn0266101	38.2434	38.2471	36.0888	37.8113	38.1063	32.1787	29.6118	33.2427	33.4747	33.2908	CG44838	-0.226947	0.000594596	0.130095
FBtr0333935	FBgn0036481	9.06659	9.05715	9.70874	10.6718	10.3316	6.40492	6.43439	6.739	5.11758	5.72361	CG16959	-0.603131	0.000599172	0.130261
FBtr0301890	FBgn0035103	82.5562	87.2975	78.5281	78.3079	79.3202	89.814	89.6852	86.616	89.1816	89.2066	Vdup1	0.135344	0.000615589	0.132983
FBtr0113403	FBgn0051342	91.7688	93.9229	87.4725	92.203	89.4913	79.7299	80.5873	79.233	79.7289	82.9659	CG31342	-0.178098	0.000645769	0.135009
FBtr0303268	FBgn0030340	100	100	100	100	100	100	100	100	100	100	CG15740	0.00873696	0.000646394	0.135009
FBtr0079265	FBgn0031821	62.9743	61.0719	57.9269	60.1782	58.9134	53.377	48.4459	43.8019	54.0746	46.5962	KFase	-0.287452	0.000646703	0.135009
FBtr0071797	FBgn0034693	60.9624	59.5071	60.3383	57.8208	58.663	67.0407	65.8359	73.308	71.5007	66.3901	CG11073	0.199601	0.000650046	0.135009
FBtr0080450	FBgn0032494	95.9861	95.9052	94.9834	96.8125	95.3111	91.8412	89.7998	92.6787	93.735	88.8459	CG5945	-0.0694812	0.000651323	0.135009
FBtr0088496	FBgn0033442	18.7635	22.5683	19.8866	19.7025	21.2789	13.1432	15.7109	16.6528	15.7716	16.0115	CG1690	-0.426037	0.000651881	0.135009
FBtr0082584	FBgn0038039	77.8528	79.4291	84.1108	82.1959	80.7801	67.8776	69.5947	63.5061	77.6006	68.4082	CG5196	-0.231667	0.000652659	0.135009
FBtr0070225	FBgn0024985	99.3109	99.1057	99.2058	99.1104	99.4777	98.7781	97.1545	97.6392	95.877	95.4779	CG11448	-0.0349956	0.000657936	0.135281
FBtr0290103	FBgn0016070	92.0622	91.5017	92.6921	93.3342	93.2332	89.9596	89.1631	88.7245	91.0574	91.3378	smg	-0.0429412	0.000661926	0.135287
FBtr0074748	FBgn0004057	45.9642	48.9338	47.6944	45.3888	42.1654	61.1587	51.4744	62.9313	64.4035	55.6712	Zw	0.348496	0.000667383	0.135313
FBtr0076614	FBgn0020224	55.9044	54.6435	55.2224	53.5517	55.6786	59.6931	60.3678	61.8431	59.8269	66.067	Cbl	0.16012	0.000669983	0.135313
FBtr0088874	FBgn0033244	77.8678	74.5102	76.3722	74.905	78.3209	53.5858	71.4419	66.7604	59.9863	60.8904	CG8726	-0.293632	0.000676638	0.135853
FBtr0445182	FBgn0283438	28.1769	37.5559	30.584	44.0258	37.3779	48.5248	50.235	53.8749	47.2658	54.5826	CG46280	0.525956	0.000699213	0.139564
FBtr0112703	FBgn0085446	11.5032	9.24781	11.8533	10.6631	9.79238	7.9406	7.02485	6.19415	6.91305	7.37985	CG34417	-0.505397	0.000757642	0.150348
FBtr0100494	FBgn0040508	38.0228	30.8118	36.362	37.8659	35.694	50	46.3155	46.1132	41.2079	46.0602	ACXC	0.358972	0.000766346	0.151196
FBtr0339785	FBgn0031821	37.0257	38.9281	42.0731	39.8218	41.0866	46.623	51.5541	56.1981	45.9254	53.4038	KFase	0.340123	0.000773153	0.151662
FBtr0334070	FBgn0036544	45.2683	57.6457	49.4462	43.2962	53.5865	62.2964	67.8755	76.2654	88.5536	72.3465	sff	0.552141	0.000782967	0.15271
FBtr0339360	FBgn0033382	13.6018	9.39296	11.0812	12.1858	13.5116	22.2306	20.0799	21.3489	16.2278	15.5735	Hydr1	0.689144	0.000792072	0.153608
FBtr0081610	FBgn0051491	100	100	100	100	100	100	100	100	100	100	tRNA:Gly_TCC_1_2	-0.00867992	0.000799013	0.154079
FBtr0112608	FBgn0085405	42.5012	43.5252	41.1917	37.3484	37.7658	50.3486	47.4554	50.1953	48.9424	45.8311	CG34376	0.273954	0.000805748	0.154504
FBtr0077264	FBgn0031149	97.8781	98.052	97.8932	97.9203	97.7582	77.959	97.824	85.4421	89.1118	84.4176	Stt3A	-0.172061	0.000810843	0.154613
FBtr0301601	FBgn0052438	52.4332	16.1031	15.1407	15.371	30.248	59.0563	57.2371	53.1971	51.0859	50.2604	SMC5	1.24901	0.000821059	0.154945
FBtr0301708	FBgn0029155	9.48347	8.70857	7.81603	7.87699	8.40798	5.61794	6.17357	6.70748	5.54434	7.72672	Men_b	-0.519198	0.000821663	0.154945
FBtr0112667	FBgn0085433	58.2619	63.335	66.8246	61.2308	54.9644	42.7488	36.7835	54.8469	42.8522	46.7576	CG34404	-0.448953	0.000832296	0.155079
FBtr0290283	FBgn0011582	0.22714	0.204552	0.214423	0.228178	0.226971	0.599956	0.651258	0.656487	0.641474	0.700943	Dop1R1	0.912006	0.000838514	0.155079
FBtr0334512	FBgn0038108	4.41397	8.8297	8.13741	11.5953	9.29069	12.7385	16.8346	18.1006	13.4553	19.7059	CG7518	0.951082	0.000839793	0.155079
FBtr0082851	FBgn0004237	70.5966	76.5817	78.6476	80.477	72.2496	63.402	53.7248	61.6035	47.1944	64.4466	Hrb87F	-0.384557	0.000845212	0.155079
FBtr0334465	FBgn0014133	14.5018	18.1423	11.916	18.2689	20.4306	26.3674	25.7536	23.879	27.4052	24.8853	bif	0.632708	0.000851086	0.155079
FBtr0343558	FBgn0266101	50.0536	49.5063	52.0504	47.5926	48.2129	55.9433	60.1175	54.867	54.6049	54.533	CG44838	0.176774	0.000853922	0.155079
FBtr0340536	FBgn0265665	15.4278	9.54882	11.3456	10.9625	12.596	20.6292	18.6256	19.4761	15.5063	18.0571	CR44472	0.590969	0.000854178	0.155079
FBtr0073515	FBgn0019660	34.1254	39.1852	40.2834	37.5325	35.7171	54.4512	56.5909	46.3415	46.7005	44.9617	roX2	0.411545	0.000869789	0.157077
FBtr0340227	FBgn0004872	66.5552	63.457	63.7287	63.3498	67.5325	57.3561	55.4962	54.0018	56.9985	61.8175	piwi	-0.183212	0.000896492	0.161048
FBtr0308837	FBgn0263397	5.26636	5.78943	5.48373	6.28278	6.03375	7.11949	7.50213	7.69297	8.97826	8.18316	Ih	0.488174	0.00090719	0.162116
FBtr0300373	FBgn0024807	33.1385	31.9168	32.6901	29.5756	30.9135	41.9149	37.9667	42.6265	37.2605	35.1684	DIP1	0.29909	0.000925577	0.164541
FBtr0340535	FBgn0265665	84.5722	90.4512	88.6544	89.0375	87.404	79.3708	81.3744	80.5239	84.4937	81.9429	CR44472	-0.111278	0.000960041	0.168906
FBtr0310436	FBgn0053978	73.6624	75.8579	75.3012	78.8971	81.2033	85.6021	81.5068	85.2617	86.7343	84.7366	CG33978	0.135272	0.000963909	0.168906
FBtr0086464	FBgn0034455	82.2343	84.2642	85.0291	83.4436	86.568	92.0794	89.0341	91.4902	94.342	88.6978	CG11007	0.114912	0.000965774	0.168906
FBtr0083315	FBgn0038427	90.2765	91.6472	87.2816	94.0853	87.3133	96.4761	96.9849	93.689	96.5401	96.3848	ema	0.0952535	0.000973784	0.168906
FBtr0303906	FBgn0024320	72.7672	65.5075	60.6314	56.0715	55.8855	42.412	50.4411	50.3491	38.6282	42.3011	Npc1a	-0.465683	0.000974876	0.168906
FBtr0075202	FBgn0000567	47.5894	44.9518	47.7474	49.3611	41.7972	64.6577	57.7827	62.8563	50.4807	63.1343	Eip74EF	0.372636	0.000985106	0.169816
FBtr0303670	FBgn0285944	0.2618	0.213358	0.251503	0.214999	0.208752	0.228514	0.247074	0.239041	0.228637	0.234799	para	0.735458	0.000992976	0.169935
FBtr0300025	FBgn0051785	100	100	100	100	100	100	100	100	100	100	CG31785	0.00975127	0.000997599	0.169935
FBtr0339993	FBgn0034002	35.1138	32.1621	29.1042	42.2288	32.8912	45.5461	46.446	47.5197	41.7205	45.397	CG8079	0.402353	0.00100073	0.169935
FBtr0347038	FBgn0267608	100	100	100	100	100	100	100	100	100	100	CR45946	0.00822273	0.00101682	0.17122
FBtr0080147	FBgn0032322	89.2137	89.659	87.2281	88.0607	87.4036	86.8847	83.1748	84.9188	82.5192	84.14	CG16743	-0.0656584	0.00101833	0.17122
FBtr0082683	FBgn0038089	100	100	100	100	100	100	100	100	100	100	d_cup	-0.0109567	0.00102706	0.171842
FBtr0329948	FBgn0032322	10.7863	10.341	12.7719	11.9393	12.5964	13.1153	16.8252	15.0812	17.4808	15.86	CG16743	0.452724	0.00103786	0.172709
FBtr0082585	FBgn0038039	22.1472	20.5709	15.8892	17.8041	19.2199	32.1224	30.4053	36.4939	22.3994	31.5918	CG5196	0.668283	0.00104921	0.172709
FBtr0344577	FBgn0259996	100	100	100	100	100	100	100	100	100	100	CR40341	-0.0106761	0.00105281	0.172709
FBtr0344958	FBgn0266654	92.6999	91.8792	91.4196	91.5779	91.8341	85.086	85.5762	92.1158	87.2522	87.0271	CR45161	-0.0780668	0.00106007	0.172709
FBtr0345214	FBgn0038387	7.83181	8.73612	7.21286	6.63392	4.44129	9.38923	11.665	12.5994	12.4811	13.7409	blp	0.792276	0.00106503	0.172709
FBtr0347309	FBgn0267731	100	100	100	100	100	100	100	100	100	100	CR46062	0.0106139	0.00106803	0.172709
FBtr0112609	FBgn0085405	57.4988	56.4748	58.8083	62.6516	62.2342	49.6514	52.5446	49.8047	51.0576	54.1689	CG34376	-0.20245	0.00107863	0.172709
FBtr0088346	FBgn0033504	18.9141	14.6817	12.9904	13.837	14.4155	11.3809	10.7845	9.61924	10.798	9.86289	CAP	-0.541687	0.00108362	0.172709
FBtr0301699	FBgn0035978	11.3542	9.2935	7.93215	9.31803	8.07301	14.1283	12.7631	13.0678	11.6482	14.1551	UGP	0.447959	0.00108635	0.172709
FBtr0083253	FBgn0038404	23.5322	19.0785	20.5761	17.7242	21.2789	30.3582	25.6805	27.3635	29.3212	24.2571	CG8925	0.411276	0.00108786	0.172709
FBtr0078986	FBgn0261436	100	100	100	100	100	100	100	100	100	100	DhpD	0.0129231	0.00108981	0.172709
FBtr0301231	FBgn0033244	21.3616	24.7413	22.9107	24.2821	20.9646	45.7488	27.9677	32.6352	39.3237	38.4617	CG8726	0.651613	0.00109297	0.172709
FBtr0079550	FBgn0031972	95.3353	95.2894	95.2788	95.168	95.1518	94.5378	94.7044	94.3135	94.2913	94.3923	Wwox	-0.0164126	0.00109867	0.17281
FBtr0334464	FBgn0014133	51.4626	48.2154	51.4279	48.3301	46.499	57.1368	55.0973	56.8398	53.0334	56.2574	bif	0.178966	0.00113758	0.177051
FBtr0335494	FBgn0015393	9.47957	8.58295	7.08516	6.09533	9.81499	11.0193	13.7533	13.678	16.0462	12.6167	hoip	0.68367	0.00113871	0.177051
FBtr0343571	FBgn0026575	43.0208	37.0796	42.8065	28.3791	29.4057	24.6901	20.1787	11.2226	12.4117	18.8548	hang	-1.03334	0.00114119	0.177051
FBtr0083203	FBgn0038387	92.1682	91.2639	92.7871	93.3661	95.5587	90.6108	88.335	87.4006	87.5189	86.2591	blp	-0.0750517	0.00115525	0.1773
FBtr0080166	FBgn0004872	33.4448	36.543	36.2713	36.6502	32.4675	42.6439	44.5038	45.9982	43.0015	38.1825	piwi	0.282352	0.00116211	0.1773
FBtr0304801	FBgn0027948	3.05118	2.61461	5.47973	4.75885	4.38886	1.97838	1.81277	0.391896	0.848368	1.15958	msps	-1.34887	0.00116229	0.1773
FBtr0079846	FBgn0015393	90.5204	91.417	92.9148	93.9047	90.185	88.9807	86.2467	86.322	83.9538	87.3833	hoip	-0.0782664	0.00116625	0.1773
FBtr0335410	FBgn0267435	3.55108	3.01412	3.24759	2.64699	3.07179	4.31876	4.87494	3.53192	3.95115	5.01455	chp	0.563959	0.00116877	0.1773
FBtr0300474	FBgn0087012	11.043	6.8629	7.0662	6.45924	7.63176	13.0911	11.2911	13.8006	11.3046	13.5269	5_HT2A	0.659758	0.00118151	0.177928
FBtr0074383	FBgn0030816	100	100	100	100	100	100	100	100	100	100	CG16700	0.00888526	0.00118334	0.177928
FBtr0083226	FBgn0010379	15.7481	4.76401	11.5061	8.58652	5.90957	1.51231	1.53395	5.24292	1.66392	1.73874	Akt1	-1.88042	0.0011995	0.179568
FBtr0080489	FBgn0032479	89.2856	86.8355	93.4272	86.6239	89.3803	95.0648	93.7871	97.5094	94.248	95.5511	CG16974	0.0920509	0.0012327	0.183731
FBtr0332754	FBgn0036880	8.12279	7.14694	7.50651	9.48395	12.8928	5.75639	4.43307	4.64484	5.11127	5.63059	Cpr76Bc	-0.774838	0.00125449	0.186167
FBtr0084044	FBgn0051207	100	100	100	100	100	100	100	100	100	100	CG31207	0.0100232	0.00127399	0.187554
FBtr0344063	FBgn0031970	13.9237	13.6277	27.1709	18.3623	23.1948	40.9167	52.4377	37.3469	31.0146	61.0994	CG7227	1.20482	0.00128007	0.187554
FBtr0336936	FBgn0033442	81.2365	77.4317	80.1134	80.2975	78.7211	86.8568	84.2891	83.3472	84.2284	83.9885	CG1690	0.0829614	0.00128033	0.187554
FBtr0301418	FBgn0020647	1.41265	1.10907	1.52657	1.76158	1.97272	0.983057	1.58415	0.970487	1.37337	1.42316	KrT95D	-0.696591	0.00128626	0.187618
FBtr0072955	FBgn0028504	58.6133	68.7584	51.8604	62.8536	55.3279	47.3743	29.7204	37.6308	41.9375	46.0926	CG12182	-0.554674	0.00129932	0.188146
FBtr0331516	FBgn0264305	26.9469	35.5154	39.1397	39.4382	40.7525	50.3042	48.0083	54.0046	46.1187	51.2093	CG43783	0.471696	0.0013009	0.188146
FBtr0078083	FBgn0043364	96.0457	95.9145	96.002	95.8028	96.2831	93.7255	94.7539	95.4696	93.2144	92.6804	cbt	-0.0295948	0.00130718	0.188255
FBtr0080281	FBgn0005664	89.1293	89.4897	84.9135	90.2487	89.3373	81.6564	82.7244	79.8407	76.0274	84.8473	Crys	-0.128289	0.00131989	0.189288
FBtr0304833	FBgn0262509	66.0243	70.1503	74.0288	79.3067	70.1237	81.2382	79.3025	81.6402	83.5039	80.7031	nrm	0.179298	0.00132819	0.189449
FBtr0330644	FBgn0051974	91.9504	92.3348	93.9037	92.7766	92.4041	91.8302	91.039	91.5187	90.4898	90.2474	CG31974	-0.0261756	0.00133453	0.189449
FBtr0089034	FBgn0033135	58.2345	62.3699	70.2598	66.3294	53.0424	49.4212	45.769	52.4421	46.2049	43.4362	Tsp42En	-0.384145	0.00133869	0.189449
FBtr0113180	FBgn0036880	91.8772	92.8531	92.4935	90.516	87.1072	94.2436	95.5669	95.3552	94.8887	94.3694	Cpr76Bc	0.0596217	0.00134321	0.189449
FBtr0304666	FBgn0261053	57.883	56.1746	54.2991	54.8299	68.2149	40.8866	48.4917	42.504	29.2212	26.4225	Cad86C	-0.671609	0.00135652	0.190538
FBtr0113240	FBgn0038339	25.641	27.3	28.5347	27.416	28.2486	20.4144	21.9082	24.2014	19.757	22.205	CG6118	-0.308916	0.00138022	0.193073
FBtr0333099	FBgn0027356	67.2751	59.977	61.0757	61.7833	63.1783	53.7158	55.7545	55.1494	55.668	57.9968	Amph	-0.168507	0.00139481	0.193536
FBtr0083758	FBgn0038704	63.0776	55.6314	69.6902	58.3575	68.8692	42.2086	46.1718	52.6403	45.2258	52.5602	CG5316	-0.387452	0.00139775	0.193536
FBtr0084057	FBgn0001234	18.0216	15.5589	15.8637	17.9305	14.1799	10.1562	12.9369	11.4537	13.2255	12.4205	Hsromega	-0.447257	0.00140054	0.193536
FBtr0345929	FBgn0034455	17.7657	15.7358	14.9709	16.5564	13.432	7.92064	10.9659	8.50977	5.65798	11.3022	CG11007	-0.878336	0.00140666	0.193598
FBtr0100402	FBgn0027101	2.42078	2.03483	2.4543	1.85412	1.88272	1.48085	1.71472	1.64681	1.70994	1.60888	Dyrk3	-0.717289	0.00142284	0.195037
FBtr0347185	FBgn0050263	5.08082	4.98973	4.50836	5.16849	5.74584	3.48104	3.60029	2.75444	3.17078	3.20347	stum	-0.598966	0.00143198	0.195505
FBtr0339135	FBgn0039214	45.6559	31.347	42.9107	46.0999	42.8633	34.3816	22.1295	13.0824	8.51342	7.27049	puf	-1.50228	0.0014474	0.196823
FBtr0299955	FBgn0259702	100	100	100	100	100	100	100	100	100	100	CG42356	0.013582	0.0014776	0.200133
FBtr0070079	FBgn0023536	100	100	100	100	100	100	100	100	100	100	CG3156	0.0102186	0.00150804	0.202863
FBtr0290087	FBgn0030729	100	100	100	100	100	100	100	100	100	100	CG12507	0.011364	0.00150965	0.202863
FBtr0089625	FBgn0025790	16.0396	13.2897	12.3606	14.2121	14.2137	24.3084	19.9409	20.834	19.6576	15.9497	TBPH	0.520772	0.00152565	0.20421
FBtr0300351	FBgn0037989	51.7275	54.371	54.5881	50.0172	44.5026	60.7528	58.3155	74.1523	68.4917	66.0451	ATP8B	0.353456	0.00153795	0.205052
FBtr0076615	FBgn0020224	44.0956	45.3565	44.7776	46.4483	44.3214	40.3069	39.6322	38.1569	40.1731	33.933	Cbl	-0.223209	0.00156854	0.207976
FBtr0305555	FBgn0032479	10.7144	13.1645	6.57276	13.3761	10.6197	4.93525	6.21295	2.49064	5.75199	4.4489	CG16974	-1.1479	0.00157207	0.207976
FBtr0079702	FBgn0051892	100	100	100	100	100	100	100	100	100	100	tRNA:Asp_GTC_1_3	-0.0109811	0.00158967	0.209078
FBtr0076659	FBgn0035896	1.13136	8.10238	21.4144	14.1415	7.83147	1.09946	1.13147	1.28841	1.14396	1.0472	CG6983	-2.89286	0.00159431	0.209078
FBtr0332421	FBgn0033608	1.21022	0.99138	0.961899	1.30173	1.05018	2.78221	2.99869	3.55236	2.14785	2.19338	CG13220	0.876234	0.0016052	0.209078
FBtr0072258	FBgn0259937	86.6492	88.6391	92.2834	91.0061	84.97	80.0745	81.1078	78.0667	75.8526	79.7062	Nop60B	-0.174329	0.00160858	0.209078
FBtr0087828	FBgn0027356	31.4845	38.9653	37.4351	37.074	35.8908	45.2026	43.4057	43.5813	43.1827	40.6597	Amph	0.253825	0.00161103	0.209078
FBtr0084206	FBgn0038947	4.55943	6.92396	6.04964	7.29036	6.45238	2.64546	0.901047	2.85153	3.51524	0.873549	Sar1	-1.19147	0.00165181	0.213559
FBtr0306799	FBgn0035578	37.4235	33.802	42.8561	42.6383	40.6668	32.3756	27.4272	31.4754	29.5802	24.2301	CG13707	-0.431175	0.00172212	0.219402
FBtr0076458	FBgn0015296	100	100	100	100	100	100	100	100	100	100	Shc	0.0116347	0.00172441	0.219402
FBtr0088692	FBgn0267792	89.0566	85.4665	88.4145	86.519	88.1183	80.5263	84.5723	82.3946	83.6601	85.0176	rgr	-0.0704299	0.00172789	0.219402
FBtr0304031	FBgn0262108	24.0586	22.2585	26.8179	21.1402	23.0684	31.7525	44.4841	31.5752	39.0725	29.1177	CR42861	0.555298	0.00172891	0.219402
FBtr0300178	FBgn0004919	4.34515	4.93379	2.76175	4.4833	3.83349	6.43463	5.77271	6.09109	8.46355	5.95356	gol	0.613034	0.00172914	0.219402
FBtr0335211	FBgn0037942	95.131	94.3479	94.2233	95.5022	94.3937	94.3237	93.6522	93.2031	92.9344	94.0375	CG14721	-0.0222073	0.00174521	0.22062
FBtr0301901	FBgn0050296	22.1292	22.6134	17.0259	23.1206	21.0907	12.2448	13.2179	14.1469	11.223	18.5239	RIC_3	-0.61335	0.0017767	0.223772
FBtr0082923	FBgn0285913	17.4877	15.8832	21.3935	24.0185	14.9806	25.5641	26.4277	27.7202	28.4254	25.9281	red	0.518082	0.0017895	0.224556
FBtr0304614	FBgn0010905	0.629517	0.541357	0.571554	0.575255	0.478354	0.530546	0.5246	0.555545	0.576933	0.585372	Spn	-0.65956	0.00179619	0.22457
FBtr0342578	FBgn0005664	10.8707	10.5103	15.0865	9.75134	10.6627	18.3436	17.2756	20.1593	23.9726	15.1527	Crys	0.699259	0.00183586	0.228692
FBtr0100331	FBgn0250823	10.7741	11.0941	11.8943	12.1499	10.7212	15.9194	16.3066	15.6023	13.4329	14.8071	gish	0.381455	0.0018431	0.228758
FBtr0301897	FBgn0050296	0.491236	0.473455	0.493877	0.478772	0.466717	0.442322	0.462965	0.46931	0.475258	0.44672	RIC_3	-0.783675	0.00186092	0.230134
FBtr0085401	FBgn0051445	98.3469	98.3825	98.1155	98.1902	98.4015	98.4127	98.4655	98.6061	98.7469	98.6863	CG31445	0.0134075	0.00188665	0.232473
FBtr0301737	FBgn0085195	6.37004	6.48529	5.92716	5.70907	6.48172	5.03107	5.22084	4.90942	5.3312	4.42968	CG34166	-0.399305	0.00191905	0.234
FBtr0100360	FBgn0036493	49.9549	32.0386	50.7274	43.9272	50.9172	62.8931	64.986	64.5044	64.9141	56.278	CG7255	0.478401	0.00191955	0.234
FBtr0071654	FBgn0003731	26.0983	21.9071	22.2202	22.1497	22.4743	16.1784	19.5171	17.7991	11.2169	12.0572	Egfr	-0.620751	0.00193159	0.234
FBtr0333690	FBgn0036727	77.4367	82.614	65.4049	72.9927	66.6966	81.3	83.8468	83.9212	84.9899	84.1266	CG7589	0.203565	0.0019349	0.234
FBtr0074427	FBgn0030838	59.6019	60.8738	57.7799	53.5952	62.7871	46.5704	50.1026	50.7437	54.2351	54.0028	CG5445	-0.222126	0.00193643	0.234
FBtr0071714	FBgn0034658	100	100	100	100	100	100	100	100	100	100	Grx1t	0.00865073	0.00194683	0.234
FBtr0273306	FBgn0036180	87.7464	85.6469	89.2743	86.7209	87.8183	81.7672	85.1772	84.95	83.106	82.8349	Duba	-0.0596327	0.00195317	0.234
FBtr0087787	FBgn0010488	99.7421	91.9332	90.1738	95.2438	94.9211	99.7395	99.7549	99.7502	99.7425	99.7382	NAT1	0.0785372	0.00195389	0.234
FBtr0071793	FBgn0243516	0.611802	0.573475	0.643006	0.589428	0.604853	0.562316	0.587232	0.578642	0.688471	0.639582	Vrp1	0.82296	0.00198451	0.235688
FBtr0336679	FBgn0265052	4.03083	3.82943	3.64171	6.84613	11.3931	14.8985	12.271	19.7973	21.0112	10.3137	St3	1.3996	0.00199587	0.235688
FBtr0076268	FBgn0026160	21.1941	11.7558	21.0986	17.1988	17.8496	10.2027	7.56763	8.86112	12.7123	6.92065	tna	-0.899146	0.00200366	0.235688
FBtr0273247	FBgn0028703	35.1099	42.4028	40.7764	35.9014	39.8806	52.2325	47.9697	48.0578	50.8487	42.9546	Nhe3	0.309727	0.00200839	0.235688
FBtr0078468	FBgn0262737	4.27266	2.28923	0.888754	2.10487	0.549556	5.33092	4.23721	6.82691	9.01746	6.50099	mub	1.51154	0.00200923	0.235688
FBtr0088658	FBgn0011300	9.4418	16.7721	17.8396	14.341	15.2492	9.04046	8.70802	8.33643	6.05389	9.50346	babo	-0.787955	0.00201275	0.235688
FBtr0088788	FBgn0021995	90.757	91.9753	91.7321	92.4525	90.8324	89.5752	89.5583	90.0105	87.0984	88.2972	Rs1	-0.0478705	0.00201632	0.235688
FBtr0334705	FBgn0039738	12.5837	10.6494	10.3531	6.87868	10.2455	4.23971	5.68657	3.94818	6.69655	6.87197	Mgat2	-0.829962	0.00204062	0.237714
FBtr0344788	FBgn0031981	82.9784	50.2935	63.2051	73.6855	62.3473	31.0237	46.1787	48.6529	22.1799	22.848	CG7466	-1.00623	0.00207026	0.238448
FBtr0305056	FBgn0085442	11.1871	13.014	12.907	11.268	8.66625	17.1506	18.2083	19.5785	13.0145	17.3561	NKAIN	0.60396	0.00207052	0.238448
FBtr0306382	FBgn0027561	50.9822	53.6631	50.5016	40.1224	46.9375	59.0293	58.9336	60.9087	59.6151	56.108	CG18659	0.289265	0.00207272	0.238448
FBtr0336670	FBgn0085446	13.3934	6.19493	9.67579	9.11737	7.49217	3.69586	5.95555	3.91895	3.64094	4.2949	CG34417	-0.940664	0.00207486	0.238448
FBtr0081520	FBgn0032946	55.3569	42.5166	43.7205	51.8698	50.6487	69.1536	58.8394	68.8284	58.3322	59.2803	nrv3	0.359457	0.00209827	0.239742
FBtr0070501	FBgn0024994	65.6462	67.723	78.7874	86.4544	68.0381	35.5755	17.6834	28.1782	68.2171	43.5153	Csat	-1.04692	0.00210016	0.239742
FBtr0330645	FBgn0051974	4.43044	5.26688	4.29161	5.41983	5.74351	5.01655	7.5145	6.47589	7.92305	7.88983	CG31974	0.495393	0.00212618	0.241903
FBtr0304369	FBgn0262421	100	100	100	100	100	100	100	100	100	100	mir_13b_2	0.00874852	0.00213664	0.242286
FBtr0077954	FBgn0031301	100	100	100	100	100	100	100	100	100	100	CG14339	0.0104331	0.00216126	0.243628
FBtr0340326	FBgn0015772	5.21059	7.25269	6.35248	6.8706	7.31833	7.82539	8.5252	8.12033	8.58468	8.83741	Nak	0.392743	0.00216531	0.243628
FBtr0113241	FBgn0038404	76.4678	80.9215	79.4239	82.2758	78.7211	69.6418	74.3195	72.6365	70.6788	75.7429	CG8925	-0.132471	0.00216989	0.243628
FBtr0089711	FBgn0043070	31.4909	30.3161	31.8198	29.6063	30.7557	23.6779	27.4762	22.9536	29.3517	23.8439	MESK2	-0.292134	0.0021773	0.243658
FBtr0100411	FBgn0000567	27.7043	37.2035	27.7428	28.3783	32.4015	20.247	21.9731	24.4424	25.3496	18.5478	Eip74EF	-0.464933	0.00219342	0.243788
FBtr0333796	FBgn0030328	0.5631	0.594279	0.576356	0.593189	0.628126	0.592154	0.592436	0.583607	0.667147	0.637056	Amun	-0.976004	0.00219408	0.243788
FBtr0113296	FBgn0039478	38.7755	34.3249	21.3995	37.617	36.4407	20.2061	20.3832	21.2925	19.2567	19.757	Nep5	-0.693653	0.0021999	0.243788
FBtr0071795	FBgn0243516	0.611802	0.573475	0.643006	0.589428	0.604853	0.562316	0.587232	0.578642	0.688471	0.639582	Vrp1	0.809196	0.00223561	0.246834
FBtr0082614	FBgn0038013	63.0939	80.1306	66.385	63.8453	80.5328	44.607	46.2436	39.4709	59.8701	57.624	CG10038	-0.52287	0.00224184	0.246834
FBtr0082105	FBgn0037719	55.1545	59.106	49.905	53.5723	44.5731	33.5307	40.5275	29.4195	37.5795	46.949	bocks	-0.481124	0.00227269	0.249426
FBtr0300711	FBgn0035120	12.1662	13.0864	12.9685	12.9971	11.0754	14.9031	15.8869	15.2207	14.7102	15.5051	wac	0.300653	0.00229106	0.250636
FBtr0078279	FBgn0037018	95.2758	93.5714	94.9797	95.1106	94.6371	92.7188	93.2272	93.2028	92.9311	94.2203	CG4042	-0.0253858	0.00230833	0.251719
FBtr0310279	FBgn0259822	0.833014	0.647543	0.69272	0.640143	0.583984	0.529381	0.58089	0.575871	0.641791	0.62818	Ca_beta	-0.663157	0.00231986	0.252171
FBtr0329936	FBgn0033135	41.7655	37.6301	29.7402	33.6706	46.9576	50.5788	54.231	47.5579	53.7951	56.5638	Tsp42En	0.469314	0.00232963	0.252429
FBtr0304030	FBgn0262108	55.859	59.0761	55.8691	61.7145	58.5137	51.6362	37.2361	50.6058	44.0641	49.5193	CR42861	-0.328952	0.00234732	0.25354
FBtr0334168	FBgn0032986	53.7054	60.7388	62.729	62.9286	64.9397	71.0354	68.8565	71.7151	69.3148	65.7997	CG3262	0.198785	0.00237007	0.255189
FBtr0088264	FBgn0001122	0.504625	0.476975	0.496761	0.447105	0.434261	0.490281	0.477209	0.506647	0.478203	0.492394	Galphao	-0.84664	0.00238636	0.255935
FBtr0339531	FBgn0038504	36.5866	38.5008	36.9933	35.3341	33.5895	34.4158	19.184	18.5055	28.6528	23.2638	Sur_8	-0.573993	0.00240283	0.255935
FBtr0300598	FBgn0020236	27.8612	23.8415	32.8401	31.58	32.0936	35.7946	42.5128	37.979	50.768	41.1035	ATPCL	0.48323	0.00240311	0.255935
FBtr0303912	FBgn0260794	9.48767	6.54961	3.20088	0.410509	3.58936	0.380179	0.387118	0.387176	0.456898	0.433107	ctrip	-2.13599	0.00240698	0.255935
FBtr0077304	FBgn0011280	92.6493	90.6513	90.9119	90.2795	92.3241	90.4366	90.1767	89.4471	89.8219	90.0344	Obp19d	-0.0254654	0.00242811	0.256651
FBtr0113173	FBgn0036678	9.02568	9.06495	8.94654	8.91742	8.74126	6.90274	7.08341	7.3692	7.93399	7.68817	CG11905	-0.290016	0.00243445	0.256651
FBtr0078084	FBgn0043364	3.47767	3.39405	3.50855	3.28793	3.276	5.84364	4.80817	4.15708	6.27438	6.58899	cbt	0.566466	0.00244276	0.256651
FBtr0344783	FBgn0024555	1.98566	5.42085	1.93458	1.62968	3.6774	0.485382	1.71298	0.513534	0.575394	0.555585	flfl	-1.359	0.00244379	0.256651
FBtr0302604	FBgn0020621	0.277273	0.263915	0.282674	0.27188	0.248299	0.275595	0.260778	0.263677	0.269668	0.27204	Pkn	0.744444	0.00246115	0.257681
FBtr0308935	FBgn0054046	100	100	100	100	100	100	100	100	100	100	CR34046	0.00832611	0.00247445	0.258281
FBtr0075512	FBgn0036549	100	100	100	100	100	100	100	100	100	100	CG10516	-0.00666361	0.00250152	0.259952
FBtr0085824	FBgn0039863	98.8956	97.4757	97.1025	96.572	96.7073	98.2155	99.0669	99.1158	99.002	99.0062	CG1815	0.0255511	0.00250569	0.259952
FBtr0345935	FBgn0021995	9.243	8.02472	8.26788	7.54745	9.16758	10.4248	10.4417	9.98951	12.9016	11.7028	Rs1	0.429627	0.00252985	0.260832
FBtr0091898	FBgn0053894	100	100	100	100	100	100	100	100	100	100	His2B:CG33894	0.00880392	0.00255089	0.260832
FBtr0085919	FBgn0022893	3.77352	11.7753	3.3268	7.26765	6.21233	15.5437	23.6193	9.48412	25.4551	17.7214	Df31	1.47962	0.00255258	0.260832
FBtr0100408	FBgn0003028	5.30265	4.14002	9.1072	8.16967	3.96102	8.13697	17.7951	19.1978	11.2211	12.7379	ovo	1.18555	0.00255427	0.260832
FBtr0342581	FBgn0032391	85.2279	76.3782	79.885	74.8654	70.9484	85.363	85.0624	85.6384	86.5329	87.6589	escl	0.14878	0.00255523	0.260832
FBtr0085498	FBgn0051038	73.5719	70.7616	76.7664	71.825	67.259	50.9057	66.2732	58.5337	60.1702	61.5574	CG31038	-0.276933	0.00256002	0.260832
FBtr0083840	FBgn0038767	100	100	100	100	100	100	100	100	100	100	trem	-0.0126721	0.00256815	0.260881
FBtr0089274	FBgn0003386	10.0711	8.69272	12.359	9.68069	9.25341	7.945	3.23689	6.73687	2.87299	2.32422	Shaw	-1.23557	0.00258934	0.262253
FBtr0301562	FBgn0020251	43.1589	43.518	35.339	20.5883	46.1849	79.0962	77.1133	49.352	78.8176	79.478	sfl	0.970084	0.00261057	0.263161
FBtr0334484	FBgn0053797	100	100	100	100	100	100	100	100	100	100	CR33797	0.00880963	0.00261372	0.263161
FBtr0086934	FBgn0034229	11.5253	31.277	11.5072	12.1055	24.6697	0.706971	0.662576	0.654808	0.678698	22.4886	CG4847	-3.27692	0.00262239	0.263257
FBtr0345070	FBgn0085446	14.7694	22.0881	21.0828	17.5708	26.6679	30.553	24.8372	34.1827	32.4125	29.2148	CG34417	0.584595	0.00263355	0.263602
FBtr0332702	FBgn0036670	68.4642	62.865	60.8436	60.9929	66.7368	55.7326	51.9808	61.6858	53.1635	55.8596	CG13029	-0.203537	0.00266368	0.265838
FBtr0334169	FBgn0032986	35.8467	31.6965	30.9722	30.1275	25.3375	21.5011	22.6776	23.7869	24.9356	23.1539	CG3262	-0.379322	0.00272273	0.270226
FBtr0072285	FBgn0034976	100	100	100	100	100	100	100	100	100	100	CG4049	0.00977123	0.00272348	0.270226
FBtr0300597	FBgn0020236	61.8312	68.6072	55.3595	57.386	62.8742	51.9172	51.588	51.7266	40.1265	44.658	ATPCL	-0.353932	0.00274636	0.271706
FBtr0303109	FBgn0032006	16.6642	14.3994	18.6518	17.4014	9.88971	26.3027	18.3905	27.198	25.0479	31.8078	Pvr	0.71696	0.00277493	0.27374
FBtr0299837	FBgn0266557	8.52604	6.41317	6.73623	7.93751	8.33914	12.9529	8.28207	11.4187	10.4499	14.1142	kis	0.549303	0.00282028	0.276627
FBtr0337054	FBgn0263740	1.59518	1.66245	0.692147	0.765129	0.86285	1.9188	1.80457	1.74711	3.24485	3.83544	eIF2gamma	1.25602	0.00282041	0.276627
FBtr0088764	FBgn0033289	97.9913	97.8253	97.6682	97.9834	97.4228	96.7185	96.0993	96.5917	96.4614	96.5064	CG2121	-0.0198523	0.00283338	0.277102
FBtr0344030	FBgn0260794	14.4108	6.74219	10.7882	10.2666	11.3353	16.783	22.6995	28.7525	14.1871	24.8605	ctrip	0.933239	0.00285702	0.278596
FBtr0083585	FBgn0004618	9.53484	6.65417	7.80323	5.97881	7.14891	10.1116	10.5225	10.5289	15.389	10.9264	gl	0.581979	0.00286658	0.278596
FBtr0452146	FBgn0030613	38.2538	28.1856	29.804	33.4615	35.6417	49.7796	46.9772	43.6298	52.9572	37.1741	Rab3_GEF	0.482065	0.00287557	0.278596
FBtr0309217	FBgn0031060	11.0856	12.28	9.07982	14.8122	16.7721	21.605	21.5159	21.3511	15.3175	21.4457	CG14231	0.662968	0.00288162	0.278596
FBtr0347110	FBgn0267649	50	66.1247	61.165	50	28.7083	9.47418	9.51746	13.4618	44.6927	10.3151	pre_mod(mdg4)_H	-1.80053	0.00288945	0.278596
FBtr0343686	FBgn0000317	15.383	26.8763	11.7352	43.3131	14.893	52.6812	55.7226	38.5876	53.5441	35.4223	ck	1.19483	0.00290289	0.279102
FBtr0077743	FBgn0031441	100	100	100	100	100	100	100	100	100	100	CG9962	0.00839349	0.00292212	0.280162
FBtr0345599	FBgn0053548	5.13248	2.99156	4.72336	4.15673	4.43615	8.37252	6.39982	4.99788	7.517	6.28493	SmydA_8	0.645691	0.00294301	0.28066
FBtr0299744	FBgn0265998	50.7048	50.8722	49.9734	51.6013	48.4096	46.7996	45.7039	47.0267	43.5727	44.9782	Doa	-0.138416	0.00294376	0.28066
FBtr0339346	FBgn0259226	51.2804	50.7912	63.3506	47.8897	48.4421	37.1543	34.3708	41.7304	43.8782	41.9151	CG42326	-0.382839	0.00295901	0.281329
FBtr0100537	FBgn0037719	44.8455	40.894	50.095	46.4277	55.4269	66.4693	59.4725	70.5805	62.4205	53.051	bocks	0.379778	0.00297795	0.281762
FBtr0075303	FBgn0036678	9.02568	9.06495	8.94654	8.91742	8.74126	6.90274	7.08341	7.3692	7.93399	7.68817	CG11905	-0.31608	0.00298008	0.281762
FBtr0345595	FBgn0263352	19.165	16.7233	20.9576	18.5262	18.9502	10.6415	16.4163	15.0542	12.4048	13.2718	Unr	-0.45206	0.00302088	0.284831
FBtr0113543	FBgn0083025	100	100	100	100	100	100	100	100	100	100	snoRNA:Psi18S_640b	-0.00875487	0.00305135	0.286911
FBtr0078941	FBgn0051522	5.13648	6.20639	4.33655	0.743669	2.57185	0.624068	0.58432	0.665256	0.766764	0.664984	CG31522	-1.94561	0.00307548	0.287292
FBtr0075184	FBgn0036745	100	100	100	100	100	100	100	100	100	100	CG7484	0.00692266	0.0030883	0.287292
FBtr0332413	FBgn0053113	0.947364	1.46762	1.31331	0.82244	1.12103	1.72673	2.53077	3.18091	2.21936	1.96116	Rtnl1	0.737325	0.00309116	0.287292
FBtr0082258	FBgn0037816	100	100	100	100	100	100	100	100	100	100	CG6345	-0.00817408	0.00309557	0.287292
FBtr0084475	FBgn0039104	100	100	100	100	100	100	100	100	100	100	CG10252	0.0107973	0.00309749	0.287292
FBtr0075505	FBgn0040230	57.068	62.6348	59.7288	65.3418	65.8177	75.58	67.857	75.8367	69.4034	69.6841	dbo	0.19957	0.00312088	0.287976
FBtr0331652	FBgn0031279	53.9595	52.8524	50	53.4884	47.8469	57.3924	58.6007	58.9828	61.8029	69.6233	CG3544	0.237612	0.00312174	0.287976
FBtr0332133	FBgn0040230	42.932	37.3652	40.2712	34.6582	34.1823	24.42	32.143	24.1633	30.5966	30.3159	dbo	-0.410833	0.00314612	0.288994
FBtr0077580	FBgn0031517	100	100	100	100	100	100	100	100	100	100	CG15406	-0.00846778	0.00316719	0.288994
FBtr0082193	FBgn0004889	0.665013	0.57805	0.652776	0.582499	0.564121	0.484865	0.516409	0.490105	0.565058	0.575717	tws	-0.613372	0.00317297	0.288994
FBtr0078706	FBgn0051551	100	100	100	100	100	100	100	100	100	100	CG31551	-0.00933805	0.00317449	0.288994
FBtr0344789	FBgn0031981	17.0216	49.7065	36.7949	26.3145	37.6527	68.9763	53.8213	51.3471	77.8201	77.152	CG7466	1.03205	0.0031751	0.288994
FBtr0080552	FBgn0012037	95.814	95.2987	95.3422	95.0657	95.6081	89.5607	90.5606	95.9501	86.5528	88.6029	Ance	-0.0775454	0.00323258	0.293442
FBtr0076351	FBgn0263251	11.1064	7.39006	13.5344	7.51493	15.768	13.5317	24.8627	25.2006	25.835	30.2064	vnc	1.12292	0.00325282	0.294496
FBtr0303531	FBgn0000565	69.2363	78.6676	62.6913	72.6154	66.4267	61.5837	55.313	59.0716	53.2136	62.3227	Eip71CD	-0.263413	0.00327124	0.295123
FBtr0072762	FBgn0035252	82.1267	80.5335	79.9456	78.9098	77.2375	76.1959	72.9142	68.1116	70.8334	76.5922	CG7970	-0.132507	0.00328483	0.295123
FBtr0339793	FBgn0037092	9.44957	7.81271	6.89472	4.31206	4.21155	13.6586	20.3967	13.6494	9.56642	11.653	M6	1.02725	0.00329086	0.295123
FBtr0344200	FBgn0263980	1.03908	1.25105	1.31584	1.54539	1.28668	0.9467	0.751834	0.744612	0.790644	1.12628	CG43729	-0.605751	0.00329906	0.295123
FBtr0334560	FBgn0051158	61.0671	61.9478	61.2351	60.0253	62.232	69.6186	63.0702	74.5719	73.1213	67.2449	Efa6	0.17671	0.00330298	0.295123
FBtr0078847	FBgn0250839	54.6909	41.2749	49.8205	45.7809	47.7719	13.2075	33.0631	15.2733	40.4884	31.5612	CG2016	-0.955114	0.00333478	0.296142
FBtr0074428	FBgn0030838	38.1555	36.6862	39.9363	44.0114	35.0502	51.0869	47.9281	47.3101	43.4201	43.623	CG5445	0.265442	0.00333925	0.296142
FBtr0077530	FBgn0024244	4.70054	4.21403	2.53094	5.94942	6.11022	6.32286	7.69881	11.0959	15.9321	10.1331	drm	1.14387	0.0033404	0.296142
FBtr0082557	FBgn0037978	28.129	13.8981	14.6199	16.0541	13.4905	39.2249	31.1094	34.8255	39.6304	20.0874	KLHL18	0.942364	0.00335114	0.296324
FBtr0345097	FBgn0266696	4.47363	3.63355	3.72952	3.5641	3.15171	2.8257	2.25021	1.66546	2.83396	3.00882	Svil	-0.655519	0.00337676	0.297453
FBtr0335476	FBgn0020309	68.9676	70.0774	70.2483	67.6726	70.7837	66.7685	65.7056	62.6058	64.6043	65.2375	crol	-0.102082	0.00338133	0.297453
FBtr0334071	FBgn0036544	30.1087	24.6445	6.5467	22.0729	14.4125	1.72276	1.76226	1.77839	2.14815	14.7674	sff	-2.4173	0.0034068	0.298922
FBtr0110880	FBgn0036493	16.2138	10.3718	11.0638	16.0061	12.2707	9.27558	8.7535	8.8739	8.77039	8.46668	CG7255	-0.503964	0.00344154	0.300497
FBtr0339395	FBgn0087012	73.3635	78.1068	72.1896	73.5173	69.2188	66.9171	63.6981	68.0513	63.5124	56.9731	5_HT2A	-0.192256	0.00344235	0.300497
FBtr0071120	FBgn0004656	1.13276	0.955096	0.937462	0.94162	0.834948	2.52456	0.859757	5.15967	3.74776	9.24024	fs(1)h	1.76737	0.00348529	0.303469
FBtr0089095	FBgn0026199	26.6468	23.4263	29.8022	21.9113	23.9671	14.0126	13.0945	18.5413	14.7106	23.2798	myo	-0.608452	0.00349443	0.303491
FBtr0071592	FBgn0016726	10.2947	10.471	10.3297	9.27178	15.0672	4.89633	9.14522	6.77844	6.60611	5.19763	RpL29	-0.782925	0.00351674	0.304653
FBtr0113154	FBgn0035880	6.18188	11.378	6.60676	7.75158	7.04604	16.1409	12.5757	15.2004	10.7994	10.2134	Culd	0.67345	0.00352613	0.304694
FBtr0308821	FBgn0035578	17.0068	17.4642	15.1114	15.2416	13.4971	12.6295	12.7243	12.6968	12.3457	10.6741	CG13707	-0.351328	0.00353684	0.304847
FBtr0339341	FBgn0086784	1.85559	1.46203	1.10087	1.38478	1.28073	0.562352	1.02626	0.99291	1.33569	0.991812	stmA	-0.515955	0.0035467	0.304927
FBtr0301479	FBgn0027948	53.3428	55.2841	44.5763	41.5736	51.7932	19.5362	25.9755	1.50827	16.0877	25.8702	msps	-1.82896	0.00360405	0.30799
FBtr0086038	FBgn0259979	3.67688	11.6025	3.75249	3.36022	7.11124	11.9539	8.93422	12.7062	13.7571	14.5704	CG17337	1.08502	0.00360708	0.30799
FBtr0332985	FBgn0052062	20.2345	24.26	18.8467	21.0791	15.9275	24.4019	26.6865	29.0762	38.2116	37.1484	Rbfox1	0.603735	0.00361164	0.30799
FBtr0071653	FBgn0003731	73.9017	78.0929	77.7798	77.8503	77.5257	83.8216	80.4829	82.2009	88.7831	87.9428	Egfr	0.134172	0.00361842	0.30799
FBtr0342646	FBgn0265814	25.1288	34.3406	31.4663	32.9329	26.3193	42.2784	47.7392	41.0593	39.3314	64.2346	CR44603	0.629583	0.00365633	0.310442
FBtr0308230	FBgn0026593	21.6003	25.2153	31.1596	21.6369	21.9204	34.9035	30.0672	38.4445	56.9762	39.05	CG5707	0.708474	0.00369661	0.312089
FBtr0082615	FBgn0038013	36.9061	19.8694	33.615	36.1547	19.4672	55.393	53.7564	60.5291	40.1299	42.376	CG10038	0.805174	0.00370097	0.312089
FBtr0392905	FBgn0083984	32.2166	25.2497	28.4535	24.3052	19.0858	34.8444	32.8814	32.6971	36.199	38.4472	CG34148	0.442377	0.00370609	0.312089
FBtr0339354	FBgn0267792	10.9434	14.5335	11.5855	13.481	11.8817	19.4737	15.4277	17.6054	16.3399	14.9824	rgr	0.404858	0.0037123	0.312089
FBtr0300982	FBgn0000229	60.4066	80.4568	63.87	49.2811	69.7661	39.4683	39.9969	38.676	31.1366	55.0181	bsk	-0.651198	0.00372184	0.312123
FBtr0089682	FBgn0261618	47.4731	49.6392	38.5013	33.881	41.495	55.3061	47.8634	60.6626	54.8898	52.3097	larp	0.365302	0.00376908	0.314013
FBtr0340259	FBgn0085427	43.7104	34.1003	36.2572	37.3694	41.5227	27.0108	24.0336	25.243	38.133	26.2042	CG34398	-0.478583	0.00378162	0.314013
FBtr0070090	FBgn0024983	44.7104	52.0731	43.4537	55.6368	46.737	67.6509	67.502	57.8978	53.4304	61.1256	CG4293	0.330583	0.00379351	0.314013
FBtr0301732	FBgn0262527	45.9768	51.0109	51.6537	63.812	49.852	70.9717	58.0553	61.2027	69.2099	65.3595	nsl1	0.313584	0.00379697	0.314013
FBtr0331186	FBgn0031816	22.5007	13.9683	15.534	15.8666	21.6447	10.0824	7.91929	14.6377	11.1959	10.0852	Rchy1	-0.709804	0.00380205	0.314013
FBtr0076139	FBgn0086254	94.8513	92.3463	93.9037	93.8255	95.1293	88.3853	89.0839	89.5175	92.1047	93.1839	CG6084	-0.059356	0.00380683	0.314013
FBtr0333221	FBgn0262509	21.9662	21.0581	16.0124	13.4381	22.8054	12.9381	13.8836	11.9338	10.4371	12.7853	nrm	-0.590171	0.00380878	0.314013
FBtr0084564	FBgn0039172	95.4486	95.2652	95.2151	93.5404	94.8172	94.2627	94.1437	92.6089	93.5026	93.813	Spase22_23	-0.0217661	0.00382231	0.314369
FBtr0340511	FBgn0265645	100	100	100	100	100	100	100	100	100	100	CR44452	-0.0103715	0.00383252	0.314451
FBtr0309998	FBgn0285913	78.4627	79.3393	73.6642	69.232	80.4898	68.2132	66.0641	63.654	65.4398	70.4913	red	-0.188703	0.00385036	0.315157
FBtr0078007	FBgn0031279	46.0405	47.1476	50	46.5116	52.1531	42.6076	41.3993	41.0172	38.1971	30.3767	CG3544	-0.317224	0.00389688	0.318201
FBtr0089836	FBgn0053170	62.9741	58.115	59.7213	58.1457	61.1016	62.8231	67.9716	68.4754	64.875	69.6737	CG33170	0.140602	0.0039306	0.320189
FBtr0077371	FBgn0024807	6.49077	11.506	9.38073	9.40725	5.24529	3.3199	5.18881	2.37959	4.94365	4.89429	DIP1	-0.982876	0.0039693	0.320746
FBtr0070467	FBgn0003371	4.08807	3.84012	5.40104	3.8155	5.79645	2.4026	3.72145	3.73783	2.79848	2.80915	sgg	-0.558783	0.0039718	0.320746
FBtr0301007	FBgn0083984	67.7834	74.7503	71.5465	75.6948	80.9142	65.1556	67.1186	67.3029	63.801	61.5528	CG34148	-0.188585	0.00398858	0.320746
FBtr0110872	FBgn0010612	92.2848	93.5452	91.5573	91.1668	91.0586	89.7067	89.3601	88.41	84.2722	87.685	ATPsynG	-0.0672798	0.0039897	0.320746
FBtr0113174	FBgn0036678	9.02568	9.06495	8.94654	8.91742	8.74126	6.90274	7.08341	7.3692	7.93399	7.68817	CG11905	-0.280454	0.00399974	0.320746
FBtr0289972	FBgn0035120	12.1662	13.0864	12.9685	12.9971	11.0754	14.9031	15.8869	15.2207	14.7102	15.5051	wac	0.291897	0.00400348	0.320746
FBtr0076624	FBgn0024236	49.763	58.9071	56.3399	58.4925	59.9947	42.9052	39.8932	49.281	43.2994	53.7255	foi	-0.305234	0.00400668	0.320746
FBtr0087386	FBgn0014865	100	100	100	100	100	100	100	100	100	100	Mtk	-0.00972696	0.00401693	0.320746
FBtr0111065	FBgn0033159	1.30192	0.540176	0.598261	0.555625	0.567152	0.521749	0.540206	0.552373	0.605431	0.644185	Dscam1	-0.690051	0.00403111	0.320746
FBtr0336643	FBgn0265045	2.35125	1.90099	1.80475	1.62833	2.56937	3.21831	3.6755	3.44689	2.11794	4.33671	Strn_Mlck	0.826312	0.00403141	0.320746
FBtr0346323	FBgn0051235	17.6577	29.6756	19.1127	19.2437	25.742	34.6492	42.179	28.6949	41.4482	28.3693	CG31235	0.665236	0.00406706	0.321345
FBtr0345602	FBgn0035896	98.8686	91.8976	78.5856	85.8585	92.1685	98.9005	98.8685	98.7116	98.856	98.9528	CG6983	0.146636	0.00407453	0.321345
FBtr0299788	FBgn0259226	48.7196	49.2088	36.6494	52.1103	51.5579	62.8457	65.6292	58.2696	56.1218	58.0849	CG42326	0.335999	0.00407966	0.321345
FBtr0334658	FBgn0039747	79.7375	79.9998	78.9108	77.1619	89.3462	92.5041	90.0237	92.4579	96.3045	87.8074	AdoR	0.183183	0.00408904	0.321345
FBtr0100361	FBgn0264493	48.4691	58.8695	51.4606	58.2009	52.4842	48.0571	43.8141	44.1464	43.5981	42.3746	rdx	-0.255942	0.00409436	0.321345
FBtr0333866	FBgn0052037	80.9142	83.668	79.7484	83.4367	83.8096	84.5834	86.2467	85.4567	87.7825	85.2431	CG32037	0.0614836	0.00412515	0.321345
FBtr0290291	FBgn0000422	22.4214	26.5752	24.1387	26.0712	27.0395	31.8112	30.0477	29.6791	29.2547	29.1357	Ddc	0.246049	0.0041317	0.321345
FBtr0075553	FBgn0000565	17.6519	9.71874	26.2083	13.2061	18.1274	25.2742	32.2344	27.6131	30.9709	26.2034	Eip71CD	0.778725	0.00414006	0.321345
FBtr0331547	FBgn0086254	3.99384	6.34059	5.15791	5.17737	3.21131	10.0729	9.33562	8.9572	6.97273	5.91569	CG6084	0.718144	0.0041433	0.321345
FBtr0301313	FBgn0265991	53.8108	53.156	53.9449	53.0596	54.3656	57.8273	58.9904	58.214	57.7075	56.7219	Zasp52	0.0937899	0.00415359	0.321345
FBtr0089382	FBgn0016047	33.6	14.0316	15.1561	16.0927	12.7165	60.3488	24.6054	45.5139	41.4682	48.8506	nompA	1.27663	0.00415937	0.321345
FBtr0079271	FBgn0031816	77.4993	86.0317	84.466	84.1334	78.3553	89.9176	92.0807	85.3623	88.8041	89.9148	Rchy1	0.118864	0.00416583	0.321345
FBtr0347602	FBgn0039582	100	100	100	100	100	100	100	100	100	100	Or98b	0.00828241	0.0041676	0.321345
FBtr0343416	FBgn0004177	1.69981	1.19753	1.41143	1.12557	2.00773	1.95771	1.74433	2.49843	1.85858	2.4399	mts	0.785246	0.00417074	0.321345
FBtr0081254	FBgn0041180	93.3123	91.9004	93.3902	91.8079	91.9852	95.241	95.678	94.0278	95.3408	97.4127	Tep4	0.0446371	0.0042009	0.321986
FBtr0330233	FBgn0028371	41.5971	47.2188	41.422	42.172	50.3221	35.22	38.1447	33.6859	37.4629	38.0288	jbug	-0.282187	0.00420167	0.321986
FBtr0084787	FBgn0039269	90.7238	91.7718	90.3113	91.1386	90.5785	88.705	86.4176	89.556	83.5017	86.0716	veli	-0.0681672	0.00421585	0.321986
FBtr0334961	FBgn0051313	1.67187	2.18359	1.5929	1.84281	2.02577	1.04434	0.968725	0.874409	0.706379	0.788584	CG31313	-1.02814	0.00423094	0.321986
FBtr0337009	FBgn0039249	21.1708	16.3661	11.1227	13.5558	37.9216	44.011	48.9913	32.8506	43.7805	29.0112	CG11168	1.06737	0.00425515	0.321986
FBtr0112857	FBgn0010328	18.7147	20.3386	11.746	14.3866	23.8501	25.3053	28.0549	24.9979	24.9269	28.0958	woc	0.59115	0.00425743	0.321986
FBtr0345949	FBgn0034962	2.79331	4.70808	2.84218	2.7448	5.33115	5.55475	8.17718	7.23031	6.38884	5.33323	MAN1	0.843174	0.00426043	0.321986
FBtr0301480	FBgn0027948	34.1878	39.6152	41.3696	47.7884	39.8998	48.2062	45.3698	55.7495	51.2627	50.9001	msps	0.297533	0.00426366	0.321986
FBtr0333527	FBgn0264598	2.87179	1.98706	2.09976	1.60824	2.08986	1.72216	0.908029	1.29246	1.43718	1.24443	PsGEF	-0.691048	0.00426397	0.321986
FBtr0342662	FBgn0265826	100	100	100	100	100	100	100	100	100	100	CR44615	0.0108561	0.00427835	0.322359
FBtr0113777	FBgn0063368	52.314	57.6386	69.3023	51.788	59.1071	72.1275	69.7566	71.8678	74.157	63.7836	Gpb5	0.291979	0.00428996	0.322522
FBtr0083584	FBgn0004618	90.4652	93.3458	92.1968	94.0212	92.8511	89.8884	89.4775	89.4711	84.611	89.0736	gl	-0.0688988	0.0043081	0.323108
FBtr0083745	FBgn0267975	33.3239	28.8882	31.4536	30.0512	33.6569	26.0344	28.2859	26.07	25.0433	28.8868	vib	-0.237841	0.00433417	0.323108
FBtr0300671	FBgn0053516	16.7398	4.89724	4.84985	8.36477	30.0324	34.0291	31.4105	28.973	21.9626	29.3233	dpr3	1.45191	0.00433761	0.323108
FBtr0089306	FBgn0000721	2.6826	3.7317	5.08426	5.11551	4.43487	13.3489	7.69932	9.72182	5.36515	7.24047	for	0.906403	0.00434157	0.323108
FBtr0078894	FBgn0037261	4.54778	6.08284	5.8257	8.25714	13.3708	0.461384	4.00398	0.511138	4.65267	0.56634	CG9775	-1.87377	0.00434508	0.323108
FBtr0091925	FBgn0065048	100	100	100	100	100	100	100	100	100	100	snoRNA:U3:54Aa	-0.00966502	0.00435805	0.323368
FBtr0089004	FBgn0033168	100	100	100	100	100	100	100	100	100	100	CG11145	0.00698815	0.00443093	0.327414
FBtr0075332	FBgn0003410	12.1866	16.3896	16.0981	18.0672	15.2281	6.85373	5.33295	10.0435	12.2155	10.2153	sina	-0.771658	0.00444584	0.327414
FBtr0310268	FBgn0002780	97.2712	97.2697	97.7562	97.7725	96.9737	96.886	96.8154	96.3652	96.0179	96.3835	mod	-0.0172293	0.00444601	0.327414
FBtr0084253	FBgn0263351	63.8226	66.491	45.0397	53.1593	55.3365	69.9033	82.4111	68.5102	70.551	72.5217	AP_2mu	0.365819	0.00445096	0.327414
FBtr0305088	FBgn0039594	6.21368	3.61461	13.967	14.0627	10.9054	21.7741	26.7513	13.5788	34.4506	23.8129	CG9990	1.27964	0.00446759	0.327931
FBtr0334051	FBgn0264717	100	100	100	100	100	100	100	100	100	100	CR43985	-0.00815744	0.00448103	0.328166
FBtr0342813	FBgn0284408	0.187537	1.32067	0.754718	0.190156	0.411818	2.06481	1.25971	2.41626	1.05203	2.47309	trol	1.18849	0.00449022	0.328166
FBtr0082556	FBgn0037978	68.2316	80.9388	80.8424	80.3125	82.2077	56.9847	65.3238	61.7509	54.9825	76.1304	KLHL18	-0.323423	0.00449963	0.328166
FBtr0085581	FBgn0039747	20.2625	20.0002	21.0892	22.8381	10.6538	7.49593	9.9763	7.5421	3.69546	12.1926	AdoR	-1.14945	0.00452368	0.329216
FBtr0305994	FBgn0010612	7.33368	6.06488	7.99201	8.00311	8.05413	9.38497	10.1413	11.0801	15.2694	11.8781	ATPsynG	0.544675	0.0045502	0.330442
FBtr0081224	FBgn0024245	96.6108	38.4809	32.5761	25.1683	96.4787	96.0063	96.6523	96.4996	96.4215	96.1385	dnt	0.960075	0.0045725	0.331356
FBtr0336669	FBgn0085446	3.93194	6.90209	4.22419	4.29615	5.39193	2.41392	3.00628	2.79207	3.616	1.77535	CG34417	-0.894747	0.00460617	0.333089
FBtr0081017	FBgn0015609	46.1063	44.6734	43.9234	49.3729	42.4895	31.4886	38.288	33.489	13.1292	17.3868	CadN	-0.841805	0.00463843	0.333965
FBtr0308946	FBgn0053294	35.3198	33.7622	66.7719	29.6252	26.3421	74.3458	71.285	68.0715	46.6805	70.7174	CR33294	0.829692	0.00464571	0.333965
FBtr0340611	FBgn0004057	38.5438	40.0145	42.8505	43.9996	46.9575	30.7416	39.2556	24.8373	29.2743	35.679	Zw	-0.431909	0.00464764	0.333965
FBtr0112649	FBgn0085427	0.699719	2.85667	3.06303	1.1789	2.16988	0.65892	0.638588	0.660871	0.676556	0.679403	CG34398	-1.3732	0.00465941	0.334107
FBtr0085742	FBgn0002413	54.8249	46.1034	48.1134	44.8872	46.5143	35.9718	43.1667	30.4598	40.3647	39.649	dco	-0.338397	0.00467966	0.334767
FBtr0079557	FBgn0053121	100	100	100	100	100	100	100	100	100	100	Spn28Db	0.0118577	0.00469366	0.334767
FBtr0071803	FBgn0034687	100	100	100	100	100	100	100	100	100	100	CG11475	-0.00804352	0.00469804	0.334767
FBtr0342769	FBgn0001330	91.4668	91.1371	92.0102	91.2188	90.7566	88.1957	90.8211	90.1812	86.9153	88.6506	kz	-0.0451256	0.00472967	0.336319
FBtr0304422	FBgn0262290	100	100	100	100	100	100	100	100	100	100	mir_iab_8	-0.00725806	0.00475873	0.337079
FBtr0076977	FBgn0035707	94.5319	94.6801	94.8714	95.5347	94.6111	93.3841	94.0563	94.0483	93.4375	94.1302	CG8368	-0.0171841	0.0047981	0.337079
FBtr0089663	FBgn0003380	0.369837	0.330769	0.381686	0.309959	0.293328	0.289538	0.325082	0.315843	0.298028	0.303785	Sh	0.60631	0.00479953	0.337079
FBtr0082358	FBgn0037891	100	100	100	100	100	100	100	100	100	100	CG5214	0.0121955	0.00480708	0.337079
FBtr0307216	FBgn0053914	63.2353	65.3259	60.0798	64.4065	60.6299	55.7326	59.9038	58.9407	56.9985	55.8596	CG33914	-0.132673	0.00481275	0.337079
FBtr0330168	FBgn0004390	54.5142	60.135	63.5318	72.8866	65.2491	74.1221	81.9273	80.7536	89.3279	70.59	RasGAP1	0.328285	0.00483032	0.337079
FBtr0346023	FBgn0267052	100	100	100	100	100	100	100	100	100	100	CR45496	-0.00681282	0.00484341	0.337079
FBtr0345808	FBgn0085480	32.3625	36.4575	33.3333	32.457	33.4077	36.9582	36.7989	36.988	39.8587	38.7536	CG34451	0.166951	0.00484878	0.337079
FBtr0071578	FBgn0003162	64.9505	49.7638	44.2907	44.0248	48.3105	29.3835	28.6544	29.0977	46.1075	35.677	Pu	-0.579185	0.00485703	0.337079
FBtr0340020	FBgn0034071	79.7094	81.2972	75.6788	70.5872	75.0631	68.334	60.9813	70.7185	70.3963	59.6675	CG8405	-0.213627	0.00485792	0.337079
FBtr0332080	FBgn0016694	4.37629	4.84408	4.46048	4.45881	5.24939	5.90695	5.31589	6.69195	5.90911	5.83341	Pdp1	0.345556	0.00486882	0.337079
FBtr0332643	FBgn0002466	49.9606	44.227	31.7338	35.5935	34.4887	49.9702	49.9544	49.9703	49.9547	49.9618	sti	0.359527	0.00489605	0.337079
FBtr0306930	FBgn0263041	100	100	100	100	100	100	100	100	100	100	CG43336	-0.00843665	0.00490384	0.337079
FBtr0071298	FBgn0030089	49.1302	29.938	51.6609	31.5813	39.6844	17.7051	7.89677	10.3137	42.6219	4.1079	AP_1gamma	-1.60179	0.00490553	0.337079
FBtr0076368	FBgn0004390	45.4858	39.865	36.4682	27.1134	34.7509	25.8779	18.0727	19.2464	10.6721	29.41	RasGAP1	-0.890032	0.00490617	0.337079
FBtr0089161	FBgn0085432	0.611241	0.50891	0.64568	3.26664	0.41905	0.457495	0.535933	0.549616	0.474616	0.535508	pan	-1.13007	0.00490744	0.337079
FBtr0071093	FBgn0260858	100	100	100	100	100	100	100	100	100	100	Ykt6	0.00943251	0.00491287	0.337079
FBtr0081996	FBgn0010222	1.24531	1.86776	1.45614	2.06702	1.71674	2.78753	2.67197	3.43395	2.88504	3.13752	Nmdmc	0.59577	0.00491812	0.337079
FBtr0082287	FBgn0037844	100	100	100	100	100	100	100	100	100	100	CG4570	-0.00758533	0.00493404	0.337492
FBtr0084645	FBgn0262167	94.6702	94.8655	94.0588	93.2375	94.9074	95.6954	95.9699	96.2455	95.3604	95.2453	ana1	0.0220485	0.00496929	0.339055
FBtr0299526	FBgn0027279	52.4138	55.101	54.4517	54.581	52.4178	60.7672	57.4306	57.9655	55.8951	56.9623	l(1)G0196	0.107124	0.0049841	0.339055
FBtr0076674	FBgn0035880	56.5607	51.3169	56.5697	59.7728	57.668	51.6781	47.5533	46.2661	51.876	50.7877	Culd	-0.180056	0.00499634	0.339055
FBtr0333612	FBgn0085420	92.4491	91.9617	91.7641	93.1558	93.21	93.3156	93.3907	93.37	93.6802	93.0623	DIP_delta	0.0174435	0.00500383	0.339055
FBtr0333902	FBgn0262139	39.1063	87.2857	54.2821	75.0978	42.6745	87.9311	79.3081	86.2779	84.2799	87.3397	trh	0.57957	0.00500699	0.339055
FBtr0085246	FBgn0267366	100	100	100	100	100	100	100	100	100	100	mil	-0.0075153	0.00502497	0.339055
FBtr0302043	FBgn0032506	26.0844	28.0194	19.4181	38.4194	24.1661	56.7582	33.4127	45.7795	42.6064	39.1628	CG9395	0.697427	0.0050277	0.339055
FBtr0086540	FBgn0266711	54.3345	61.5285	58.6247	62.4421	60.8874	45.7428	44.5538	52.4444	58.2427	48.9604	EloC	-0.256891	0.00504914	0.339055
FBtr0100575	FBgn0020279	5.90401	7.21797	9.09146	7.94136	8.58972	10.9853	10.8543	9.83273	11.8084	9.81436	lig	0.427647	0.00507689	0.339055
FBtr0302953	FBgn0261614	100	100	100	100	100	100	100	100	100	100	CG42703	0.00736523	0.00508158	0.339055
FBtr0079212	FBgn0031779	2.78205	2.751	2.5517	3.11744	2.64592	3.50131	2.97695	5.41429	3.82098	3.00604	CG9175	0.535997	0.00508384	0.339055
FBtr0344743	FBgn0266579	1.44462	1.08363	1.82647	1.46416	1.5852	0.448405	0.844945	1.0431	1.40206	1.25585	tau	-0.773597	0.00509836	0.339055
FBtr0072676	FBgn0011361	76.8216	76.8897	79.1957	78.1871	80.5222	72.4858	73.7397	75.6243	74.2008	74.2685	ND_ACP	-0.0810349	0.00511271	0.339055
FBtr0073160	FBgn0041147	100	100	100	100	100	100	100	100	100	100	ida	0.00722809	0.00511439	0.339055
FBtr0300327	FBgn0028703	19.5375	13.3208	16.6506	21.8024	16.1419	11.5618	12.2611	10.6741	10.2782	13.8427	Nhe3	-0.557953	0.00511501	0.339055
FBtr0445187	FBgn0283442	33.3333	36.4575	35.1492	33.3333	33.3333	38.6315	39.3204	36.988	39.4215	37.0475	vas	0.150637	0.00511582	0.339055
FBtr0346471	FBgn0267257	100	100	100	100	100	100	100	100	100	100	CR45693	-0.00710535	0.00514274	0.340178
FBtr0331308	FBgn0029936	92.7946	92.9723	92.7858	92.6327	93.064	90.8871	92.13	92.7753	91.8755	92.3925	CG4617	-0.0216273	0.00516007	0.340516
FBtr0076010	FBgn0036272	52.324	56.6508	45.3036	43.5322	64.8783	78.5088	64.7457	73.1776	63.1871	63.9347	CG4300	0.394709	0.0051678	0.340516
FBtr0078645	FBgn0037388	100	100	100	100	100	100	100	100	100	100	CG14676	-0.00715119	0.00519065	0.340782
FBtr0113007	FBgn0031145	46.6378	48.4331	47.3484	43.9318	47.1516	38.8151	44.2198	42.7002	41.3726	41.734	Ntf_2	-0.165843	0.00520036	0.340782
FBtr0083948	FBgn0038805	57.2644	59.4982	58.5428	61.8153	57.633	42.6831	53.0933	54.4037	49.9452	55.122	TFAM	-0.219108	0.00520179	0.340782
FBtr0344562	FBgn0264676	100	100	100	100	100	100	100	100	100	100	CR43961	-0.00909582	0.00522997	0.341972
FBtr0344967	FBgn0259741	100	100	100	100	100	100	100	100	100	100	CG42395	0.0100091	0.00525548	0.342983
FBtr0083949	FBgn0038805	42.7356	40.5018	41.4572	38.1847	42.367	57.3169	46.9067	45.5963	50.0548	44.878	TFAM	0.251703	0.00527729	0.343011
FBtr0077917	FBgn0031347	100	100	100	100	100	100	100	100	100	100	CG10869	0.0123351	0.00528164	0.343011
FBtr0078056	FBgn0002593	95.3781	96.6579	95.9234	96.7029	95.9207	95.5378	94.4832	94.9971	93.5895	94.6134	RpLP1	-0.0283838	0.00530187	0.343011
FBtr0301099	FBgn0260658	1.85379	5.95519	3.03397	4.67571	5.48308	4.07053	1.55313	1.39213	1.66692	1.57412	CG42541	-0.902969	0.00530735	0.343011
FBtr0072550	FBgn0035140	4.44543	4.10296	4.46019	4.89415	4.811	5.175	4.9552	4.89271	6.47687	4.86282	CG17180	0.364662	0.00530863	0.343011
FBtr0305964	FBgn0250839	35.6001	49.1345	39.8388	43.7304	42.4717	76.4898	56.2865	71.828	48.5246	56.7565	CG2016	0.53951	0.00531622	0.343011
FBtr0088530	FBgn0010342	100	100	100	100	100	100	100	100	100	100	Map60	-0.00914227	0.00533548	0.343605
FBtr0076003	FBgn0000592	81.9087	82.0647	81.204	86.4365	86.173	78.897	78.875	80.482	79.1104	76.8439	Est_6	-0.0849684	0.0053705	0.344621
FBtr0334457	FBgn0052675	9.07288	11.7001	14.6197	11.0203	14.0753	18.5015	18.258	14.9741	15.5909	18.8125	Tango5	0.497156	0.00537145	0.344621
FBtr0111292	FBgn0040005	23.5632	27.84	20.9815	27.929	27.9309	49.5163	32.9676	36.5255	36.5301	31.5866	CG17883	0.518496	0.00540047	0.345833
FBtr0306343	FBgn0051522	51.5476	44.6409	34.5729	42.3467	46.9013	56.4978	49.3707	58.0094	58.701	52.8533	CG31522	0.330018	0.00543069	0.346854
FBtr0332039	FBgn0031738	6.47899	8.01511	10.0029	4.21351	5.72481	12.0247	12.6153	10.3996	10.0277	14.011	CG9171	0.728613	0.00543675	0.346854
FBtr0299682	FBgn0259198	100	100	100	100	100	100	100	100	100	100	CG42302	-0.00999116	0.0054871	0.349256
FBtr0344811	FBgn0266590	67.4714	75.5111	70.1428	77.9371	74.6743	78.52	81.4818	80.3097	79.6117	78.2613	CR45115	0.125471	0.00549486	0.349256
FBtr0088102	FBgn0037084	20.6507	26.3746	27.2701	36.421	28.7666	35.5021	37.2881	35.8106	40.5356	36.8247	Syx6	0.415699	0.00553055	0.349849
FBtr0343036	FBgn0265934	100	100	100	100	100	100	100	100	100	100	CR44723	0.0103503	0.00553505	0.349849
FBtr0075336	FBgn0036670	31.5358	37.135	39.1564	39.0071	33.2632	44.2674	48.0192	38.3142	46.8365	44.1404	CG13029	0.292306	0.00555177	0.349849
FBtr0332392	FBgn0031001	52.1292	46.5658	52.0029	53.7234	50	57.3438	55.474	58.9201	56.977	54.0423	CG7884	0.155483	0.00556069	0.349849
FBtr0111118	FBgn0026401	40.9903	82.0219	48.0314	77.7656	77.454	69.729	3.74935	19.5195	7.14298	6.56838	Nipped_B	-2.31905	0.00556813	0.349849
FBtr0075655	FBgn0036481	9.06659	9.05715	9.70874	10.6718	19.5888	6.40492	6.43439	6.739	5.11758	5.72361	CG16959	-0.798062	0.00557159	0.349849
FBtr0080286	FBgn0032391	14.7721	23.6218	20.115	25.1346	29.0516	14.637	14.9376	14.3616	13.4671	12.3411	escl	-0.621248	0.00557594	0.349849
FBtr0084252	FBgn0263351	33.3795	31.8713	52.8853	44.853	43.1643	28.45	16.4514	28.6094	27.8597	24.5244	AP_2mu	-0.683153	0.00558881	0.350013
FBtr0342711	FBgn0265991	0.368407	0.330172	0.352975	0.344517	0.331507	0.345922	0.350124	0.36435	0.396118	0.388454	Zasp52	0.934066	0.00561612	0.35108
FBtr0346587	FBgn0010100	1.19913	1.69311	0.926549	1.54554	0.972797	4.04873	3.60749	2.53682	2.04845	3.6518	Acon	0.765187	0.005658	0.353051
FBtr0070422	FBgn0053548	93.4551	95.4543	94.2208	94.694	94.1058	90.3307	92.0798	93.4639	90.6193	91.5456	SmydA_8	-0.0409158	0.00567218	0.35329
FBtr0071303	FBgn0026206	10.5997	14.9014	13.4674	16.5965	23.4328	25.469	23.011	22.3413	26.4368	21.4065	mei_P26	0.59253	0.00569404	0.35344
FBtr0308561	FBgn0038006	100	100	100	100	100	100	100	100	100	100	Cyp313a2	-0.00926469	0.0056953	0.35344
FBtr0344812	FBgn0266590	32.5286	24.4889	29.8572	22.0629	25.3257	21.48	18.5182	19.6903	20.3883	21.7387	CR45115	-0.367123	0.00571911	0.354273
FBtr0080893	FBgn0032600	15.0515	11.9525	12.3428	11.7619	10.6661	8.76581	9.45795	7.95924	6.18607	9.94761	BuGZ	-0.545722	0.00578584	0.355942
FBtr0301664	FBgn0039269	9.27625	8.22816	9.68866	8.86139	9.42146	11.295	13.5824	10.444	16.4983	13.9284	veli	0.477741	0.00578902	0.355942
FBtr0330235	FBgn0050389	28.7701	29.0199	22.7452	35.4587	33.2854	19.7825	18.4996	23.0392	20.6048	24.5833	CG30389	-0.471749	0.00579442	0.355942
FBtr0308255	FBgn0266557	3.23877	2.48635	0.173346	2.27621	2.51499	0.154137	0.146213	0.141605	0.157802	1.06961	kis	-1.51664	0.00580589	0.355942
FBtr0332109	FBgn0024806	0.832877	7.32961	7.79198	3.00848	5.95894	0.792616	0.71195	0.685913	0.710191	0.725421	DIP2	-1.78651	0.0058073	0.355942
FBtr0078181	FBgn0024887	100	100	100	100	100	100	100	100	100	100	kin17	0.0100536	0.00580862	0.355942
FBtr0091711	FBgn0260458	20.3409	12.5298	9.51022	17.5913	18.6531	6.58176	5.99305	11.6577	9.29792	9.72905	PGRP_LD	-0.853578	0.00582338	0.356207
FBtr0076676	FBgn0035880	4.40064	6.67981	5.57623	4.62608	3.92176	6.86201	8.35762	8.51389	6.76998	9.35343	Culd	0.542375	0.00585854	0.357717
FBtr0335439	FBgn0051019	17.0372	16.5235	16.7954	17.2295	17.0372	9.33315	13.0166	16.1825	11.458	14.5666	CG31019	-0.42244	0.00588367	0.357885
FBtr0078822	FBgn0260462	76.5224	79.1389	77.7864	77.075	80.5647	79.37	82.6202	83.5563	82.0084	84.0177	CG12163	0.0745488	0.00589083	0.357885
FBtr0333110	FBgn0264511	100	100	100	100	100	100	100	100	100	100	CR43910	-0.0097751	0.00590134	0.357885
FBtr0302932	FBgn0034475	24.0414	23.753	29.8864	24.854	22.1263	9.80681	12.8783	14.5433	23.3727	20.7018	Obp56h	-0.674395	0.00591069	0.357885
FBtr0113574	FBgn0083011	100	100	100	100	100	100	100	100	100	100	snoRNA:Psi28S_1135b	-0.00896379	0.00591523	0.357885
FBtr0084683	FBgn0003429	0.528541	0.458057	0.484582	0.443236	0.406116	2.25416	0.507118	1.67265	1.9887	3.16782	slo	1.07313	0.0059393	0.357885
FBtr0334811	FBgn0264874	100	100	100	100	100	100	100	100	100	100	CR44065	0.00666365	0.00593972	0.357885
FBtr0334548	FBgn0002413	41.9625	49.2143	48.2495	49.2303	49.635	58.5685	50.9098	62.3684	54.4027	54.341	dco	0.239551	0.00594518	0.357885
FBtr0080347	FBgn0000114	13.4015	10.6821	13.0961	12.6484	11.3077	28.602	16.5121	16.9401	16.3824	21.8345	bru1	0.602599	0.00607648	0.364542
FBtr0445726	FBgn0038704	25.6266	30.3042	16.9233	32.9914	20.388	44.5055	29.9445	38.244	43.3433	37.4378	CG5316	0.629144	0.0060867	0.364542
FBtr0083588	FBgn0051235	82.3423	70.3244	80.8873	80.7563	74.258	65.3508	57.821	71.3051	58.5518	71.6307	CG31235	-0.260366	0.0060977	0.364542
FBtr0076469	FBgn0052037	19.0858	16.332	20.2516	16.5633	16.1904	15.4166	13.7533	14.5433	12.2175	14.7569	CG32037	-0.340116	0.006106	0.364542
FBtr0336712	FBgn0051163	6.82005	3.98708	4.25568	6.73684	6.10228	3.75629	4.09031	4.27086	4.36157	4.35123	SKIP	-0.604314	0.00611068	0.364542
FBtr0086994	FBgn0265487	14.916	17.4532	16.8935	15.882	15.9288	13.7539	13.1333	10.7589	11.5478	14.3347	mbl	-0.346946	0.00611984	0.364542
FBtr0082481	FBgn0051211	0.591754	19.7602	10.9011	1.15028	19.3179	32.6006	28.1837	35.6681	25.7468	35.1854	CG31211	2.3552	0.00613094	0.364567
FBtr0340552	FBgn0053129	2.9948	1.46264	1.35663	2.08086	1.37236	5.33087	3.16141	3.42069	3.33016	2.09662	CG33129	0.79895	0.00614234	0.364609
FBtr0082237	FBgn0015396	100	100	100	100	100	100	100	100	100	100	jumu	0.010767	0.00616419	0.365271
FBtr0081715	FBgn0267698	1.31506	1.10699	2.27756	1.00113	1.01676	0.885853	0.952118	0.922216	1.01613	1.01056	Pak	-0.921207	0.00620363	0.366784
FBtr0078448	FBgn0046301	100	100	100	100	100	100	100	100	100	100	CG7148	-0.00647193	0.00622103	0.366784
FBtr0302352	FBgn0085540	100	100	100	100	100	100	100	100	100	100	CR40947	0.00893903	0.00623297	0.366784
FBtr0086927	FBgn0050104	91.9019	92.2941	91.6153	92.0648	91.7201	74.8217	91.8113	91.7355	76.3975	78.1139	NT5E_2	-0.165508	0.00624546	0.366784
FBtr0087259	FBgn0034068	70.6979	37.9386	26.1877	42.3878	62.471	67.544	77.7167	74.8917	78.3662	69.5027	casp	0.698455	0.0062579	0.366784
FBtr0076689	FBgn0002899	100	100	100	100	100	100	100	100	100	100	mus301	0.00762874	0.00626376	0.366784
FBtr0331840	FBgn0035798	35.0758	32.7822	32.4023	31.0553	32.1044	30.6587	27.1023	18.1077	24.6989	18.0799	frac	-0.484242	0.00626494	0.366784
FBtr0345225	FBgn0266729	100	100	100	100	100	100	100	100	100	100	CR45202	0.0106974	0.00627954	0.367009
FBtr0334042	FBgn0030749	1.33923	2.48145	2.15276	2.59256	2.13585	2.71061	3.40816	2.80607	3.73235	4.74322	AnxB11	0.736044	0.00630518	0.367878
FBtr0088824	FBgn0025469	91.5603	91.2631	90.4776	90.1178	90.7904	90.1266	87.4683	88.1265	85.8289	90.0791	slv	-0.0442193	0.00633734	0.368123
FBtr0072677	FBgn0011361	21.5781	21.2829	19.2579	20.297	17.6567	25.4211	24.4599	22.588	23.9273	23.8665	ND_ACP	0.260803	0.00634433	0.368123
FBtr0100535	FBgn0260439	5.88409	3.71693	5.84962	5.84648	1.91649	0.306898	0.55466	0.344479	3.92516	1.9957	Pp2A_29B	-1.46574	0.0063646	0.368123
FBtr0087764	FBgn0033810	71.804	66.1782	57.7086	74.6091	56.6669	55.1579	39.6922	57.5973	44.7475	49.7349	CG4646	-0.411192	0.00637326	0.368123
FBtr0309892	FBgn0013765	1.60514	1.56554	1.84671	1.67137	1.50718	1.68435	1.67548	1.75929	1.82397	1.65777	cnn	0.375634	0.00637875	0.368123
FBtr0331542	FBgn0036035	95.6587	96.0192	96.7291	96.5712	95.8215	95.4358	96.0187	95.1073	94.8008	95.3546	CG18178	-0.018821	0.00641042	0.368123
FBtr0290317	FBgn0034420	0.735206	5.99885	0.703193	0.803114	5.99216	15.8623	10.0429	3.67671	16.4323	12.9775	CG10737	2.04747	0.0064139	0.368123
FBtr0071231	FBgn0030051	40.9098	34.8536	8.90966	9.00018	9.55289	40.2804	34.1266	66.8621	50.8825	41.2316	spirit	1.47363	0.00641609	0.368123
FBtr0089481	FBgn0067783	1.69742	1.84561	1.85929	1.81136	1.97507	1.54008	1.6891	1.6711	1.80244	1.65813	DPCoAC	0.36241	0.00642041	0.368123
FBtr0346821	FBgn0035252	16.8011	13.8295	19.045	20.0699	21.6701	22.7337	25.9648	24.954	27.9931	22.3857	CG7970	0.421379	0.00642737	0.368123
FBtr0082707	FBgn0001217	100	100	100	100	100	100	100	100	100	100	Hsc70_2	-0.010361	0.00642802	0.368123
FBtr0331518	FBgn0264305	33.8536	46.0072	42.3692	22.0241	29.3977	21.2421	15.3558	20.1167	20.2675	19.4959	CG43783	-0.773686	0.00649417	0.370535
FBtr0088180	FBgn0033609	16.32	8.12137	7.89545	6.82468	18.4556	16.9556	24.1512	17.5161	21.5297	25.9091	Fbl6	1.00034	0.00649737	0.370535
FBtr0085665	FBgn0051019	82.9628	83.4765	83.2046	82.7705	82.9628	90.6669	86.9834	83.8175	88.542	85.4334	CG31019	0.075057	0.0065085	0.370535
FBtr0290056	FBgn0051145	0.72604	0.684193	0.71979	0.717213	0.676581	0.676991	0.706881	0.719865	0.732526	0.68414	CG31145	0.802294	0.00652272	0.370535
FBtr0343190	FBgn0021979	0.192423	0.188831	0.198877	0.213912	0.213593	0.243007	0.219479	0.231535	0.244324	0.221343	l(2)k09913	0.597401	0.00652928	0.370535
FBtr0331351	FBgn0037698	59.8335	46.3684	48.1208	43.4283	43.6181	45.569	28.9139	35.2107	27.7803	35.8557	CG16779	-0.493642	0.00653528	0.370535
FBtr0080874	FBgn0032587	9.88191	10.9206	11.1564	11.0889	10.8472	7.50835	9.09091	8.20715	9.2285	8.68169	CG5953	-0.317454	0.00658624	0.37172
FBtr0332106	FBgn0035120	75.6676	73.8271	74.063	74.0057	77.8492	70.1937	68.2262	69.5586	70.5796	68.9898	wac	-0.0969349	0.00658845	0.37172
FBtr0074814	FBgn0031060	88.9144	87.72	90.9202	85.1878	83.2279	78.395	78.4841	78.6489	84.6825	78.5543	CG14231	-0.130004	0.00659085	0.37172
FBtr0302877	FBgn0052811	100	100	100	100	100	100	100	100	100	100	CG32811	0.00866236	0.00660196	0.37172
FBtr0309041	FBgn0051091	50	48.2276	46.1255	44.5831	45.8716	50	51.9808	50	52.5729	52.1187	CG31091	0.128242	0.00662442	0.37172
FBtr0087114	FBgn0024315	12.035	11.3054	11.7066	10.3624	12.9769	14.3211	14.6432	15.1514	13.6109	17.0204	Picot	0.345515	0.00662998	0.37172
FBtr0342645	FBgn0265814	74.8712	65.6594	68.5337	67.0671	73.6807	57.7216	52.2608	58.9407	60.6686	35.7654	CR44603	-0.418096	0.00663624	0.37172
FBtr0332291	FBgn0024985	0.272038	0.259794	0.266733	0.289508	0.262272	0.255912	2.36187	2.12836	3.65387	3.31095	CG11448	1.38202	0.0066433	0.37172
FBtr0304960	FBgn0262581	100	100	100	100	100	100	100	100	100	100	CG43121	0.00733043	0.00673529	0.375689
FBtr0078196	FBgn0036996	100	100	100	100	100	100	100	100	100	100	mag	0.00684651	0.00674296	0.375689
FBtr0347413	FBgn0267592	100	100	100	100	100	100	100	100	100	100	CCY	0.00952004	0.00677201	0.375689
FBtr0084308	FBgn0039017	100	100	100	100	100	100	100	100	100	100	CG6985	-0.0124661	0.00677269	0.375689
FBtr0081620	FBgn0000071	40.3036	37.7833	36.6893	34.9237	36.9182	41.5768	43.9536	40.1075	39.6482	43.2031	Ama	0.172704	0.00678393	0.375689
FBtr0306536	FBgn0067779	2.43555	2.00533	2.41087	2.20388	2.05828	1.56734	1.73323	1.57886	1.66941	1.86705	dbr	-0.423974	0.00678847	0.375689
FBtr0301859	FBgn0039081	0.868132	0.79036	0.826937	0.664865	0.700511	0.754364	0.758144	0.73577	0.817822	0.797168	Irk2	0.737411	0.00679129	0.375689
FBtr0334903	FBgn0260794	6.65935	7.97299	4.54508	4.82225	5.42212	9.15205	16.1486	13.3884	12.0395	6.75993	ctrip	0.864335	0.00682845	0.377132
FBtr0330084	FBgn0045862	45.4322	43.3635	49.3382	44.1076	48.621	40.9357	35.5966	42.7668	39.9687	33.0086	btz	-0.257185	0.00684461	0.377132
FBtr0342652	FBgn0265820	100	100	100	100	100	100	100	100	100	100	CR44609	-0.0107768	0.00685051	0.377132
FBtr0345470	FBgn0033810	28.196	33.8218	42.2914	25.3909	43.3331	44.8421	60.3078	42.4027	55.2525	50.2651	CG4646	0.557902	0.00687498	0.377869
FBtr0084486	FBgn0039091	100	100	100	100	100	100	100	100	100	100	CG10182	0.0116211	0.00689692	0.378466
FBtr0074205	FBgn0052580	100	100	100	100	100	100	100	100	100	100	Muc14A	0.00898403	0.00690965	0.378556
FBtr0075221	FBgn0036727	22.5633	17.386	34.5951	27.0073	33.3034	18.7	16.1532	16.0788	15.0101	15.8734	CG7589	-0.677181	0.00692578	0.378831
FBtr0085437	FBgn0015622	12.3043	8.89767	8.23428	4.40725	6.181	19.8464	14.1596	17.2588	12.3758	11.3754	Cnx99A	0.900793	0.00695007	0.379552
FBtr0345486	FBgn0034655	56.4959	45.804	42.9339	47.6783	51.2245	61.6827	50.9233	61.3829	58.9103	61.0172	CG10307	0.260115	0.00696293	0.379617
FBtr0331329	FBgn0041180	5.96107	7.21283	5.74424	7.29494	7.26828	4.12639	3.68436	5.30907	4.02797	1.93984	Tep4	-0.781836	0.00697352	0.379617
FBtr0344903	FBgn0266620	100	100	100	100	100	100	100	100	100	100	CR45127	0.00845997	0.00702837	0.381994
FBtr0081022	FBgn0032656	26.2709	31.8878	27.9905	33.3877	29.3527	37.3736	36.8692	45.5258	32.6359	37.1438	CG5674	0.343207	0.00708782	0.384521
FBtr0345898	FBgn0263993	0.872779	0.759861	0.79952	0.688772	0.657106	0.687621	0.750649	0.796829	0.84134	2.86919	CG43736	0.98169	0.0070974	0.384521
FBtr0079108	FBgn0041719	100	100	100	100	100	100	100	100	100	100	snRNA:U4:25F	-0.00823465	0.0071368	0.384726
FBtr0075333	FBgn0003410	86.3518	82.232	82.5191	80.6029	83.3729	91.7478	93.2734	88.458	86.1807	88.1756	sina	0.107761	0.00713813	0.384726
FBtr0330646	FBgn0031220	14.3552	7.06219	10.8372	11.1596	1.147	1.37735	1.20907	1.11611	1.48234	4.77684	CG4822	-1.97122	0.00714416	0.384726
FBtr0333355	FBgn0032946	34.9922	45.4507	40.5495	31.8221	39.4331	23.7127	32.0071	25.0285	29.7871	33.1029	nrv3	-0.416152	0.0071517	0.384726
FBtr0344959	FBgn0266654	7.30007	8.12084	8.58038	8.42212	8.16593	14.914	14.4238	7.88416	12.7478	12.9729	CR45161	0.556351	0.00715754	0.384726
FBtr0303285	FBgn0000535	5.45225	8.63319	4.83105	7.87348	9.55518	3.04817	6.32652	3.65972	4.19231	2.19362	eag	-0.885789	0.00721526	0.387219
FBtr0346047	FBgn0267060	100	100	100	100	100	100	100	100	100	100	CR45504	0.0106916	0.00723144	0.387478
FBtr0087136	FBgn0034103	100	100	100	100	100	100	100	100	100	100	prim	-0.00637464	0.00726621	0.388731
FBtr0302731	FBgn0261563	13.2389	6.43984	5.03692	11.8924	8.9989	3.35413	7.50039	3.2636	4.12895	3.09885	wb	-1.03522	0.00731018	0.389461
FBtr0081636	FBgn0037468	1.20747	0.718663	0.811087	0.766082	0.0742748	2.13994	2.08033	1.16506	1.96399	1.15546	CG1943	1.15412	0.00731483	0.389461
FBtr0344962	FBgn0263492	32.3625	27.9252	31.5607	28.3728	31.4465	33.3333	35.5895	43.871	38.1284	37.2097	CR43481	0.283806	0.00732212	0.389461
FBtr0112570	FBgn0085387	3.4064	2.94506	2.86905	2.15801	3.94579	2.67286	2.18059	2.40514	1.76689	1.35002	shakB	-0.63262	0.00732549	0.389461
FBtr0305124	FBgn0262583	100	100	100	100	100	100	100	100	100	100	CG43123	0.00947776	0.00734468	0.389608
FBtr0336680	FBgn0265052	93.1853	94.2168	94.3147	91.1897	86.6985	83.4523	83.8412	78.2576	77.039	87.8326	St3	-0.160189	0.0073539	0.389608
FBtr0339440	FBgn0027621	6.96905	6.3638	4.91825	6.57439	8.77999	8.78904	7.51935	10.046	10.9053	9.41056	Pfrx	0.512885	0.0073625	0.389608
FBtr0307215	FBgn0053914	36.7647	34.6741	39.9202	35.5935	39.3701	44.2674	40.0962	41.0593	43.0015	44.1404	CG33914	0.186442	0.00738863	0.390162
FBtr0072768	FBgn0035266	1.64954	1.35947	1.64337	1.76986	1.58608	2.53309	2.24502	2.56414	1.90293	1.96676	Gk2	0.687409	0.00739863	0.390162
FBtr0074674	FBgn0031001	47.8708	53.4342	47.9971	46.2766	50	42.6562	44.526	41.0799	43.023	45.9577	CG7884	-0.177707	0.00742694	0.390162
FBtr0070886	FBgn0029839	100	100	100	100	100	100	100	100	100	100	CG4660	-0.00690874	0.00744299	0.390162
FBtr0087033	FBgn0034160	60.5315	63.457	59.9601	66.2628	66.466	67.884	68.2842	67.0718	72.4328	71.3858	CG5550	0.131068	0.00747157	0.390162
FBtr0075307	FBgn0036677	60.6299	59.05	60.0719	66.3413	65.5172	53.9701	53.8	60.3568	50	57.5191	CG13023	-0.185317	0.00747723	0.390162
FBtr0085850	FBgn0266268	4.39288	3.26297	4.12463	3.68932	4.85464	4.26567	7.36693	8.24382	6.85466	5.62112	FeCH	0.661871	0.0074824	0.390162
FBtr0112492	FBgn0085325	100	100	100	100	100	100	100	100	100	100	CG34296	0.00827989	0.00749396	0.390162
FBtr0335383	FBgn0031327	4.61672	4.0389	3.6003	5.04479	3.9	6.42635	6.16121	6.16233	5.02832	5.28705	CG5397	0.371269	0.00750063	0.390162
FBtr0078351	FBgn0267849	57.6552	57.9388	73.5099	53.9042	62.3347	35.2146	42.937	48.9231	39.8296	57.8352	Syx7	-0.455069	0.00750813	0.390162
FBtr0300089	FBgn0053240	100	100	100	100	100	100	100	100	100	100	Ste:CG33240	-0.0109706	0.00751473	0.390162
FBtr0074191	FBgn0025809	11.6719	16.4522	20.8225	10.2709	16.9186	8.1135	6.19011	7.39563	12.3861	3.52628	Paf_AHalpha	-1.03172	0.00752448	0.390162
FBtr0347315	FBgn0267746	100	100	100	100	100	100	100	100	100	100	CR46077	0.0074714	0.00752694	0.390162
FBtr0082202	FBgn0037782	100	100	100	100	100	100	100	100	100	100	Npc2d	0.00927476	0.00753432	0.390162
FBtr0452183	FBgn0284416	100	100	100	100	100	100	100	100	100	100	lncRNA:TS9	0.00769751	0.00754444	0.390162
FBtr0300180	FBgn0033382	56.8668	58.7665	61.7191	59.464	57.7288	51.0517	44.8616	45.9629	56.4531	55.5345	Hydr1	-0.217533	0.00758612	0.391136
FBtr0112922	FBgn0026077	19.8668	21.1408	21.6579	27.7455	21.7231	29.7655	28.7113	31.2409	28.847	23.6889	Gasp	0.361697	0.00759425	0.391136
FBtr0336864	FBgn0283467	63.6601	47.892	68.3997	63.3529	77.2085	27.2727	41.4166	23.6863	61.6459	43.3033	Pol32	-0.769904	0.00759766	0.391136
FBtr0100656	FBgn0013765	4.92279	5.8399	5.30503	5.91416	6.16136	5.25939	1.67548	1.75929	1.64395	4.69258	cnn	-0.914142	0.00762686	0.391816
FBtr0087801	FBgn0004512	57.4767	55.378	50.7417	43.9132	41.1588	61.9548	67.0208	58.2669	58.4267	57.13	Mdr49	0.29251	0.00765251	0.391816
FBtr0111246	FBgn0041004	67.9648	64.7881	58.7192	61.3803	68.7948	58.984	58.3708	57.0042	51.0818	55.8785	CG17715	-0.190865	0.00765505	0.391816
FBtr0080016	FBgn0003942	100	100	100	100	100	100	100	100	100	100	RpS27A	0.00963321	0.00765678	0.391816
FBtr0342641	FBgn0032506	73.9156	71.9806	80.5819	61.5806	75.8339	43.2418	66.5873	54.2205	57.3936	60.8372	CG9395	-0.375414	0.00766828	0.391817
FBtr0077683	FBgn0024947	36.9838	28.2161	26.3298	25.9544	21.8682	13.0948	5.04026	10.7337	19.9124	21.2757	NTPase	-1.1151	0.00768391	0.392028
FBtr0080112	FBgn0032293	100	100	100	100	100	100	100	100	100	100	Dpy_30L1	-0.00836274	0.00771902	0.393232
FBtr0273250	FBgn0028703	1.32653	0.751405	0.776583	0.77525	0.761466	4.79734	16.2114	3.12759	3.55573	3.64304	Nhe3	1.68053	0.00776454	0.393893
FBtr0340173	FBgn0261671	0.558786	0.50442	0.509253	0.537765	0.473175	0.468788	3.42668	2.80077	0.448609	0.504097	tweek	1.23141	0.00777761	0.393893
FBtr0345110	FBgn0266696	7.53299	8.39282	8.49441	8.47928	6.85774	5.19656	4.75682	5.48475	6.87282	4.5208	Svil	-0.462131	0.00777834	0.393893
FBtr0071671	FBgn0034655	43.5041	54.196	57.0661	52.3217	48.7755	38.3173	49.0767	38.6171	41.0897	38.9828	CG10307	-0.308318	0.00779846	0.393893
FBtr0301632	FBgn0264493	1.5885	1.3589	1.46133	1.34045	1.35434	1.64407	1.82395	1.88765	1.66326	1.91775	rdx	0.602529	0.00780057	0.393893
FBtr0343612	FBgn0005322	17.4816	16.6896	19.5827	18.8277	14.277	14.3097	12.6919	12.019	13.6729	15.2598	nmd	-0.363025	0.00781183	0.393893
FBtr0308764	FBgn0034160	39.4685	36.543	40.0399	33.7372	33.534	32.116	31.7158	32.9282	27.5672	28.6142	CG5550	-0.241939	0.00781277	0.393893
FBtr0077531	FBgn0024244	81.8505	85.0805	84.1955	83.6942	84.4729	82.263	78.3185	77.7608	70.6009	79.7014	drm	-0.11062	0.00784519	0.394944
FBtr0074526	FBgn0283471	13.4475	10.4662	17.4821	19.8864	16.4955	22.6673	20.1363	24.6126	22.6014	19.7574	wupA	0.511251	0.00786269	0.395242
FBtr0078540	FBgn0037182	36.6529	23.051	33.405	28.7367	12.8171	23.7145	6.55731	4.20863	11.7599	1.76965	ArfGAP3	-1.87029	0.00787748	0.395371
FBtr0345047	FBgn0010905	3.64018	2.82426	3.92486	4.18268	3.93973	2.47526	2.97291	2.74606	1.84013	2.32539	Spn	-0.608647	0.0078997	0.395371
FBtr0340707	FBgn0262508	2.40171	2.88198	2.6797	3.34817	2.88107	3.5767	3.62885	3.97484	3.45833	3.57768	CG43078	0.382982	0.00790025	0.395371
FBtr0332986	FBgn0052264	0.748822	0.618399	1.65795	1.03065	0.893895	0.529177	0.923668	0.557992	0.661737	1.1292	CG32264	-1.01255	0.00791362	0.395371
FBtr0301237	FBgn0033763	100	100	100	100	100	100	100	100	100	100	CG8646	-0.00775312	0.00793117	0.395371
FBtr0074014	FBgn0030634	49.7625	46.6566	46.6017	45.4926	47.9633	41.0465	44.1186	46.0089	38.4394	39.3236	CG9164	-0.173848	0.00793476	0.395371
FBtr0100046	FBgn0053993	32.4498	39.695	35.1635	30.8217	41.7611	27.8793	27.2747	30.499	27.7159	31.0003	CG33993	-0.305207	0.00796196	0.396148
FBtr0302910	FBgn0265298	52.1535	48.9427	49.3749	44.4433	44.4654	52.9257	58.9372	52.0829	57.5446	52.9841	SC35	0.192528	0.00805834	0.40036
FBtr0113411	FBgn0051638	14.953	13.6866	3.22336	10.4309	4.89202	29.2733	13.9021	16.3067	22.0387	36.5352	CG31638	1.37717	0.00807682	0.400656
FBtr0306207	FBgn0262870	8.11423	13.7417	12.1046	13.658	16.7987	16.797	23.838	26.1093	15.9014	19.6001	axo	0.651537	0.00809181	0.400656
FBtr0111022	FBgn0285944	0.2618	0.213358	0.251503	0.214999	0.208752	0.228514	0.247074	0.239041	0.228637	0.234799	para	-0.617428	0.00809952	0.400656
FBtr0112905	FBgn0261014	0.454785	0.439656	0.437573	0.427037	0.456877	0.468016	0.434804	0.438701	0.467838	0.425308	TER94	-0.699442	0.00813312	0.401199
FBtr0307182	FBgn0040340	90.8174	90.3796	91.7643	92.9106	90.5201	87.6987	86.3895	88.2281	86.1149	91.4188	TRAM	-0.0516005	0.008134	0.401199
FBtr0339437	FBgn0030554	25.0211	17.8833	24.1924	26.2988	28.0588	7.01656	20.5469	21.7345	9.97059	7.98371	CG1434	-0.942529	0.00815453	0.401631
FBtr0345299	FBgn0039282	11.4783	9.80924	15.1237	11.0326	10.9513	17.1061	15.4384	19.8886	14.8526	14.3156	Bili	0.421751	0.00816846	0.401737
FBtr0305577	FBgn0036678	9.0347	9.06495	8.94654	8.92634	8.75	6.90274	7.09049	7.3692	7.94589	7.68817	CG11905	-0.294768	0.00820096	0.402755
FBtr0085584	FBgn0086355	11.359	11.4096	7.9932	12.104	10.1318	19.0296	13.8139	14.7998	18.1465	11.1874	Tpi	0.488096	0.00822337	0.402828
FBtr0089850	FBgn0035802	17.66	6.69066	3.55759	13.3861	3.99579	13.9069	21.409	22.8727	23.3255	16.2229	Pura	1.28786	0.00823135	0.402828
FBtr0346393	FBgn0036272	47.676	43.3492	54.6964	56.4678	35.1217	21.4912	35.2543	26.8224	36.8129	36.0653	CG4300	-0.622788	0.00823785	0.402828
FBtr0329928	FBgn0041184	5.91216	4.52139	1.99856	2.00028	4.748	19.8901	11.6922	5.66757	7.73138	5.93611	Socs36E	1.3727	0.00825248	0.402967
FBtr0084715	FBgn0039249	43.0107	51.465	51.4966	70.0595	31.0344	29.3331	16.314	15.4202	3.67003	35.5368	CG11168	-1.5119	0.00828107	0.403239
FBtr0342637	FBgn0032518	0.682935	0.140451	0.224858	0.340116	0.311452	0.219212	0.226234	0.310944	1.07664	0.258482	RpL24	0.880812	0.00828169	0.403239
FBtr0075793	FBgn0026376	93.1527	90.4726	90.3903	91.1468	91.4291	88.2915	91.1971	89.5727	88.6538	85.3678	Rgl	-0.0493356	0.00830468	0.403574
FBtr0072303	FBgn0035020	80.4185	83.8807	85.1441	81.107	78.7302	75.1099	74.7074	75.1713	78.9369	79.5097	CG13585	-0.0996063	0.00831222	0.403574
FBtr0306620	FBgn0013718	3.67733	1.86169	5.78403	3.58452	4.89105	5.00525	6.1641	6.9825	7.4754	5.91488	nuf	0.608629	0.00833646	0.404176
FBtr0339762	FBgn0034789	21.4515	18.7806	18.2481	26.2717	23.0266	31.0653	28.2201	21.9485	30.6102	32.8671	PIP5K59B	0.446996	0.00836494	0.404982
FBtr0333944	FBgn0086690	23.2128	26.7032	26.8849	32.4567	35.7387	29.8297	13.1839	18.0436	16.2936	12.73	Plp	-0.732037	0.00840371	0.406282
FBtr0100496	FBgn0034518	26.4007	13.1683	22.3447	16.7418	24.8405	9.09559	15.5943	13.6967	3.37209	3.47358	CG13430	-1.42228	0.00843756	0.407342
FBtr0330011	FBgn0263980	51.0885	49.9773	50.7082	46.7729	48.2277	50.5409	53.977	52.354	55.3892	56.2554	CG43729	0.139766	0.0084747	0.408464
FBtr0332630	FBgn0040010	3.48846	2.88053	2.44759	3.95591	2.99843	1.92595	2.01556	2.09024	2.78933	2.01558	CG17493	-0.60752	0.0084917	0.408464
FBtr0112809	FBgn0001319	47.5111	47.1488	42.151	52.524	43.4495	53.162	53.7644	50.0927	52.7574	54.3113	kn	0.196045	0.00849671	0.408464
FBtr0345518	FBgn0265541	47.8469	48.2276	46.1148	50	50	52.0728	53.8	54.0018	50	52.0636	CR44391	0.115367	0.00851539	0.408566
FBtr0070089	FBgn0024983	13.9683	11.4521	12.8127	5.68063	16.2881	2.3377	2.3775	10.5086	5.37722	2.32377	CG4293	-1.50491	0.00852277	0.408566
FBtr0302385	FBgn0039994	4.09403	3.93774	3.9193	3.37045	3.43631	2.89924	3.24206	3.09369	3.33979	3.18154	conu	-0.329956	0.00855298	0.408733
FBtr0076325	FBgn0036043	0.337	0.294599	0.322966	0.324762	0.303935	0.333262	0.319292	0.329999	0.316279	0.323761	CG8177	0.670865	0.00855586	0.408733
FBtr0332792	FBgn0024187	3.89033	2.09861	2.24095	3.84469	4.25468	1.95723	1.89897	2.08769	1.81058	3.05537	syd	-0.655357	0.00858425	0.408733
FBtr0087210	FBgn0034071	20.2906	18.7028	24.3212	29.4128	24.9369	31.666	39.0187	29.2815	29.6037	40.3325	CG8405	0.489951	0.00860833	0.408733
FBtr0333383	FBgn0000592	18.0913	17.9353	18.796	13.5635	13.827	21.103	21.125	19.518	20.8896	23.1561	Est_6	0.355822	0.00861392	0.408733
FBtr0071504	FBgn0030224	100	100	100	100	100	100	100	100	100	100	CG12637	0.00939911	0.00861422	0.408733
FBtr0080087	FBgn0000229	36.3587	12.3747	26.4482	34.8782	23.9302	45.5222	44.4468	46.9421	48.7066	34.3067	bsk	0.788974	0.00861425	0.408733
FBtr0334873	FBgn0015622	75.2488	75.8272	72.2925	74.367	78.5963	69.3288	70.3458	68.4176	66.9475	74.5635	Cnx99A	-0.107856	0.00862205	0.408733
FBtr0273251	FBgn0031469	100	100	100	100	100	100	100	100	100	100	CG18558	-0.0111473	0.00864715	0.409355
FBtr0306290	FBgn0262882	100	100	100	100	100	100	100	100	100	100	CG43237	-0.00660728	0.00866649	0.409702
FBtr0073373	FBgn0052232	100	100	100	100	100	100	100	100	100	100	CG32232	0.00681705	0.00868552	0.410033
FBtr0301300	FBgn0004598	11.4386	9.20643	6.49892	7.00858	10.5008	10.8645	12.2742	15.4186	17.7096	17.8435	Fur2	0.675104	0.00874066	0.4115
FBtr0290040	FBgn0041111	1.02339	0.900601	0.953252	0.936628	0.819548	0.818887	0.799358	0.804062	0.877827	0.872914	lilli	-0.514298	0.0087407	0.4115
FBtr0076194	FBgn0036112	100	100	100	100	100	100	100	100	100	100	CG14147	-0.00599103	0.00876523	0.411867
FBtr0340699	FBgn0265742	100	100	100	100	100	100	100	100	100	100	CR44549	-0.00962723	0.00878261	0.411867
FBtr0082613	FBgn0038014	100	100	100	100	100	100	100	100	100	100	CG10041	-0.00939896	0.00878469	0.411867
FBtr0339554	FBgn0265364	100	100	100	100	100	100	100	100	100	100	CR44305	-0.00715065	0.00883123	0.412544
FBtr0344734	FBgn0031495	4.64115	8.56263	7.75643	8.65278	3.96419	10.3057	11.43	16.3338	15.7014	10.2565	GABPI	0.980705	0.00883438	0.412544
FBtr0083993	FBgn0038829	71.5916	62.9155	72.3437	71.5691	71.2235	59.8883	59.223	65.0094	63.8338	66.2608	CG17271	-0.152996	0.00883562	0.412544
FBtr0305655	FBgn0003721	1.59437	2.01657	1.86894	1.95636	1.80904	2.16429	2.59186	1.72607	2.64237	1.78639	Tm1	0.478955	0.00884749	0.412544
FBtr0334746	FBgn0004179	2.66774	5.09162	4.8187	5.58265	3.1819	1.64524	0.178368	2.01494	1.31284	3.05784	Csp	-1.38905	0.00886732	0.412905
FBtr0088397	FBgn0040773	19.4594	20.6076	21.8875	20.4318	23.7734	18.3558	18.3156	17.6804	18.3203	18.3578	COX7C	-0.210691	0.00889154	0.413469
FBtr0301679	FBgn0003447	45.9677	42.7054	44.4214	42.7952	41.7266	33.176	43.3614	38.1316	36.6876	39.4281	sn	-0.199264	0.00892103	0.414276
FBtr0303248	FBgn0052448	51.9291	44.438	45.0789	50.9699	45.8716	37.1678	42.9277	41.0593	41.0846	44.1404	CG32448	-0.206979	0.00893641	0.414426
FBtr0290026	FBgn0035793	11.1205	13.2721	11.9216	14.0966	14.7269	12.7454	8.08214	7.55799	9.05162	8.67987	CG7546	-0.465384	0.00898878	0.416289
FBtr0084021	FBgn0264357	0.62227	0.628642	0.665859	0.667641	0.637296	2.89306	6.66951	4.90596	0.647423	3.06925	SNF4Agamma	1.45509	0.00903182	0.41678
FBtr0082083	FBgn0028997	100	100	100	100	100	100	100	100	100	100	nmdyn_D7	-0.00864339	0.00905921	0.41678
FBtr0071361	FBgn0001186	45.2581	46.9952	60.554	53.3682	42.7378	44.5177	39.4522	38.4552	37.4903	33.9848	Hex_A	-0.35792	0.00905989	0.41678
FBtr0301034	FBgn0053993	67.5502	60.305	64.8365	69.1783	58.2389	72.1207	72.7253	69.501	72.2841	68.9997	CG33993	0.15552	0.00906976	0.41678
FBtr0089179	FBgn0025740	96.2468	97.1962	96.7217	97.4331	97.3803	97.195	91.9637	91.3076	90.5037	96.8546	PlexB	-0.059148	0.00907134	0.41678
FBtr0091845	FBgn0053841	100	100	100	100	100	100	100	100	100	100	His2A:CG33841	-0.00673762	0.00907264	0.41678
FBtr0335270	FBgn0266580	11.3136	19.2266	17.09	13.9905	19.0301	25.184	31.185	21.5824	21.0915	20.9714	Gp210	0.526814	0.00909865	0.417413
FBtr0331191	FBgn0051635	83.7086	79.9377	80.2169	83.3638	86.1117	84.8061	86.8997	88.5523	88.5066	89.0973	CG31635	0.0826639	0.00912549	0.417934
FBtr0330414	FBgn0264006	2.66033	0.532619	0.772456	1.40897	0.621901	0.669364	0.49422	0.662468	0.527684	0.538821	dysc	-0.937798	0.00914297	0.417934
FBtr0084927	FBgn0051092	18.7005	11.8223	19.2278	13.3955	17.9468	14.7743	2.26293	9.32851	5.25086	8.05764	LpR2	-1.15602	0.00915214	0.417934
FBtr0340454	FBgn0263395	3.3423	1.40165	1.40815	1.58845	1.58123	1.28758	0.768149	0.842982	0.904323	1.6436	hppy	-0.812436	0.00915899	0.417934
FBtr0089049	FBgn0033153	100	100	100	100	100	100	100	100	100	100	Gadd45	-0.00988686	0.00917732	0.418211
FBtr0303599	FBgn0025702	0.793903	0.693126	0.724475	0.674855	0.638972	0.676739	0.693796	0.667214	0.723733	0.733063	Srpk79D	-0.76878	0.00920867	0.41908
FBtr0071849	FBgn0034718	7.68498	9.86697	8.94357	7.76885	7.43768	6.65485	6.60056	4.90979	6.26029	3.01921	wdp	-0.653866	0.00922717	0.419116
FBtr0339406	FBgn0033460	0.529584	1.72497	0.516318	0.498549	0.50855	2.07108	0.760673	2.75743	3.26736	2.58922	Sec24AB	1.09815	0.0092345	0.419116
FBtr0340556	FBgn0265685	100	100	100	100	100	100	100	100	100	100	CR44492	-0.00581963	0.00924628	0.419116
FBtr0085737	FBgn0039821	3.2844	3.72162	3.47917	3.86048	3.58102	3.21249	6.99579	6.80986	7.32665	6.86497	CG15556	0.626042	0.00925901	0.419136
FBtr0088659	FBgn0011300	59.9639	59.1912	60.9818	66.3807	63.6881	69.8643	64.2026	70.5355	72.0697	66.5234	babo	0.144054	0.00929651	0.420276
FBtr0340140	FBgn0029997	13.9398	6.92303	2.92981	20.3097	2.48366	17.4013	30.575	23.4539	19.6606	16.0566	CG2258	1.53875	0.00934187	0.420948
FBtr0343497	FBgn0085442	5.89784	6.35564	6.72069	5.56347	5.42662	4.25989	2.73002	5.85435	4.22396	3.06289	NKAIN	-0.558228	0.00934451	0.420948
FBtr0086044	FBgn0266580	88.6864	80.7734	82.91	86.0095	80.9699	74.816	68.815	78.4176	78.9085	79.0286	Gp210	-0.142876	0.00934989	0.420948
FBtr0078721	FBgn0037370	100	100	100	100	100	100	100	100	100	100	CG1236	-0.00936028	0.00938975	0.420948
FBtr0074088	FBgn0030684	61.9772	30.0616	70.1136	30.349	30.6748	64.2811	65.5884	70.5276	70.6788	68.254	CG8260	0.699411	0.00939248	0.420948
FBtr0087205	FBgn0034063	97.3916	96.532	96.8403	97.1958	97.2899	37.1885	22.5606	55.5006	97.4109	96.4217	CG8389	-0.859573	0.00939281	0.420948
FBtr0310329	FBgn0034903	38.2427	36.0707	36.2816	36.5005	47.8568	10.4983	34.4842	26.7166	29.463	17.8662	sona	-0.789249	0.00939771	0.420948
FBtr0339122	FBgn0027548	27.5852	21.868	30.9741	28.1175	27.2348	21.32	26.2349	11.9451	14.4886	18.5561	nito	-0.578367	0.00942036	0.42141
FBtr0100044	FBgn0013718	0.953365	0.85811	0.941036	0.935906	7.95705	11.575	9.57258	2.34582	6.26619	9.71338	nuf	1.95621	0.00944241	0.421609
FBtr0339963	FBgn0265499	79.3675	85.1712	88.8821	88.826	91.7736	92.456	90.4287	93.7572	93.4928	92.5904	CR44368	0.0920704	0.00944952	0.421609
FBtr0114605	FBgn0020440	86.2777	89.4721	83.949	88.5145	87.0853	92.0743	91.8599	91.9786	90.0706	89.0122	Fak	0.0689098	0.00952292	0.423496
FBtr0086541	FBgn0266711	45.6655	38.4715	41.3753	37.5579	39.1126	54.2572	55.4462	47.5556	41.7573	51.0396	EloC	0.297586	0.0095546	0.423496
FBtr0113331	FBgn0040780	28.3809	26.4981	27.6634	21.5856	37.9663	17.5144	18.775	21.4624	14.0746	22.8206	Atg10	-0.546526	0.0095584	0.423496
FBtr0299853	FBgn0259238	39.8989	40.8987	40.7838	39.8983	40.0322	40.5274	33.7835	37.1619	35.2155	33.0615	CG42336	-0.176208	0.00956241	0.423496
FBtr0082387	FBgn0037897	100	100	100	100	100	100	100	100	100	100	CG5270	-0.00709442	0.00956595	0.423496
FBtr0110823	FBgn0038829	28.4084	37.0845	27.6563	28.4309	28.7765	40.1117	40.777	34.9906	36.1662	33.7392	CG17271	0.29896	0.00956626	0.423496
FBtr0073045	FBgn0035424	32.8242	32.6831	34.8645	37.2688	30.6276	32.0366	30.8337	25.6995	24.7938	24.3691	CG11505	-0.304061	0.00960598	0.424393
FBtr0333367	FBgn0024542	71.3883	79.2067	85.5421	73.0368	89.8255	91.6729	90.0705	89.9229	90.9145	85.7528	Neos	0.170775	0.00962019	0.424393
FBtr0334786	FBgn0264866	100	100	100	100	100	100	100	100	100	100	CR44057	-0.00917086	0.00962382	0.424393
FBtr0070515	FBgn0000479	11.4223	12.4796	10.0963	9.1788	13.6856	7.85149	8.77985	10.3669	8.80186	8.97121	dnc	-0.363492	0.00968681	0.426619
FBtr0081452	FBgn0032888	100	100	100	100	100	100	100	100	100	100	CheB38c	-0.00838458	0.00972277	0.427546
FBtr0345715	FBgn0025615	4.00842	4.21345	3.90023	4.0024	5.8765	7.88671	6.63244	9.46759	7.08425	4.37168	Torsin	0.611524	0.00973289	0.427546
FBtr0329824	FBgn0032503	93.1752	93.9913	92.9266	94.8394	95.2531	91.6107	92.0745	92.2315	91.2204	93.0449	CG16825	-0.0339622	0.00977659	0.428602
FBtr0309114	FBgn0263391	10.9506	12.7284	26.4483	10.2472	17.2202	26.095	20.1299	19.3337	32.2406	30.2336	hts	0.796654	0.00981001	0.428602
FBtr0307189	FBgn0030270	84.1273	78.6342	78.3406	81.5729	86.4278	67.9115	75.4251	80.4048	75.1984	71.8246	CG15199	-0.145666	0.00981702	0.428602
FBtr0308846	FBgn0019660	17.7723	8.90472	10.9746	11.4245	12.1566	7.64818	7.74472	7.81739	9.85472	8.20244	roX2	-0.548645	0.00981808	0.428602
FBtr0080916	FBgn0004797	54.3782	45.7989	61.1253	63.0346	47.6615	77.0282	79.3694	69.3477	80.0903	55.4396	mdy	0.407423	0.00981973	0.428602
FBtr0079063	FBgn0031692	60.7173	64.2672	59.619	59.3651	55.2624	66.9345	63.7674	68.9577	64.1068	65.278	TpnC25D	0.132019	0.00986112	0.429859
FBtr0078560	FBgn0037206	51.8577	42.9107	55.5421	52.9031	61.2414	53.2002	34.469	39.6441	30.5275	36.7408	CG12768	-0.457043	0.00989213	0.430661
FBtr0332480	FBgn0031634	21.7358	27.1063	17.5979	19.4799	26.1992	30.9624	28.333	41.151	35.2184	24.8249	Ir25a	0.522207	0.00992862	0.431479
FBtr0335409	FBgn0039831	7.88261	7.81778	11.4492	13.2746	17.1276	1.16435	4.93424	4.04682	8.86062	3.70344	CG12054	-1.37424	0.00993621	0.431479
FBtr0321274	FBgn0263834	100	100	100	100	100	100	100	100	100	100	CR43696	-0.00662439	0.0099538	0.431608
FBtr0340282	FBgn0265590	100	100	100	100	100	100	100	100	100	100	CR44417	-0.00721398	0.0099676	0.431608
FBtr0072912	FBgn0026593	77.5694	74.0009	67.5081	77.4221	77.3394	64.1409	69.1048	60.8085	42.1382	60.081	CG5707	-0.348971	0.0099805	0.431608
FBtr0071537	FBgn0003748	16.7607	12.1836	11.1833	15.7028	16.324	22.4305	23.5551	16.2915	21.9443	20.0335	Treh	0.495576	0.00998976	0.431608
FBtr0070084	FBgn0004648	0.341803	0.270077	0.223568	0.219587	0.202988	0.214693	0.220785	0.218413	0.224645	0.390651	svr	0.621178	0.0100553	0.433892
FBtr0339730	FBgn0265424	100	100	100	100	100	100	100	100	100	100	lncRNA:TS14	0.00926875	0.0100709	0.434014
FBtr0082130	FBgn0037743	100	100	100	100	100	100	100	100	100	100	CG8412	0.00726085	0.0101192	0.43462
FBtr0084995	FBgn0000064	63.3599	66.0923	65.1877	69.7314	64.7014	64.0549	61.333	60.7436	60.0528	58.0682	Ald	-0.1162	0.0101431	0.43462
FBtr0070567	FBgn0040352	100	100	100	100	100	100	100	100	100	100	CG14416	-0.00515018	0.0101442	0.43462
FBtr0306001	FBgn0044323	37.9064	30.1681	21.3769	36.2885	28.3005	20.0867	15.6434	12.6167	25.5829	22.055	Cka	-0.699362	0.0101445	0.43462
FBtr0343622	FBgn0032339	21.9494	32.317	20.4679	28.7031	32.7798	3.70432	2.94802	12.8468	13.4391	26.8468	Wdr59	-1.53527	0.0101648	0.43462
FBtr0071579	FBgn0003162	9.21436	8.4423	10.7404	9.80737	10.335	14.2474	12.7052	13.5979	10.5394	12.8667	Pu	0.378513	0.0101718	0.43462
FBtr0088456	FBgn0027580	0.198291	0.193637	0.180875	0.18851	0.201945	1.05877	0.191293	0.184235	0.235146	0.218211	PCB	0.817963	0.0101874	0.43462
FBtr0334872	FBgn0011225	56.5808	59.5716	56.3227	59.4692	64.0056	57.3172	51.9135	52.2072	55.6226	52.6232	jar	-0.136225	0.0101935	0.43462
FBtr0091896	FBgn0053892	100	100	100	100	100	100	100	100	100	100	His2B:CG33892	-0.00914497	0.0102031	0.43462
FBtr0074281	FBgn0262734	78.5214	70.4328	73.4581	73.0922	72.2629	66.9309	66.5199	56.8744	69.5754	69.2124	eIF4H1	-0.166822	0.0102123	0.43462
FBtr0084603	FBgn0259685	17.6607	13.603	15.6603	17.5702	21.9301	35.6006	24.5736	17.9364	26.5052	28.6481	crb	0.58736	0.0102418	0.435332
FBtr0340561	FBgn0265688	100	100	100	100	100	100	100	100	100	100	CR44495	0.0105233	0.0103256	0.437491
FBtr0078722	FBgn0027497	96.7717	97.5056	97.6998	97.835	97.5957	91.7612	97.4453	96.8445	95.5997	94.0218	Madm	-0.0411903	0.010344	0.437491
FBtr0333335	FBgn0001186	54.7419	53.0048	39.446	46.6318	57.2622	55.4823	60.5478	61.5448	62.5097	66.0152	Hex_A	0.295158	0.0103479	0.437491
FBtr0330025	FBgn0002719	81.4186	82.4589	82.0345	81.1469	82.5727	82.8597	85.7852	85.9702	84.1548	84.1299	Men	0.0504458	0.0103504	0.437491
FBtr0345923	FBgn0031149	2.12191	1.94798	2.10681	2.07972	2.24178	22.041	2.17602	14.5579	10.8882	15.5824	Stt3A	2.15733	0.0103566	0.437491
FBtr0340658	FBgn0040780	71.6191	73.5019	72.3366	78.4144	62.0337	82.4856	81.225	78.5376	85.9254	77.1794	Atg10	0.188738	0.0103968	0.437851
FBtr0077637	FBgn0010263	3.86976	2.30506	0.193885	4.70932	1.84187	6.94392	5.6347	6.29361	8.84562	5.63318	Rbp9	1.28608	0.0104235	0.437851
FBtr0088451	FBgn0033460	97.5083	97.7778	97.986	94.7134	98.9829	93.2555	96.3746	90.7915	96.1259	95.0173	Sec24AB	-0.0553067	0.0104326	0.437851
FBtr0273276	FBgn0024994	18.8902	11.7563	15.6535	9.06548	17.5849	23.5158	38.4727	34.8663	16.866	52.2008	Csat	1.10569	0.0104391	0.437851
FBtr0343619	FBgn0261648	94.8007	29.9597	59.769	74.3218	54.0577	95.7224	95.457	86.8614	90.5965	95.6174	salm	0.653278	0.0104414	0.437851
FBtr0306203	FBgn0262869	9.43701	9.8009	23.3649	7.37372	18.8854	23.0326	19.8615	21.1547	24.1152	25.2292	Gfrl	0.805707	0.0104421	0.437851
FBtr0084728	FBgn0015625	36.2326	22.5683	24.8818	27.0307	26.9578	68.8279	63.5036	67.1593	68.6864	29.2826	CycB3	1.07716	0.0104934	0.43939
FBtr0083846	FBgn0038755	47.827	54.0228	55.9438	65.7608	60.543	47.4051	54.2279	40.53	45.194	39.6742	Hs6st	-0.323559	0.0105046	0.43939
FBtr0334747	FBgn0004179	4.5291	0.15542	0.172066	0.160988	0.996211	5.07007	6.83246	3.40146	7.46226	1.86202	Csp	1.84819	0.0105256	0.439731
FBtr0083222	FBgn0038394	100	100	100	100	100	100	100	100	100	100	CG10264	-0.00759772	0.0105497	0.4402
FBtr0074304	FBgn0030746	40.4762	41.8942	38.5088	39.8225	42.029	36.9582	35.1176	40.2718	33.3333	35.2436	CG9981	-0.180518	0.0105876	0.441242
FBtr0301698	FBgn0035978	64.5338	64.9175	67.1398	61.0123	66.4753	57.6277	61.8352	60.0859	60.9577	58.0965	UGP	-0.109677	0.0106149	0.441839
FBtr0082520	FBgn0037955	11.085	9.0446	11.5576	12.2788	9.23405	12.2857	14.5317	15.9673	14.5674	12.5739	CG6950	0.39172	0.0106282	0.441855
FBtr0303435	FBgn0261854	18.5821	15.1886	19.9242	18.8801	21.0707	16.1008	11.1275	5.86587	15.972	7.9503	aPKC	-0.747111	0.0106949	0.443288
FBtr0344858	FBgn0031914	68.8845	72.8773	72.2728	72.485	72.6493	67.5135	69.2052	64.3822	67.5336	68.5735	CG5973	-0.0881936	0.0106961	0.443288
FBtr0079977	FBgn0051717	4.25396	5.21757	4.93693	5.4742	4.60702	4.0783	4.27113	4.08764	4.05211	3.97227	CG31717	-0.390308	0.0107165	0.443288
FBtr0086585	FBgn0034420	18.8557	17.3643	19.0513	20.9592	16.2906	8.78415	9.80201	19.422	10.3781	15.1989	CG10737	-0.587303	0.010724	0.443288
FBtr0305678	FBgn0033133	89.826	90.7124	90.7694	88.5288	89.8255	92.8538	91.974	92.636	90.3433	91.8437	Tsp42Ek	0.0307964	0.0107276	0.443288
FBtr0113060	FBgn0033429	37.9869	40.6567	43.1966	36.3099	33.4448	44.0953	41.7864	51.759	49.1393	42.2857	CG12929	0.265276	0.0107814	0.444972
FBtr0075148	FBgn0000568	37.1222	44.3867	42.9531	43.2307	40.1685	38.8774	36.8348	36.1258	34.0753	36.8942	Eip75B	-0.189845	0.0108354	0.445995
FBtr0084763	FBgn0039266	27.1132	30.7881	29.6548	30.936	33.1522	30.9232	38.1405	36.7017	35.3523	40.3022	CG11791	0.242211	0.0108533	0.445995
FBtr0306556	FBgn0003475	6.36728	9.55681	8.63374	16.589	10.446	0.503207	2.88773	0.548295	10.3272	5.35511	spir	-1.87936	0.0108653	0.445995
FBtr0113117	FBgn0034966	100	100	100	100	100	100	100	100	100	100	CG13563	0.00665271	0.0108745	0.445995
FBtr0071959	FBgn0021979	0.804521	3.25328	2.34456	6.00505	4.34438	10.2539	4.8967	8.53714	5.06154	7.18732	l(2)k09913	1.15044	0.0108962	0.445995
FBtr0332713	FBgn0037092	27.7114	16.0138	32.8734	29.7427	29.2151	16.6763	7.93253	4.59369	23.1148	15.1536	M6	-1.14204	0.0109041	0.445995
FBtr0088503	FBgn0033404	100	100	100	100	100	100	100	100	100	100	Or45a	-0.00797288	0.0109063	0.445995
FBtr0331801	FBgn0036922	44.9705	44.6138	41.202	47.7541	45.9558	25.7905	35.234	41.6369	39.347	35.0426	CG14182	-0.353871	0.0109243	0.445995
FBtr0334103	FBgn0260941	26.0983	22.3634	22.4917	22.6973	24.8453	19.5462	21.1626	20.237	20.6001	19.5191	app	-0.226467	0.0109326	0.445995
FBtr0340396	FBgn0030505	2.0736	1.99294	4.52924	2.05539	3.48593	1.40485	1.30777	0.408804	1.53757	0.892774	NFAT	-1.12851	0.0109571	0.445995
FBtr0091836	FBgn0053832	100	100	100	100	100	100	100	100	100	100	His2A:CG33832	-0.00808699	0.0109622	0.445995
FBtr0334135	FBgn0264815	4.24485	4.66531	5.20228	1.09703	5.93602	12.7573	7.84494	12.2715	5.46045	10.5815	Pde1c	1.12188	0.0109653	0.445995
FBtr0077920	FBgn0031327	95.3833	95.9611	96.3997	94.9552	96.1	93.5737	93.8388	93.8377	94.9717	94.713	CG5397	-0.0211437	0.0109785	0.445995
FBtr0100440	FBgn0026533	21.2135	25.9597	33.8987	30.3764	25.6675	13.2569	17.6156	21.7431	24.1911	17.2417	Dek	-0.511569	0.0109988	0.445995
FBtr0333146	FBgn0003023	24.0987	28.4372	26.2061	25.9876	27.7978	22.668	17.9324	23.9688	18.4026	24.0338	otu	-0.310916	0.0110046	0.445995
FBtr0290219	FBgn0035023	19.9161	17.8174	18.9834	17.7138	15.9082	17.6837	25.2068	23.1393	22.4061	22.2067	ITP	0.317979	0.0110153	0.445995
FBtr0088473	FBgn0005614	6.03722	7.22367	6.94058	7.35417	7.37956	9.58546	9.07033	8.1732	10.1574	9.49621	trpl	0.334045	0.0110325	0.446162
FBtr0087010	FBgn0050460	0.837405	0.754498	0.905412	0.837581	0.82198	0.753491	0.787799	0.764465	0.845527	0.811817	CG30460	-0.564271	0.0111123	0.448517
FBtr0345997	FBgn0267029	23.8783	19.1939	18.384	21.5161	18.4389	16.6113	17.6265	16.7771	14.7102	17.2029	CR45473	-0.289077	0.0111258	0.448517
FBtr0329971	FBgn0032694	82.0127	90.6752	92.0019	80.1137	89.3121	75.6441	73.3984	77.6683	70.4219	73.463	MESR3	-0.232388	0.0111301	0.448517
FBtr0078136	FBgn0031245	11.717	9.33005	9.95064	9.92281	9.28717	11.651	14.5969	11.1064	12.609	11.1944	CG3625	0.323522	0.0111529	0.448905
FBtr0343164	FBgn0266001	100	100	100	100	100	100	100	100	100	100	CR44775	0.00669547	0.0111691	0.449026
FBtr0071755	FBgn0067102	100	100	100	100	100	100	100	100	100	100	GlcT_1	-0.00875781	0.0112036	0.449884
FBtr0088461	FBgn0027580	0.198291	0.38679	0.180875	0.380602	0.382685	0.227791	0.191293	0.184235	0.235146	0.39038	PCB	-0.700577	0.0112441	0.450978
FBtr0079451	FBgn0031920	45.8716	42.2208	38.625	41.58	38.0228	30.3582	36.483	33.8066	31.3136	39.5179	CG6441	-0.257505	0.0112701	0.45149
FBtr0301185	FBgn0036493	11.2809	13.3485	13.2544	15.7876	12.2707	9.27558	8.7535	8.8739	8.77039	13.208	CG7255	-0.448399	0.0112941	0.451923
FBtr0307176	FBgn0005411	90.9735	92.5392	89.332	90.9361	90.9893	90.9908	93.4479	93.6855	94.399	94.4672	U2af50	0.0441251	0.011318	0.452349
FBtr0091759	FBgn0053758	100	100	100	100	100	100	100	100	100	100	CG33758	0.0105771	0.0113779	0.453253
FBtr0088541	FBgn0033429	62.0131	59.3433	56.8034	63.6901	66.5552	55.9047	58.2136	48.241	50.8607	57.7143	CG12929	-0.198301	0.0113822	0.453253
FBtr0334853	FBgn0264894	17.1742	17.0505	19.1428	21.3564	17.5751	14.8381	8.66832	8.57628	7.91734	1.0681	CG44085	-1.45915	0.0113973	0.453253
FBtr0345417	FBgn0028953	0.545409	0.497691	0.523523	1.23514	1.28255	2.76246	1.91647	1.98245	0.551887	2.25743	CG14478	1.23212	0.011412	0.453253
FBtr0113473	FBgn0259697	100	100	100	100	100	100	100	100	100	100	nvd	0.00726925	0.011424	0.453253
FBtr0306148	FBgn0262848	100	100	100	100	100	100	100	100	100	100	CR43212	0.00637143	0.0114269	0.453253
FBtr0310566	FBgn0263776	5.2078	4.1747	5.97746	4.8037	2.6807	4.24235	1.73649	3.87476	1.40475	2.64959	CG43693	-0.956122	0.0114336	0.453253
FBtr0345601	FBgn0024236	31.8394	32.5729	27.2588	34.6578	37.5559	45.3299	39.644	39.859	35.4236	36.8394	foi	0.286916	0.0114806	0.454307
FBtr0082471	FBgn0037950	22.4986	25.4098	18.2423	15.4434	30.8648	17.217	12.7958	8.09038	18.4477	11.3528	HisCl1	-0.804701	0.0114965	0.454307
FBtr0073972	FBgn0027601	87.9261	93.8535	91.5468	91.85	88.6108	85.5788	87.7202	85.7446	85.7615	86.8597	pdgy	-0.0716466	0.0115001	0.454307
FBtr0309276	FBgn0263456	19.0377	13.4696	11.8243	12.6166	14.0548	11.052	8.37319	13.9411	7.13016	7.81247	nwk	-0.588126	0.0115622	0.455358
FBtr0083562	FBgn0038585	100	100	100	100	100	100	100	100	100	100	Non3	-0.0109435	0.0115641	0.455358
FBtr0339291	FBgn0020621	1.90154	3.33865	3.3128	2.3799	3.63112	1.32658	1.55111	0.930119	1.22942	0.488175	Pkn	-1.16196	0.0115667	0.455358
FBtr0299679	FBgn0259195	100	100	100	100	100	100	100	100	100	100	CG42299	-0.0085714	0.0115868	0.455412
FBtr0073040	FBgn0001233	99.764	99.7934	99.8305	99.7419	99.9549	99.9367	99.893	99.9136	99.7908	99.7772	Hsp83	-0.00625379	0.0115948	0.455412
FBtr0081430	FBgn0032900	62.6406	73.8271	73.4854	66.07	60.6464	73.5904	72.375	77.7975	78.5773	79.975	CG14401	0.180315	0.0116102	0.455494
FBtr0332891	FBgn0031053	67.4794	71.1428	33.5586	28.7604	38.2885	80.0502	71.204	64.142	75.2029	67.4768	CG14223	0.661202	0.0116711	0.457356
FBtr0076498	FBgn0011769	93.3082	92.8508	93.2305	92.2071	92.6438	91.2801	92.9415	93.0242	91.7215	92.4283	Fdx1	-0.0168758	0.0117108	0.457729
FBtr0085646	FBgn0039774	15.0389	15.4861	12.4206	12.128	13.5865	9.65812	11.7736	6.47585	10.943	8.51834	CDase	-0.504452	0.0117635	0.457729
FBtr0080231	FBgn0283682	88.7434	80.9483	83.4802	79.9973	80.2246	93.7228	90.6659	89.07	86.0867	88.1084	Ge_1	0.10919	0.0117828	0.457729
FBtr0346458	FBgn0031692	35.6193	31.6532	36.5048	36.7132	40.4852	29.5722	32.4194	26.78	31.5593	31.199	TpnC25D	-0.23451	0.0117842	0.457729
FBtr0331357	FBgn0039774	79.7068	78.2086	79.2659	81.2849	79.5933	82.864	79.9416	83.6546	83.3953	84.4769	CDase	0.0608151	0.0117878	0.457729
FBtr0113776	FBgn0063368	38.8199	30.8313	21.5301	37.9213	29.2359	18.5083	21.3431	18.5974	15.8958	27.0927	Gpb5	-0.604727	0.0117904	0.457729
FBtr0113818	FBgn0058178	83.3635	78.7276	79.7472	88.0929	91.6781	93.8284	91.7363	88.8406	92.9233	90.3508	CG40178	0.113272	0.0118117	0.457729
FBtr0301865	FBgn0039234	53.9261	48.8226	42.772	44.9348	44.5776	40.2783	41.2319	43.3622	33.3715	39.7416	Nct	-0.250052	0.0118179	0.457729
FBtr0071379	FBgn0000233	100	100	100	100	100	100	100	100	100	100	btd	-0.0101231	0.0118201	0.457729
FBtr0309970	FBgn0029590	100	100	100	100	100	100	100	100	100	100	CG14811	0.00647632	0.0118291	0.457729
FBtr0087357	FBgn0019968	0.631227	0.581233	0.635073	0.593916	0.54816	0.603834	0.609069	0.605767	0.610777	0.62476	Khc_73	0.609035	0.0118306	0.457729
FBtr0089446	FBgn0052000	0.806998	0.770713	0.785657	0.748755	0.708296	0.762835	0.835502	0.813749	0.746252	0.789637	CG32000	0.667151	0.0118415	0.457729
FBtr0078038	FBgn0031286	100	100	100	100	100	100	100	100	100	100	CG3862	0.00646332	0.011856	0.45777
FBtr0345366	FBgn0036342	47.4746	24.1683	25.8956	24.5665	19.3868	46.7299	45.0328	32.4818	57.3646	45.4957	CG11279	0.707412	0.0119222	0.459805
FBtr0078663	FBgn0037391	1.58796	1.63038	1.67238	3.81149	4.42883	3.87095	9.27572	3.74806	7.52246	6.2624	CG2017	1.24976	0.0119673	0.461026
FBtr0089613	FBgn0011862	100	100	100	100	100	100	100	100	100	100	tRNA:Gly_GCC_1_4	0.00837104	0.0119891	0.461345
FBtr0073955	FBgn0000535	35.6123	22.4533	30.6277	19.5703	8.99638	36.8229	41.1144	39.5172	33.9676	39.4683	eag	0.847439	0.0120384	0.462718
FBtr0073473	FBgn0030270	15.8727	21.3658	21.6594	18.4271	13.5722	32.0885	24.5749	19.5952	24.8016	28.1754	CG15199	0.526779	0.0120745	0.463586
FBtr0339280	FBgn0025469	4.21985	4.36843	4.76122	4.94108	4.60479	4.93669	8.30728	5.11679	8.77056	4.96044	slv	0.515432	0.0121242	0.464968
FBtr0072087	FBgn0034897	79.4986	83.3472	82.4912	80.2948	84.1899	79.4325	75.4171	82.1344	69.852	68.2726	Sesn	-0.139263	0.0121735	0.466129
FBtr0344119	FBgn0051091	50	51.7724	53.8745	55.4169	54.1284	50	48.0192	50	47.4271	47.8813	CG31091	-0.1176	0.0121817	0.466129
FBtr0085920	FBgn0022893	76.4269	65.712	78.7381	76.9115	67.2821	66.0635	59.9357	67.9075	60.707	52.023	Df31	-0.247284	0.0122147	0.466576
FBtr0273305	FBgn0036180	2.9771	2.97473	3.03587	2.774	3.18933	5.89147	6.4207	7.5995	3.20303	9.26461	Duba	0.847421	0.0122301	0.466576
FBtr0345995	FBgn0267029	56.74	61.6123	63.2319	61.0971	65.7608	66.7774	66.4866	64.5416	70.5796	67.292	CR45473	0.125047	0.0122519	0.466576
FBtr0336462	FBgn0087013	99.799	99.8015	99.7978	99.7938	99.7945	99.7913	99.7977	99.8077	99.7684	99.7766	Karybeta3	0.0079097	0.0122524	0.466576
FBtr0343667	FBgn0012037	2.09455	2.35184	2.33007	2.46841	2.19703	8.35666	7.58305	2.02597	11.315	9.33638	Ance	1.29572	0.0122903	0.466576
FBtr0075268	FBgn0010352	35.6706	38.0736	36.5657	37.8681	34.5305	35.8694	31.6477	28.8277	30.3193	31.5702	Nc73EF	-0.196248	0.0123102	0.466576
FBtr0300038	FBgn0265778	17.3242	16.5695	21.4527	16.5473	13.9333	17.5595	10.6785	11.2946	11.0023	8.705	PDZ_GEF	-0.557126	0.0123126	0.466576
FBtr0334863	FBgn0264894	5.95153	8.28731	7.90331	8.48142	7.5239	8.77234	10.0807	10.3634	11.6089	12.1514	CG44085	0.357907	0.0123802	0.466576
FBtr0088176	FBgn0015582	100	100	100	100	100	100	100	100	100	100	dare	-0.00646649	0.0123807	0.466576
FBtr0302112	FBgn0082582	0.440114	1.02967	0.435246	0.787092	0.396065	0.38237	0.405901	0.386928	0.437457	0.412886	tmod	-0.758724	0.0123935	0.466576
FBtr0332602	FBgn0031762	13.8076	5.308	11.1307	8.60512	8.70265	8.2621	22.5818	22.4489	40.8132	26.2077	CG9098	1.31706	0.012395	0.466576
FBtr0085305	FBgn0039591	100	100	100	100	100	100	100	100	100	100	CG9988	-0.00718496	0.0124081	0.466576
FBtr0088227	FBgn0033557	80.2352	84.2433	84.3481	81.3241	80.2352	81.3607	75.3634	75.5471	78.2821	71.4571	CG12325	-0.101984	0.012419	0.466576
FBtr0290237	FBgn0010263	0.255912	0.154154	0.150182	0.149043	0.140589	0.128485	0.131647	0.126649	0.204344	0.158082	Rbp9	0.568275	0.0124581	0.466576
FBtr0332179	FBgn0032821	1.34786	9.92603	11.3468	8.3911	6.01895	1.13473	1.10027	1.11079	1.14643	4.02766	CdGAPr	-1.70409	0.0124584	0.466576
FBtr0112834	FBgn0003495	17.2618	16.2815	19.5416	17.8665	19.6286	15.2858	14.8983	17.4527	12.7453	14.7224	spz	-0.28991	0.0124585	0.466576
FBtr0342805	FBgn0284408	0.187537	0.193448	0.378324	0.362151	0.179755	0.363614	0.539528	0.366941	0.30368	0.171904	trol	-0.824945	0.012461	0.466576
FBtr0334945	FBgn0264902	100	100	100	100	100	100	100	100	100	100	CR44093	-0.00718021	0.0124728	0.466576
FBtr0330649	FBgn0086855	10.5956	9.25676	13.9101	9.55946	13.0447	8.06958	4.57868	9.16854	9.02535	4.21964	CG17078	-0.712476	0.0124757	0.466576
FBtr0300552	FBgn0034159	100	100	100	100	100	100	100	100	100	100	CG15615	-0.00953226	0.0124817	0.466576
FBtr0345032	FBgn0036030	47.7144	53.3136	44.1624	41.7502	51.3056	35.9145	45.4062	37.7974	40.7908	40.4042	CG6767	-0.256193	0.0125119	0.466576
FBtr0084969	FBgn0039407	27.6381	30.7503	22.9683	23.904	34.5	31.1877	37.6269	37.0968	36.2566	32.6801	CG14544	0.335724	0.0125488	0.466576
FBtr0076016	FBgn0036266	100	100	100	100	100	100	100	100	100	100	CG5626	-0.00917949	0.0125546	0.466576
FBtr0082700	FBgn0020496	10.133	13.4833	9.99439	4.6617	2.60083	11.2976	20.9213	17.2146	13.9985	13.5082	CtBP	1.0373	0.0125766	0.466576
FBtr0309772	FBgn0263473	100	100	100	100	100	100	100	100	100	100	snoRNA:abba_a	-0.00646704	0.0126018	0.466576
FBtr0089728	FBgn0033566	93.7804	93.7265	93.5162	93.959	93.5074	91.9344	92.3596	93.4644	92.6464	91.3929	CG18004	-0.0249699	0.0126039	0.466576
FBtr0089768	FBgn0026239	29.2206	25.4957	28.9848	22.644	28.1837	17.8175	22.3849	23.3211	19.5063	23.3735	gukh	-0.322742	0.0126045	0.466576
FBtr0303339	FBgn0030328	0.561136	0.592501	0.574346	0.59112	0.625624	0.590089	0.590369	0.581571	0.664158	0.637056	Amun	-0.702087	0.012607	0.466576
FBtr0074190	FBgn0025809	88.3281	83.5478	79.1775	89.7291	83.0814	91.8865	93.8099	92.6044	87.6139	96.4737	Paf_AHalpha	0.125615	0.0126297	0.466576
FBtr0085583	FBgn0086355	88.4404	88.4473	91.8837	87.7062	89.7128	80.6963	86.0457	85.0528	81.6422	88.6375	Tpi	-0.0815953	0.0126351	0.466576
FBtr0332736	FBgn0262737	14.6989	12.6706	16.4111	14.5471	16.2893	9.69825	10.2735	12.3736	12.5086	12.9683	mub	-0.343701	0.0126409	0.466576
FBtr0331644	FBgn0000114	9.17525	8.59564	7.317	8.41615	8.52015	4.4225	6.09862	7.52177	5.77776	8.05635	bru1	-0.44336	0.012641	0.466576
FBtr0340583	FBgn0265679	100	100	100	100	100	100	100	100	100	100	CR44486	-0.0106131	0.012683	0.466576
FBtr0343327	FBgn0259098	59.1837	60.2465	62.5889	59.7666	59.395	54.2295	47.2735	52.0843	46.9553	61.8175	CG42246	-0.207895	0.012693	0.466576
FBtr0346339	FBgn0264005	90.9083	79.8794	84.5312	93.4073	85.3179	93.4554	93.9944	93.1592	91.4218	93.2144	Hmx	0.0984483	0.0126994	0.466576
FBtr0072903	FBgn0000543	100	100	100	100	100	100	100	100	100	100	ecd	-0.00892181	0.0127076	0.466576
FBtr0299877	FBgn0053170	23.3034	29.0428	26.9868	29.1549	26.1096	23.4488	22.374	22.4658	24.9139	19.9764	CG33170	-0.253313	0.0127314	0.466576
FBtr0072836	FBgn0262624	64.4128	60.2266	60.0519	64.4065	70.926	67.9641	68.2842	72.6327	71.5828	70.7174	Tmhs	0.143998	0.0127445	0.466576
FBtr0301892	FBgn0050296	0.491236	0.473455	0.493877	0.478772	0.466717	0.442322	0.462965	0.46931	0.475258	0.44672	RIC_3	0.516971	0.0127543	0.466576
FBtr0347051	FBgn0267605	100	100	100	100	100	100	100	100	100	100	CR45943	-0.00539654	0.0127551	0.466576
FBtr0077063	FBgn0035679	100	100	100	100	100	100	100	100	100	100	CG10467	-0.00963963	0.0127559	0.466576
FBtr0087278	FBgn0284254	100	100	100	100	100	100	100	100	100	100	Impbeta11	0.0103789	0.0127676	0.466576
FBtr0336481	FBgn0037228	92.4582	91.6733	90.6059	92.7735	94.3622	87.5057	83.6525	85.1391	94.6014	85.8171	CG1092	-0.0812034	0.012783	0.46664
FBtr0079312	FBgn0031850	5.88577	6.8622	5.82633	6.55194	6.21102	9.57917	7.11985	7.88689	7.89609	7.3432	Tsp	0.324425	0.0128003	0.466773
FBtr0303343	FBgn0039594	46.4503	48.5213	43.992	42.0071	43.2251	36.8965	26.3926	47.2788	32.2289	33.607	CG9990	-0.35424	0.0128225	0.467083
FBtr0345155	FBgn0266703	100	100	100	100	100	100	100	100	100	100	CR45193	-0.00533375	0.0128488	0.467544
FBtr0301893	FBgn0050296	0.491236	0.473455	0.493877	0.478772	0.466717	1.49792	0.462965	1.09584	1.25088	1.59613	RIC_3	0.928775	0.0129171	0.468995
FBtr0078739	FBgn0044823	100	100	100	100	100	100	100	100	100	100	Spec2	-0.00599319	0.0129195	0.468995
FBtr0347058	FBgn0267617	100	100	100	100	100	100	100	100	100	100	CR45955	0.0126125	0.0129378	0.468995
FBtr0306134	FBgn0030320	16.8519	4.33295	14.3885	32.3977	17.5719	23.1165	37.6671	34.6428	37.2473	46.8053	CG2247	1.25702	0.0129565	0.468995
FBtr0342946	FBgn0265959	46.3936	45.7551	43.1281	40.945	43.9894	49.84	47.6525	46.9865	52.358	46.6464	rdgC	0.146213	0.0129698	0.468995
FBtr0340134	FBgn0265541	52.1531	51.7724	53.8852	50	50	47.9272	46.2	45.9982	50	47.9364	CR44391	-0.112306	0.0129712	0.468995
FBtr0076946	FBgn0041194	59.163	55.7277	60.1387	59.7186	59.3279	53.1658	57.2007	54.5335	46.2168	43.9451	Prat2	-0.208348	0.0129859	0.46903
FBtr0299510	FBgn0259099	18.1665	17.1157	20.0355	31.3362	31.5069	10.2775	19.3695	17.0911	8.40513	10.2886	DCX_EMAP	-0.827663	0.0130063	0.469272
FBtr0080995	FBgn0032645	100	100	100	100	100	100	100	100	100	100	CG15142	-0.00473004	0.0130364	0.469698
FBtr0301230	FBgn0027054	93.7956	95.7865	92.3603	94.2215	94.591	95.7883	94.6719	94.515	95.8568	95.9854	CSN4	0.0204269	0.0130456	0.469698
FBtr0334984	FBgn0264386	69.4289	68.2852	61.7315	61.8885	68.6372	70.9008	70.2519	73.5647	73.0135	74.0522	Ca_alpha1T	0.126607	0.0130975	0.471051
FBtr0110885	FBgn0035815	29.9447	38.5536	22.8916	26.9206	37.7759	41.653	39.6085	43.1084	34.636	45.9683	Snmp2	0.404465	0.0131108	0.471051
FBtr0075412	FBgn0014163	49.4165	53.503	48.5043	46.7314	45.0303	55.3476	52.107	56.8551	51.1965	58.8131	fax	0.170991	0.0131441	0.471265
FBtr0304739	FBgn0032981	61.9772	58.5413	58.6862	66.3413	64.4128	58.8731	31.7158	38.3215	63.7616	34.6681	CG3635	-0.506754	0.0131444	0.471265
FBtr0332314	FBgn0027108	2.0022	1.86918	1.71803	1.16616	1.82194	2.95062	2.58946	3.13659	2.84195	3.29808	Inx2	0.792828	0.0131721	0.471565
FBtr0078096	FBgn0051921	100	100	100	100	100	100	100	100	100	100	CG31921	0.00918142	0.0131804	0.471565
FBtr0300488	FBgn0035020	13.5234	8.91437	10.0141	11.2154	12.1328	15.8815	13.4581	17.7027	14.8728	12.7527	CG13585	0.413913	0.0132127	0.472227
FBtr0343274	FBgn0024234	30.911	40.8024	25.8642	37.706	29.8229	11.7962	25.665	26.1121	17.3116	24.6024	gbb	-0.680852	0.0132948	0.474274
FBtr0290292	FBgn0263397	2.8429	2.05372	2.13644	1.91179	2.22091	2.352	6.14108	4.9892	6.15427	5.15717	Ih	0.927471	0.0132978	0.474274
FBtr0089031	FBgn0033133	10.174	9.28764	9.23063	11.4712	10.1745	7.14618	8.026	7.36404	9.6567	8.15627	Tsp42Ek	-0.329107	0.0133238	0.474706
FBtr0080198	FBgn0041246	100	100	100	100	100	100	100	100	100	100	Gr32a	-0.00753766	0.0133505	0.474907
FBtr0339714	FBgn0037530	47.6393	32.9832	54.4837	38.8909	42.9671	25.3093	43.4269	17.3898	31.7379	21.4114	EMC1	-0.698771	0.0133644	0.474907
FBtr0074047	FBgn0030660	74.8712	75.825	72.6914	72.9693	76.9559	49.7662	73.7671	74.4605	51.7778	42.1905	CG8097	-0.391296	0.0133712	0.474907
FBtr0334105	FBgn0036493	11.2752	10.3718	11.0638	12.1396	12.2707	9.27558	8.7535	8.8739	8.77039	8.46668	CG7255	-0.271575	0.0134165	0.475198
FBtr0301449	FBgn0030505	28.0805	25.9522	21.5611	21.2498	26.51	32.1251	30.2381	33.7333	25.6004	29.5348	NFAT	0.292496	0.0134198	0.475198
FBtr0070080	FBgn0023534	94.45	92.0418	94.6401	92.462	94.7136	89.7186	94.1982	90.3089	89.612	88.751	CG17778	-0.0479881	0.0134211	0.475198
FBtr0084538	FBgn0026576	29.7337	29.6899	30.5252	19.5458	20.8754	0.586383	23.1178	14.4591	0.492842	10.6035	CG5991	-2.37411	0.0134554	0.475916
FBtr0347284	FBgn0265499	20.6325	14.8288	11.1179	11.174	8.22639	7.54404	9.57127	6.24278	6.50724	7.4096	CR44368	-0.742417	0.0134825	0.476206
FBtr0112404	FBgn0085240	100	100	100	100	100	100	100	100	100	100	CG34211	-0.00946105	0.0134915	0.476206
FBtr0088774	FBgn0020279	22.4669	26.2892	26.048	22.6535	19.4353	11.9111	23.1161	10.5838	20.0183	13.3231	lig	-0.64039	0.0135158	0.476573
FBtr0072127	FBgn0024234	69.089	59.1976	74.1358	62.294	70.1771	88.2038	74.335	73.8879	82.6884	75.3976	gbb	0.232491	0.013566	0.477552
FBtr0329927	FBgn0041184	94.0878	95.4786	98.0014	97.9997	95.252	80.1099	88.3078	94.3324	92.2686	94.0639	Socs36E	-0.100187	0.0135716	0.477552
FBtr0334958	FBgn0264903	100	100	100	100	100	100	100	100	100	100	CG44094	0.00749877	0.0136303	0.478726
FBtr0076945	FBgn0041194	40.837	44.2723	39.8613	40.2814	40.6721	46.8342	42.7993	45.4665	53.7832	56.0549	Prat2	0.24928	0.013633	0.478726
FBtr0301883	FBgn0020440	6.8141	1.51758	9.30969	5.15668	7.04553	1.21672	3.09401	1.30673	1.33452	1.37803	Fak	-1.49048	0.0136682	0.479468
FBtr0339083	FBgn0265176	100	100	100	100	100	100	100	100	100	100	CR44241	-0.00556757	0.0136866	0.479622
FBtr0332422	FBgn0033607	15.9734	24.4641	24.9679	17.4334	21.3944	9.4557	15.2793	14.7998	18.2176	10.842	CG9062	-0.602042	0.0137324	0.480495
FBtr0333564	FBgn0036583	87.1117	66.6771	68.8425	64.8788	75.7332	80.2228	85.636	79.8851	85.6969	85.9537	CG13055	0.200083	0.0137465	0.480495
FBtr0346629	FBgn0026573	4.85583	2.0177	3.26605	4.87748	4.75303	1.99559	1.84412	1.85704	3.12412	1.9529	ADD1	-0.671361	0.0137538	0.480495
FBtr0290247	FBgn0052448	48.0709	55.562	54.9211	49.0301	54.1284	62.8322	57.0723	58.9407	58.9154	55.8596	CG32448	0.163012	0.0138053	0.481801
FBtr0330269	FBgn0263995	4.33822	2.74185	4.13929	7.47521	3.20345	2.98224	2.13733	1.94824	3.68541	1.64648	cpo	-0.8458	0.013842	0.48229
FBtr0309306	FBgn0263451	100	100	100	100	100	100	100	100	100	100	CR43474	0.00708199	0.0138584	0.48229
FBtr0084921	FBgn0039369	100	100	100	100	100	100	100	100	100	100	CG17195	0.00723843	0.0138617	0.48229
FBtr0340538	FBgn0265667	100	100	100	100	100	100	100	100	100	100	CR44474	-0.00871234	0.0139015	0.482454
FBtr0305261	FBgn0032362	100	100	100	100	100	100	100	100	100	100	spz4	0.00883827	0.013913	0.482454
FBtr0306095	FBgn0035533	1.15726	1.07105	1.05217	0.999745	1.01748	0.944189	0.972498	1.02057	1.03504	1.00285	Cip4	-0.595654	0.0139289	0.482454
FBtr0331938	FBgn0050015	50.2936	47.6363	51.009	47.7791	40.438	39.3417	41.4501	38.3712	42.7556	41.8474	CG30015	-0.206364	0.013929	0.482454
FBtr0340638	FBgn0265704	100	100	100	100	100	100	100	100	100	100	CR44511	-0.00791925	0.0139403	0.482454
FBtr0308780	FBgn0263345	39.6825	54.6462	49.2759	55.3296	31.4312	68.2035	55.0982	61.1438	54.0024	62.8166	CR43426	0.418068	0.0139512	0.482454
FBtr0308122	FBgn0051755	66.2876	71.6239	73.8346	71.5336	62.9412	77.1739	75.1786	74.2562	79.5132	73.2555	SoYb	0.134359	0.0139857	0.483145
FBtr0344573	FBgn0039955	31.2155	42.4351	36.6128	28.2435	46.1823	45.7162	58.769	44.2689	45.3734	60.3997	CG41099	0.459425	0.0139995	0.483145
FBtr0090023	FBgn0032456	1.58274	1.41457	1.14339	1.16037	1.36828	3.31649	2.7222	1.65532	0.935337	2.04564	MRP	0.785744	0.0140469	0.483459
FBtr0070925	FBgn0043796	100	100	100	100	100	100	100	100	100	100	CG12219	-0.00666297	0.0140641	0.483459
FBtr0344613	FBgn0262888	100	100	100	100	100	100	100	100	100	100	CR43243	0.00747221	0.0140858	0.483459
FBtr0079233	FBgn0000308	36.7288	38.5374	41.7499	35.2586	38.7899	45.9897	49.4638	45.7388	38.8452	42.8995	chic	0.219395	0.0141103	0.483459
FBtr0347318	FBgn0267754	100	100	100	100	100	100	100	100	100	100	CR46085	0.00901748	0.0141364	0.483459
FBtr0083195	FBgn0000246	41.7971	42.91	41.3037	43.7123	43.2627	55.0481	42.5587	46.9274	49.4594	49.4588	c(3)G	0.199981	0.0141385	0.483459
FBtr0080232	FBgn0283682	11.2566	19.0517	16.5198	20.0027	19.7754	6.27721	9.33408	10.93	13.9133	11.8916	Ge_1	-0.729613	0.0141504	0.483459
FBtr0340145	FBgn0023534	5.55001	7.95818	5.35992	7.53798	5.28639	10.2814	5.80181	9.6911	10.388	11.249	CG17778	0.528096	0.0141763	0.483459
FBtr0333531	FBgn0264598	7.95713	6.0762	13.0847	6.57203	8.88589	7.29966	5.26425	4.52112	3.65741	3.60803	PsGEF	-0.762363	0.0141871	0.483459
FBtr0070294	FBgn0025382	95.0879	95.2398	95.8259	95.4018	95.6963	94.0923	95.0498	94.504	93.4375	94.3362	Rab27	-0.0164467	0.0142022	0.483459
FBtr0071522	FBgn0261394	100	100	100	100	100	100	100	100	100	100	Prosalpha3	0.00790661	0.0142101	0.483459
FBtr0088284	FBgn0033538	9.72046	5.32863	7.00378	8.75306	7.68696	3.63658	5.00009	7.76734	3.85772	4.66635	CG11883	-0.612839	0.0142201	0.483459
FBtr0085910	FBgn0086779	4.44706	3.58238	3.57164	3.40354	2.44007	2.26644	3.32547	2.73598	3.17526	3.4574	step	-0.444933	0.0142388	0.483459
FBtr0333141	FBgn0035473	1.28342	1.13082	1.10965	1.03345	0.942135	1.14377	0.939845	1.18829	0.805618	1.05192	mge	-0.5303	0.0142414	0.483459
FBtr0081460	FBgn0032881	96.0765	96.2416	96.4599	96.7715	96.546	90.7362	96.1731	92.0711	96.0073	91.3241	CG9319	-0.0442841	0.014263	0.483459
FBtr0346731	FBgn0039407	72.3619	69.2497	77.0317	76.096	65.5	68.8123	62.3731	62.9032	63.7434	67.3199	CG14544	-0.14713	0.014264	0.483459
FBtr0079229	FBgn0031762	79.1815	89.384	83.028	85.0513	85.0434	85.645	71.5242	71.2724	50.7049	66.9995	CG9098	-0.297881	0.0142686	0.483459
FBtr0346026	FBgn0264309	100	100	100	100	100	100	100	100	100	100	CG43784	0.00916062	0.0142736	0.483459
FBtr0335240	FBgn0038755	52.173	45.9772	44.0562	34.2392	39.457	52.5949	45.7721	59.47	54.806	60.3258	Hs6st	0.342856	0.0142777	0.483459
FBtr0088103	FBgn0037084	6.01601	6.1344	4.08918	6.24903	7.00439	2.02793	2.66408	1.68797	5.93456	3.428	Syx6	-0.977554	0.0143277	0.484245
FBtr0332580	FBgn0023511	12.9226	10.0205	11.2882	10.5057	14.1728	11.8877	5.22304	4.49496	4.12425	9.03594	Edem1	-0.774831	0.0143665	0.484245
FBtr0075235	FBgn0027660	18.5795	8.96561	12.7365	18.4026	25.254	4.25859	4.13075	16.5708	5.35694	7.2791	blot	-1.21624	0.0143737	0.484245
FBtr0331944	FBgn0033702	83.5383	85.4631	88.086	86.6729	81.7968	88.9807	88.9898	89.8338	86.1275	87.0959	CG8854	0.060817	0.0143767	0.484245
FBtr0308061	FBgn0035424	13.1874	10.4573	13.6623	12.3583	0.296691	20.3533	28.7664	20.026	33.0464	29.955	CG11505	1.77823	0.014415	0.484245
FBtr0333953	FBgn0264707	0.596406	0.495506	0.517775	0.548689	0.468077	0.499884	0.499975	0.518196	0.525901	0.542664	RhoGEF3	0.529517	0.0144222	0.484245
FBtr0310105	FBgn0263660	50	43.5825	52.0154	46.2535	44.0529	53.9701	48.0192	54.0018	54.894	57.5191	CR43651	0.192192	0.0144309	0.484245
FBtr0070317	FBgn0023508	98.8523	98.9872	98.9182	98.7965	98.9021	98.9494	98.9625	98.9093	98.7587	98.9051	Ocrl	0.00624642	0.014434	0.484245
FBtr0301125	FBgn0031920	54.1284	57.7792	61.375	58.42	61.9772	69.6418	63.517	66.1934	68.6864	60.4821	CG6441	0.155726	0.0144445	0.484245
FBtr0078692	FBgn0037341	22.1405	19.7671	17.9092	22.7581	10.894	7.99907	17.6787	3.48602	11.8768	3.2142	CG12746	-1.29793	0.0144484	0.484245
FBtr0339095	FBgn0265180	37.5322	44.2825	32.1974	39.2745	34.685	34.6003	24.1902	26.6421	29.257	32.0638	CG44245	-0.348742	0.0144704	0.484245
FBtr0086354	FBgn0053362	100	100	100	100	100	100	100	100	100	100	5SrRNA:CR33362	0.00867097	0.0144759	0.484245
FBtr0343636	FBgn0260008	30.1669	28.2385	27.1284	23.8911	33.4663	40.7564	37.1775	34.5187	31.1629	33.1228	UQCR_11	0.309203	0.01451	0.484245
FBtr0339598	FBgn0263118	65.0497	59.275	67.5128	75.1066	65.8952	67.175	51.1634	58.0811	51.2936	51.5171	tx	-0.267102	0.01451	0.484245
FBtr0079535	FBgn0031977	87.8778	85.3458	86.3632	88.2462	87.4545	79.5394	83.7043	81.873	88.0981	81.628	baf	-0.0702233	0.014539	0.484245
FBtr0075499	FBgn0260635	3.71689	4.36203	3.19857	1.98373	1.66993	1.70713	1.96399	1.62241	1.73361	0.515766	Diap1	-0.69877	0.0145414	0.484245
FBtr0112793	FBgn0000146	60.5906	59.6979	35.1927	34.5961	42.3729	58.6881	63.2798	60.0714	65.9053	57.1155	aub	0.434732	0.0145421	0.484245
FBtr0086325	FBgn0034480	100	100	100	100	100	100	100	100	100	100	CG16898	0.00833368	0.0145644	0.484514
FBtr0306202	FBgn0262869	61.7569	47.5384	42.5581	51.3024	51.9323	37.1271	31.2656	39.8227	38.9218	47.6816	Gfrl	-0.382249	0.014602	0.485293
FBtr0079574	FBgn0261822	22.9213	31.4012	30.7935	36.0279	37.2387	39.9065	41.072	37.9125	40.1203	38.0692	Bsg	0.31746	0.0146522	0.485928
FBtr0343748	FBgn0266172	18.2932	22.9608	23.264	20.7318	49.334	13.7172	6.77713	9.5071	26.2285	4.49418	pre_mod(mdg4)_E	-1.29715	0.0146754	0.485928
FBtr0304810	FBgn0262508	15.0494	14.5371	15.6756	13.1245	14.4824	15.624	17.0002	18.4924	17.8659	15.9271	CG43078	0.235791	0.0146865	0.485928
FBtr0345805	FBgn0036677	39.3701	40.95	39.9281	33.6587	34.4828	46.0299	46.2	39.6432	50	42.4809	CG13023	0.235292	0.0146948	0.485928
FBtr0346818	FBgn0037098	52.0065	41.6389	46.5629	39.1968	45.0926	36.235	38.4982	42.2367	35.8873	34.0837	Wnk	-0.259158	0.0147073	0.485928
FBtr0082194	FBgn0001321	100	100	100	100	100	100	100	100	100	100	knk	0.00904578	0.0147179	0.485928
FBtr0074290	FBgn0015615	100	100	100	100	100	100	100	100	100	100	SMC3	-0.00809013	0.0147267	0.485928
FBtr0091678	FBgn0040233	10.2575	8.55176	9.31142	8.4016	7.29528	7.03408	7.38471	8.11919	6.32731	8.37942	cana	-0.297863	0.0147741	0.485928
FBtr0309203	FBgn0013995	0.566381	1.01901	1.11357	1.07745	0.462471	1.03479	0.482165	0.522193	0.496287	0.497665	Calx	-0.778445	0.0147757	0.485928
FBtr0070346	FBgn0003964	97.8079	98.5699	97.6567	97.8437	97.6723	97.0774	97.0568	96.5332	97.3028	98.4568	usp	-0.0118315	0.0148039	0.485928
FBtr0112388	FBgn0085224	100	100	100	100	100	100	100	100	100	100	CG34195	0.00657173	0.0148046	0.485928
FBtr0339900	FBgn0001139	9.54605	16.2656	14.8918	9.24305	14.3548	16.6033	19.7728	19.4583	41.8621	21.6327	gro	0.820552	0.0148185	0.485928
FBtr0072611	FBgn0035152	38.9141	40.209	38.8108	39.6501	42.3687	46.5259	60.9896	54.2354	41.4585	46.4932	CG3386	0.301019	0.0148289	0.485928
FBtr0070690	FBgn0025615	95.9916	95.7865	96.0998	95.9976	94.1235	92.1133	93.3676	90.5324	92.9157	95.6283	Torsin	-0.0367582	0.0148471	0.485928
FBtr0303563	FBgn0283451	1.6449	1.88731	1.59961	1.81399	1.46259	1.2261	1.29312	1.62214	1.39724	1.45518	br	-0.449314	0.0149178	0.485928
FBtr0340341	FBgn0026206	21.9349	14.8845	21.7426	18.9111	13.5196	11.2965	15.9828	13.5296	9.00334	10.841	mei_P26	-0.538264	0.0149361	0.485928
FBtr0304630	FBgn0262352	100	100	100	100	100	100	100	100	100	100	CG43050	0.00866398	0.0149587	0.485928
FBtr0302198	FBgn0004512	42.5233	44.622	49.2583	56.0868	58.8412	38.0452	32.9792	41.7331	41.5733	42.87	Mdr49	-0.335043	0.0149611	0.485928
FBtr0076822	FBgn0035805	100	100	100	100	100	100	100	100	100	100	CG7506	0.00889769	0.014983	0.485928
FBtr0309999	FBgn0285913	0.382203	1.00205	0.916554	0.398389	0.380489	1.47085	1.36583	1.21356	2.32225	1.55147	red	0.887218	0.0149838	0.485928
FBtr0082844	FBgn0051469	100	100	100	100	100	100	100	100	100	100	CG31469	-0.00833637	0.0149944	0.485928
FBtr0084171	FBgn0038923	100	100	100	100	100	100	100	100	100	100	mRpL35	0.0088065	0.0150289	0.485928
FBtr0077237	FBgn0031168	100	100	100	100	100	100	100	100	100	100	CG1722	0.00848812	0.0150302	0.485928
FBtr0330386	FBgn0264005	9.09174	20.1206	15.4688	6.59273	14.6821	6.54456	6.00558	6.84079	8.57817	6.78564	Hmx	-0.796676	0.0150453	0.485928
FBtr0079795	FBgn0267252	5.65773	4.90716	5.3325	7.78368	9.09654	3.42375	3.40518	2.29394	5.81285	3.1499	Ggamma30A	-0.707179	0.0150689	0.485928
FBtr0290277	FBgn0035798	16.2088	16.7856	16.8762	17.2147	16.9506	17.3115	18.2017	27.4423	29.1555	27.5447	frac	0.448899	0.0150795	0.485928
FBtr0083377	FBgn0038460	78.069	74.7553	75.9036	75.7884	78.8996	77.4457	73.1454	68.2967	67.1324	71.3488	CG18622	-0.109712	0.0150829	0.485928
FBtr0112764	FBgn0085487	100	100	100	100	100	100	100	100	100	100	CG34458	0.0105569	0.0151138	0.485928
FBtr0088054	FBgn0033667	100	100	100	100	100	100	100	100	100	100	reb	-0.00733618	0.0151512	0.485928
FBtr0303022	FBgn0035360	21.5983	22.5124	19.3143	21.1484	22.4719	23.4797	24.4948	23.4687	24.3398	23.9406	CG1246	0.175968	0.0151517	0.485928
FBtr0330118	FBgn0052407	95.285	96.7953	96.3366	96.4184	94.5057	95.1819	92.436	94.8218	90.8097	94.2758	CG32407	-0.0398308	0.0151823	0.485928
FBtr0073391	FBgn0030257	43.601	34.4664	31.6149	33.6649	29.7089	24.263	25.6016	29.8641	27.3898	28.3206	SmydA_4	-0.332517	0.0152038	0.485928
FBtr0078619	FBgn0026077	80.1332	78.8592	78.3421	72.2545	78.2769	70.2345	71.2887	68.7591	71.153	76.3111	Gasp	-0.115325	0.0152049	0.485928
FBtr0339191	FBgn0265204	100	100	100	100	100	100	100	100	100	100	CR44264	-0.00776739	0.0152057	0.485928
FBtr0082625	FBgn0037996	100	100	100	100	100	100	100	100	100	100	CG4830	0.00742234	0.0152121	0.485928
FBtr0344060	FBgn0266329	100	100	100	100	100	100	100	100	100	100	CR44994	-0.00849031	0.0152231	0.485928
FBtr0310611	FBgn0040364	1.48296	1.36731	1.46091	1.30881	1.53852	1.82295	2.02227	2.41482	2.41005	1.80914	CG11378	0.607533	0.0152299	0.485928
FBtr0112802	FBgn0000542	55.0262	25.1424	29.0099	13.8364	25.86	60.5208	72.2132	49.3397	65.9705	34.8749	ec	1.0129	0.015258	0.485928
FBtr0273329	FBgn0032127	100	100	100	100	100	100	100	100	100	100	CG13114	-0.00690214	0.015259	0.485928
FBtr0084685	FBgn0003429	5.01268	3.61849	4.85714	4.91179	5.81964	2.22408	2.55071	4.56014	3.4135	2.99817	slo	-0.558682	0.0152633	0.485928
FBtr0347482	FBgn0267922	100	100	100	100	100	100	100	100	100	100	CR46203	0.013369	0.0152757	0.485928
FBtr0079109	FBgn0031724	100	100	100	100	100	100	100	100	100	100	CG18266	-0.00859929	0.015284	0.485928
FBtr0113327	FBgn0040397	2.30867	2.90456	4.01241	6.42327	3.29431	3.95711	7.18358	9.72467	6.00056	8.44993	CG3655	0.714867	0.0152904	0.485928
FBtr0087829	FBgn0004435	0.39213	0.338658	2.99921	0.349225	2.4328	2.64103	1.71929	2.35587	2.77648	3.0091	Galphaq	1.07678	0.0152909	0.485928
FBtr0076649	FBgn0017429	78.6511	80.4806	77.1056	72.6753	78.9895	74.4927	66.5209	76.6432	71.0973	68.7005	CG5989	-0.12017	0.0153437	0.485928
FBtr0343919	FBgn0266252	100	100	100	100	100	100	100	100	100	100	CR44947	-0.0080438	0.0153443	0.485928
FBtr0343856	FBgn0032820	3.42069	1.53669	1.23366	3.5587	1.86949	1.34241	1.21718	1.23635	0.990025	0.924253	fbp	-0.910831	0.0153537	0.485928
FBtr0088345	FBgn0033504	18.2545	18.5442	20.4652	21.449	20.6764	11.8342	15.4404	15.6322	17.9245	17.7079	CAP	-0.391719	0.0153545	0.485928
FBtr0334596	FBgn0037998	12.0548	11.5039	9.83619	10.0794	18.7527	6.68706	8.79056	8.50697	5.98694	8.37379	Cog1	-0.621707	0.0153594	0.485928
FBtr0332049	FBgn0036319	26.751	24.7506	23.8754	21.1005	23.2935	22.4204	19.8936	19.6938	19.5027	18.0759	Ent3	-0.2793	0.0153651	0.485928
FBtr0073774	FBgn0030478	0.79425	0.983491	0.429933	0.528647	0.298372	0.320762	0.977211	0.607522	0.191935	0.42692	CG1640	-0.820949	0.0153722	0.485928
FBtr0345739	FBgn0266887	100	100	100	100	100	100	100	100	100	100	CR45348	-0.0070634	0.0153868	0.485928
FBtr0071493	FBgn0052677	67.3819	66.9261	64.688	62.9889	68.1174	62.0088	62.5601	61.2548	56.4369	62.8802	X11Lbeta	-0.110361	0.0153869	0.485928
FBtr0335279	FBgn0030769	14.1653	21.2661	15.1419	15.9579	15.782	22.2213	20.7297	20.1715	17.1101	26.4548	CG13012	0.396951	0.0153924	0.485928
FBtr0076814	FBgn0035812	10.9302	11.2911	10.5619	9.62232	9.39144	9.64692	8.28569	7.06864	7.97894	7.59734	CG7457	-0.325719	0.0154041	0.485928
FBtr0336620	FBgn0267252	47.9404	50.2163	49.1877	48.3185	45.7271	47.2546	45.7436	45.3926	41.2891	42.9072	Ggamma30A	-0.123796	0.0154554	0.486659
FBtr0306542	FBgn0031228	4.18188	4.79439	6.22213	5.24866	6.34987	4.12109	3.25161	3.73257	4.39007	3.97054	ND_15	-0.406126	0.0154558	0.486659
FBtr0082427	FBgn0025821	100	100	100	100	100	100	100	100	100	100	I_t	0.00691643	0.0154964	0.487238
FBtr0076606	FBgn0001253	87.8858	87.5388	87.158	88.7229	87.2319	86.6004	86.405	85.5265	85.7016	85.7936	ImpE1	-0.0308566	0.0155153	0.487238
FBtr0085632	FBgn0015222	90.0357	87.6283	87.8562	88.2626	88.6247	83.8013	86.5404	86.2238	87.3016	87.2551	Fer1HCH	-0.0388826	0.015522	0.487238
FBtr0112893	FBgn0020299	30.8902	28.0799	31.9159	39.8223	35.7153	29.0883	21.2935	27.6303	28.2488	18.391	stumps	-0.426222	0.0155313	0.487238
FBtr0088605	FBgn0020621	66.7829	68.5261	66.782	65.9038	68.2762	59.7711	60.9252	58.3201	68.6146	61.7165	Pkn	-0.125039	0.0155517	0.487428
FBtr0070845	FBgn0053080	16.6215	38.5688	12.6697	1.67498	16.4378	1.57247	1.38403	1.33166	1.57014	1.51346	CG33080	-2.47372	0.0155789	0.487442
FBtr0082530	FBgn0025802	98.3923	98.63	98.4437	98.5459	98.4197	94.8753	94.4401	98.5199	98.517	96.9748	Sbf	-0.0271139	0.0155887	0.487442
FBtr0075852	FBgn0036365	60.8238	60.983	60.5578	57.971	54.7043	62.1302	64.0422	66.4696	62.2389	63.9084	cmb	0.107577	0.0156111	0.487442
FBtr0345732	FBgn0266878	100	100	100	100	100	100	100	100	100	100	CR45339	0.0100738	0.01563	0.487442
FBtr0308895	FBgn0263355	76.9386	75.0748	79.1216	81.6279	78.9402	74.0563	69.0886	71.6119	77.8143	72.6435	CG31688	-0.106655	0.0156465	0.487442
FBtr0113827	FBgn0058191	2.40758	2.40292	4.65769	2.08442	2.27002	5.19963	5.67558	2.18584	6.16976	7.48041	CG40191	0.79266	0.0156483	0.487442
FBtr0075516	FBgn0036553	53.2559	64.142	57.3049	56.4039	53.6106	65.9773	75.2555	57.5643	69.2154	87.2865	CG17027	0.308554	0.0156521	0.487442
FBtr0100038	FBgn0067905	100	100	100	100	100	100	100	100	100	100	IM14	0.00896471	0.0156881	0.48812
FBtr0333010	FBgn0032900	17.3403	13.0864	13.2573	22.6011	26.6302	13.2048	12.0897	11.1012	10.2796	10.0125	CG14401	-0.631097	0.0157155	0.488414
FBtr0302274	FBgn0261356	100	100	100	100	100	100	100	100	100	100	CG42633	-0.00799415	0.0157262	0.488414
FBtr0301205	FBgn0035815	43.0316	31.7695	57.8313	38.0949	23.1282	13.6724	34.5269	22.2109	17.8444	14.1463	Snmp2	-0.944879	0.0157428	0.488484
FBtr0087533	FBgn0033913	54.455	56.3512	56.0179	50.1448	45.1586	39.9526	40.143	50.0109	47.2205	43.2694	CG8468	-0.241731	0.0157743	0.488715
FBtr0344381	FBgn0027657	58.6819	48.5159	63.2419	52.5981	58.1015	58.1988	65.1037	69.9514	72.5482	65.146	glob1	0.238216	0.0157789	0.488715
FBtr0087436	FBgn0010388	96.6108	89.6414	88.5887	82.6734	86.3339	95.5083	93.0232	93.2047	94.4523	92.7002	Dro	0.0877705	0.0158055	0.489096
FBtr0091868	FBgn0053864	100	100	100	100	100	100	100	100	100	100	His1:CG33864	-0.00759868	0.0158353	0.489573
FBtr0345771	FBgn0266904	100	100	100	100	100	100	100	100	100	100	CR45364	-0.00525273	0.0158563	0.489684
FBtr0299622	FBgn0261461	7.66353	11.1097	5.894	10.762	10.2632	13.943	15.0953	10.347	12.618	13.3207	RhoGAP18B	0.505934	0.0158722	0.489684
FBtr0076107	FBgn0036188	29.3701	24.5954	33.4085	29.1807	43.7471	15.4428	21.4356	23.4152	28.8301	17.3461	CG7339	-0.574815	0.0158819	0.489684
FBtr0075160	FBgn0036761	90.6358	87.0977	86.0023	91.5279	90.2759	86.0501	77.6582	72.7882	79.8203	89.9544	MED19	-0.133534	0.0159505	0.4906
FBtr0087863	FBgn0026619	6.10626	5.24116	4.60103	4.95983	5.98044	6.21728	3.30826	3.52521	3.24086	4.23057	Taz	-0.511945	0.0159522	0.4906
FBtr0100871	FBgn0013689	100	100	100	100	100	100	100	100	100	100	mt:tRNA:Ala_TGC	0.00857774	0.0159547	0.4906
FBtr0082264	FBgn0020385	0.226666	0.290661	0.248813	0.260633	0.331784	0.306774	0.260411	0.253116	0.232014	0.197357	pug	-0.600902	0.0159879	0.490744
FBtr0336459	FBgn0051145	48.1491	43.1514	48.5512	44.819	48.8136	53.8793	49.283	49.9572	50.2388	53.6567	CG31145	0.135495	0.0159881	0.490744
FBtr0330128	FBgn0260936	1.07492	1.00172	1.03076	1.07397	1.06778	1.16699	1.02639	1.09548	1.13145	1.0943	scny	0.609116	0.0160155	0.491142
FBtr0332326	FBgn0031869	68.2415	79.2497	76.8525	78.7002	79.5995	78.7108	56.1912	28.8645	46.4562	63.0967	CG18304	-0.548966	0.0160408	0.491392
FBtr0081018	FBgn0015609	0.789045	0.625827	0.742633	0.615565	0.582043	0.728868	0.762361	0.78032	0.702642	0.809234	CadN	0.726569	0.0160524	0.491392
FBtr0078178	FBgn0036974	23.2901	39.9902	27.0778	22.1462	21.647	32.2006	6.43698	4.01485	15.8156	10.9996	eRF1	-1.22813	0.0160995	0.491563
FBtr0345930	FBgn0033557	19.7648	15.7567	15.6519	18.6759	19.7648	18.6393	24.6366	24.4529	21.7179	28.5429	CG12325	0.401786	0.0161017	0.491563
FBtr0345444	FBgn0259201	1.65611	1.37241	1.70402	2.24716	1.76664	3.08109	1.8881	3.12651	3.09953	3.74049	CG42305	0.655568	0.016109	0.491563
FBtr0080566	FBgn0260407	100	100	100	100	100	100	100	100	100	100	mRpS23	-0.00849783	0.0161156	0.491563
FBtr0346475	FBgn0267260	100	100	100	100	100	100	100	100	100	100	CR45696	0.00857241	0.0161526	0.49225
FBtr0085360	FBgn0039627	100	100	100	100	100	100	100	100	100	100	CG11837	0.00962873	0.0162171	0.493777
FBtr0303430	FBgn0261854	2.51114	2.3479	2.84147	1.19392	1.64196	1.21038	1.25884	1.24748	2.44821	1.23499	aPKC	-0.518918	0.016245	0.494185
FBtr0078118	FBgn0031228	9.64583	13.5143	12.9741	11.8091	10.8477	11.4396	8.08675	8.27718	4.17465	5.78086	ND_15	-0.624531	0.0162795	0.494752
FBtr0333655	FBgn0003301	85.8503	81.345	82.2652	77.1053	81.4598	71.731	72.8936	67.3814	82.2061	77.4713	rut	-0.142927	0.0162927	0.494752
FBtr0076777	FBgn0016694	0.187253	0.158246	0.17844	0.334183	0.235133	0.145059	0.269859	0.158101	0.159974	0.167269	Pdp1	-0.886572	0.0163541	0.495098
FBtr0306344	FBgn0051522	5.89667	6.37743	6.2841	7.44338	5.37109	6.34053	8.10014	7.04673	9.74471	7.84149	CG31522	0.319412	0.0163583	0.495098
FBtr0075107	FBgn0052200	100	100	100	100	100	100	100	100	100	100	tRNA:Pro_CGG_2_3	0.00969044	0.0163584	0.495098
FBtr0301504	FBgn0260934	7.01543	7.24562	7.32303	7.1864	7.76134	9.12338	11.2556	9.1807	8.47118	10.4237	par_1	0.317377	0.0163621	0.495098
FBtr0334733	FBgn0038419	30.9659	25.6683	26.0629	19.5219	22.3616	16.7098	17.9711	23.4108	17.1101	16.9363	CG14879	-0.400219	0.0164044	0.495812
FBtr0332153	FBgn0013799	69.2229	70.3434	68.5608	65.4751	68.9953	74.7102	69.2048	71.9204	74.3911	73.8243	Deaf1	0.0939947	0.0164257	0.495812
FBtr0112491	FBgn0085324	100	100	100	100	100	100	100	100	100	100	CG34295	-0.00704002	0.0164293	0.495812
FBtr0089122	FBgn0026777	83.0622	85.3605	89.3298	82.812	81.2772	72.0374	84.5804	71.0411	79.054	57.5603	Rad23	-0.219209	0.016457	0.496112
FBtr0083232	FBgn0026059	1.01544	1.01141	1.41273	0.974037	1.10314	0.980369	1.27443	0.76696	0.997934	0.45378	Mhcl	-0.605261	0.0164862	0.496112
FBtr0345911	FBgn0086680	2.75411	1.16396	2.32251	4.83377	2.14189	5.65504	3.33555	3.68852	6.50833	3.48458	vvl	0.736633	0.0165352	0.496112
FBtr0110787	FBgn0083943	100	100	100	100	100	100	100	100	100	100	CG34107	-0.00751778	0.0165475	0.496112
FBtr0076294	FBgn0036083	100	100	100	100	100	100	100	100	100	100	Ir67b	-0.00906132	0.0165512	0.496112
FBtr0070314	FBgn0023519	92.2721	92.4582	90.303	91.9913	89.9799	93.2954	93.3356	92.1471	94.2964	93.4617	mRpL16	0.0307701	0.0165515	0.496112
FBtr0335169	FBgn0264978	4.16138	4.49312	2.41359	2.98499	2.70248	4.06011	5.45616	5.93796	4.6983	4.44462	Slh	0.626868	0.0165634	0.496112
FBtr0344938	FBgn0266643	100	100	100	100	100	100	100	100	100	100	CR45150	-0.00717106	0.0165642	0.496112
FBtr0080502	FBgn0026760	54.0652	57.7435	54.8635	63.6099	58.0449	57.663	50	50	50	50	Tehao	-0.157813	0.01657	0.496112
FBtr0303164	FBgn0283467	36.3399	52.108	31.6003	36.6471	22.7915	72.7273	58.5834	76.3137	38.3541	56.6967	Pol32	0.750096	0.0166292	0.496298
FBtr0071287	FBgn0052706	100	100	100	100	100	100	100	100	100	100	CG32706	-0.00880769	0.0166308	0.496298
FBtr0074802	FBgn0086782	100	100	100	100	100	100	100	100	100	100	amn	0.0092322	0.0166512	0.496298
FBtr0335421	FBgn0024963	68.8651	71.1123	66.8952	66.8302	69	74.5389	71.3468	69.6585	70.8405	73.6786	GluClalpha	0.0757567	0.0166536	0.496298
FBtr0073513	FBgn0030316	83.2944	85.2656	86.2545	84.4977	88.1869	81.1301	84.2902	85.1976	81.8228	81.5417	CG11695	-0.0585368	0.0166681	0.496298
FBtr0081313	FBgn0003922	100	100	100	100	100	100	100	100	100	100	snRNA:U2:38ABa	-0.00963108	0.0166786	0.496298
FBtr0300034	FBgn0030778	16.719	22.4388	13.5242	22.9584	16.2624	9.60033	18.9171	10.1998	8.1116	12.8205	CG4678	-0.61895	0.0166867	0.496298
FBtr0114323	FBgn0086047	100	100	100	100	100	100	100	100	100	100	snoRNA:Me18S_G894	0.00500319	0.0167098	0.496298
FBtr0074487	FBgn0030850	91.6818	90.6689	90.9658	91.1825	91.7419	89.5542	88.9703	90.5757	91.3055	89.5169	stas	-0.0233665	0.016738	0.496298
FBtr0346335	FBgn0267001	1.6151	0.588026	0.574592	0.563965	0.482715	2.04767	0.853592	0.604049	0.5737	1.85564	Ten_a	0.795834	0.0167465	0.496298
FBtr0305667	FBgn0039257	53.5542	53.0082	16.7219	46.288	50.0136	96.9016	77.479	60.4651	73.9814	60.1016	tnc	0.828072	0.0167524	0.496298
FBtr0343423	FBgn0031952	16.0029	12.4544	12.5834	10.1081	11.0766	13.9653	15.0701	17.317	16.4061	17.7406	cdc14	0.373866	0.0167609	0.496298
FBtr0343376	FBgn0266052	100	100	100	100	100	100	100	100	100	100	CR44817	-0.00735138	0.0167756	0.496298
FBtr0100563	FBgn0004169	1.24996	0.948987	2.34828	0.985795	0.937005	0.93119	1.61222	1.00594	1.09206	1.01079	up	-0.560699	0.0167821	0.496298
FBtr0330308	FBgn0039214	6.10805	0.913815	1.10935	0.920865	0.858397	0.722943	10.9222	28.0303	24.6019	31.3263	puf	2.68639	0.0168328	0.496298
FBtr0345226	FBgn0027835	2.00237	1.86868	1.39307	0.818354	2.3273	2.84603	1.95916	2.45301	2.25002	3.03451	Dp1	0.513434	0.0168426	0.496298
FBtr0114343	FBgn0086067	100	100	100	100	100	100	100	100	100	100	snoRNA:Me28S_A771	0.00901701	0.0168562	0.496298
FBtr0343131	FBgn0031765	64.4962	37.8693	49.872	39.7639	45.1826	29.3803	19.6703	48.3282	12.394	29.5906	CG9109	-0.857856	0.0168659	0.496298
FBtr0078352	FBgn0267849	42.3448	42.0612	26.4901	46.0958	37.6653	64.7854	57.063	51.0769	60.1704	42.1648	Syx7	0.487262	0.0168663	0.496298
FBtr0079656	FBgn0032036	3.09316	2.77822	4.74726	6.67361	6.5292	8.67573	8.77647	7.54757	9.52134	6.33281	CG13384	0.839253	0.0168742	0.496298
FBtr0074904	FBgn0036929	72.3757	75.825	69.9413	76.5588	77.8737	78.2064	66.7143	48.4101	47.8536	61.8168	CG7668	-0.323127	0.0168816	0.496298
FBtr0310145	FBgn0033373	1.7653	1.94418	1.62406	1.77414	1.91015	2.24419	2.03136	2.0732	1.82989	1.62143	CG8080	0.504886	0.0169199	0.496995
FBtr0343784	FBgn0024920	61.9772	58.5087	62.5889	63.3498	65.5172	55.7424	53.8106	45.9982	58.9154	61.8175	Ts	-0.192031	0.0170193	0.498147
FBtr0332045	FBgn0036318	14.3649	13.1259	13.3087	13.1574	13.5509	15.7347	15.1262	16.0639	14.9614	14.7776	Wbp2	0.199313	0.017028	0.498147
FBtr0345257	FBgn0010355	9.86661	7.90508	1.95729	10.737	5.43365	1.86769	1.67744	1.86169	1.95907	1.92983	Taf1	-1.41302	0.0170472	0.498147
FBtr0086094	FBgn0033017	100	100	100	100	100	100	100	100	100	100	CG10465	0.00831392	0.0170523	0.498147
FBtr0074644	FBgn0052544	93.1959	92.1545	90.8014	92.4063	90.6072	93.5718	93.643	92.0731	95.1603	96.0206	CG32544	0.0358876	0.0170525	0.498147
FBtr0078117	FBgn0031228	48.179	38.5653	40.2165	56.5732	47.9342	53.1613	52.5574	55.425	55.4545	57.9007	ND_15	0.248518	0.0170594	0.498147
FBtr0088105	FBgn0033584	87.3113	89.774	89.1575	89.705	88.3586	88.4793	84.1547	86.4269	83.8201	87.365	CG7737	-0.0456372	0.0170612	0.498147
FBtr0075201	FBgn0036740	97.1078	95.8305	93.9218	95.5846	95.798	96.8776	97.0691	96.9124	96.6296	97.0605	Vps60	0.0187148	0.0170961	0.498707
FBtr0346638	FBgn0037894	96.3893	96.3956	97.0516	96.8885	96.2427	96.0137	96.3293	96.5866	95.7918	95.9214	Ranbp9	-0.0106072	0.0171096	0.498707
FBtr0071580	FBgn0003162	25.8352	41.7939	44.9689	46.1678	41.3545	56.3691	58.6404	57.3044	43.3531	51.4563	Pu	0.428626	0.017156	0.499631
FBtr0302090	FBgn0261261	18.7638	23.7162	25.7071	20.2378	17.602	30.3447	23.3143	32.5071	30.1794	23.8065	plx	0.396083	0.0171857	0.499757
FBtr0112493	FBgn0085326	100	100	100	100	100	100	100	100	100	100	CG34297	0.00832419	0.0171896	0.499757
FBtr0074283	FBgn0267384	59.5859	55.1789	77.8048	64.099	67.5688	54.1186	53.4058	60.105	49.8446	51.462	Ubc7	-0.262116	0.0172133	0.500021
FBtr0083174	FBgn0038363	66.8246	71.2106	71.5465	74.6354	76.4678	65.0716	62.0521	65.9717	72.4328	58.9617	Acyp2	-0.159552	0.0172463	0.500197
FBtr0307016	FBgn0037989	11.46	12.9371	15.2726	12.8671	12.6505	5.31474	7.46748	0.87047	7.18934	10.3143	ATP8B	-1.26195	0.0172562	0.500197
FBtr0333354	FBgn0023091	52.551	59.05	48.5341	59.7666	52.6756	43.3802	41.1755	52.5355	40.8996	52.1089	dimm	-0.255531	0.0172792	0.500197
FBtr0342651	FBgn0265819	100	100	100	100	100	100	100	100	100	100	CR44608	-0.00750371	0.017304	0.500197
FBtr0307314	FBgn0263111	0.723615	0.634089	1.25973	0.600484	0.55274	0.549453	0.592264	0.600476	0.552714	0.620347	cac	-0.816356	0.0173059	0.500197
FBtr0074144	FBgn0030719	28.9892	23.6235	20.3655	26.1386	30.2964	1.30582	1.70336	23.8747	9.77388	19.6775	eIF5	-1.89925	0.0173073	0.500197
FBtr0080222	FBgn0032350	100	100	100	100	100	100	100	100	100	100	CG6287	-0.00647318	0.0173264	0.500247
FBtr0112860	FBgn0010352	25.2548	24.475	27.314	24.4185	27.099	26.2276	28.6056	28.7408	29.0677	28.7753	Nc73EF	0.157236	0.0173384	0.500247
FBtr0307297	FBgn0044817	100	100	100	100	100	100	100	100	100	100	Ste12DOR	-0.0102727	0.017381	0.501056
FBtr0302637	FBgn0259243	22.7044	28.2836	22.9929	27.2865	23.2085	27.3147	29.1889	32.0564	27.7369	27.8181	Pka_R1	0.237845	0.0174119	0.501148
FBtr0331176	FBgn0014163	1.12969	0.930051	0.814548	0.709245	0.641024	0.696692	0.778919	0.839599	1.09024	1.0499	fax	0.723044	0.0174136	0.501148
FBtr0079153	FBgn0031749	100	100	100	100	100	100	100	100	100	100	CG14000	0.00802164	0.0174522	0.501834
FBtr0303658	FBgn0285944	0.2618	0.213358	0.251503	0.214999	0.208752	0.228514	0.247074	0.239041	0.228637	0.234799	para	-0.68589	0.0174861	0.502387
FBtr0085508	FBgn0039726	100	100	100	100	100	100	100	100	100	100	eIF2Balpha	0.00844414	0.017507	0.502565
FBtr0073413	FBgn0285926	2.78963	2.37761	2.69944	2.24542	2.22593	2.02945	2.46944	2.3936	2.31209	2.34717	Imp	-0.482222	0.0175465	0.503274
FBtr0112568	FBgn0085386	1.45197	1.91248	1.31106	1.32851	1.24962	1.45096	1.30783	1.3255	1.37416	2.41387	CG34357	0.685129	0.0175882	0.503703
FBtr0340056	FBgn0284435	5.33696	5.99992	5.64272	6.663	5.09382	3.87755	3.78702	3.80525	3.62641	5.40056	tyn	-0.468522	0.017625	0.503703
FBtr0309322	FBgn0003261	0.155455	0.146394	0.141063	0.181914	0.224819	0.157404	0.160618	0.164498	0.217751	0.165078	Rm62	-0.727533	0.0176278	0.503703
FBtr0305127	FBgn0033236	3.08724	3.24247	2.60824	3.77197	3.01604	2.98814	3.19855	1.4348	1.71091	2.72231	CG14764	-0.449638	0.0176465	0.503703
FBtr0085137	FBgn0003495	1.52455	2.01346	1.40491	1.30085	2.68914	2.72769	3.08488	3.55718	5.76211	5.79645	spz	0.951868	0.0176528	0.503703
FBtr0084553	FBgn0039161	59.3205	56.7149	57.3284	54.771	54.1133	56.9478	51.2567	48.7476	45.6941	51.2229	CG13606	-0.153907	0.0176604	0.503703
FBtr0310380	FBgn0263738	3.99553	5.86866	6.62982	4.65886	3.99904	6.91062	5.99277	5.96048	6.28143	8.45588	Ada2a	0.437284	0.0176647	0.503703
FBtr0114029	FBgn0262123	45.8716	50	46.1148	53.7358	44.0529	37.1678	46.2	42.5804	32.4149	42.4809	l(2)41Ab	-0.274751	0.017686	0.503889
FBtr0112990	FBgn0030735	1.33937	5.1021	5.85048	1.26451	1.34271	1.35152	1.27967	1.26083	1.23157	1.29085	CG3632	-1.1416	0.0177295	0.504315
FBtr0073072	FBgn0004167	0.379163	0.361476	0.350623	0.395077	0.328427	0.289662	0.270308	0.268378	0.281697	0.298292	kst	-0.499952	0.0177372	0.504315
FBtr0330243	FBgn0260934	0.398695	0.349734	0.379861	0.326618	0.313071	0.316905	0.325189	0.333516	0.351494	0.345688	par_1	-0.571905	0.0177453	0.504315
FBtr0339244	FBgn0039152	4.60448	2.57212	5.66974	6.20713	2.776	7.07714	5.9689	5.99898	7.21943	7.69527	Root	0.629784	0.0177646	0.504444
FBtr0072937	FBgn0035359	93.1167	92.7722	93.1065	92.4857	91.2923	89.727	92.124	90.2892	92.1526	91.0382	CG1143	-0.0253132	0.0178123	0.505377
FBtr0076026	FBgn0036250	100	100	100	100	100	100	100	100	100	100	Ir68b	0.00609494	0.0178342	0.505578
FBtr0082410	FBgn0037911	100	100	100	100	100	100	100	100	100	100	CG10898	-0.00788408	0.0178556	0.505637
FBtr0081764	FBgn0004901	89.3279	88.3208	89.6568	89.9621	89.4112	88.4953	88.1798	87.7756	84.3656	87.8401	Prat	-0.0364244	0.0178951	0.505637
FBtr0082200	FBgn0028734	2.45148	2.67125	4.64963	1.98402	2.14121	2.08478	26.1878	22.3539	41.0941	33.823	Fmr1	2.63023	0.0179009	0.505637
FBtr0075970	FBgn0002466	50.0394	55.773	68.2662	64.4065	65.5113	50.0298	50.0456	50.0297	50.0453	50.0382	sti	-0.255036	0.0179133	0.505637
FBtr0071141	FBgn0029971	3.98779	5.57577	6.6951	4.86061	4.27515	6.27831	8.17272	4.68004	9.1493	8.37448	ND_MNLL	0.537866	0.0179214	0.505637
FBtr0083172	FBgn0038360	100	100	100	100	100	100	100	100	100	100	CG9590	-0.00748928	0.0179251	0.505637
FBtr0083648	FBgn0004652	38.0041	38.9774	39.9779	36.2347	33.8362	33.8677	31.8272	32.3351	33.5182	34.5418	fru	-0.163941	0.0179428	0.505717
FBtr0340051	FBgn0025835	51.9371	37.7358	52.5993	41.0172	31.8117	54.3024	51.7865	50.9547	53.9466	56.0094	CG17707	0.336328	0.0179697	0.506057
FBtr0075935	FBgn0036319	72.228	74.3131	75.2156	77.9816	75.7838	76.517	79.1574	79.2363	79.5155	80.8858	Ent3	0.074898	0.0180039	0.506603
FBtr0080733	FBgn0028852	100	100	100	100	100	100	100	100	100	100	CG15262	0.00724581	0.0180294	0.506622
FBtr0308779	FBgn0263345	60.3175	45.3538	50.7241	44.6704	68.5688	31.7965	44.9018	38.8562	45.9976	37.1834	CR43426	-0.433175	0.0180421	0.506622
FBtr0310104	FBgn0263660	50	56.4175	47.9846	53.7465	55.9471	46.0299	51.9808	45.9982	45.106	42.4809	CR43651	-0.18366	0.0180619	0.506622
FBtr0343168	FBgn0053517	2.80143	2.44816	2.50775	2.26247	2.02914	2.20951	2.15346	2.3491	2.34324	2.24394	Dop2R	-0.362419	0.0180758	0.506622
FBtr0080463	FBgn0032503	6.82477	6.00871	7.07339	5.16062	4.74687	8.38926	7.9255	7.7685	8.77963	6.95507	CG16825	0.409348	0.0180788	0.506622
FBtr0083810	FBgn0038720	11.3958	10.2494	9.31637	8.7649	11.4236	9.91279	6.8761	5.62363	8.34822	6.26119	CG6231	-0.441788	0.0180952	0.506667
FBtr0113359	FBgn0050045	100	100	100	100	100	100	100	100	100	100	Cpr49Aa	0.00734703	0.0181526	0.507282
FBtr0072730	FBgn0010333	86.9446	92.5945	85.2171	87.1328	88.1535	85.7733	79.3317	81.7254	74.0011	86.6162	Rac1	-0.111417	0.0181599	0.507282
FBtr0301427	FBgn0026063	78.308	78.5186	75.4611	83.893	74.7154	85.546	83.871	83.1024	78.6826	83.7596	KP78b	0.0935551	0.0181824	0.507282
FBtr0339094	FBgn0265180	62.4678	55.7175	67.8026	60.7255	65.315	65.3997	75.8098	73.3579	70.743	67.9362	CG44245	0.177671	0.0181903	0.507282
FBtr0303459	FBgn0010288	96.3999	96.3887	94.8465	95.1087	96.2791	96.2295	96.6245	96.6636	96.0074	96.5527	Uch	0.0191646	0.0181915	0.507282
FBtr0301639	FBgn0086784	17.7638	23.4796	17.6245	16.2458	14.0575	11.7934	14.1851	13.8161	13.9676	14.8038	stmA	-0.360357	0.0182417	0.507867
FBtr0308565	FBgn0260753	5.52348	5.68981	5.9122	4.35107	4.52364	5.48111	12.6215	12.6607	10.3071	5.79757	Pdfr	0.728527	0.0182476	0.507867
FBtr0072880	FBgn0052304	100	100	100	100	100	100	100	100	100	100	obst_I	0.00700017	0.018264	0.507867
FBtr0088181	FBgn0033607	84.0266	75.5359	75.0321	82.5666	78.6056	90.5443	84.7207	85.2002	81.7824	89.158	CG9062	0.121759	0.018272	0.507867
FBtr0301458	FBgn0032940	3.04796	0.723029	2.83591	0.593493	4.77465	0.638034	0.611219	0.641139	0.593278	0.512413	Mondo	-1.35461	0.0183052	0.508058
FBtr0070586	FBgn0029672	72.5723	83.8177	77.5189	78.9333	78.0859	59.9206	65.6324	65.4021	77.8598	75.5041	CG2875	-0.187864	0.0183087	0.508058
FBtr0333576	FBgn0036553	46.7441	35.858	42.6951	43.5961	46.3894	34.0227	24.7445	42.4357	30.7846	12.7135	CG17027	-0.666128	0.0183436	0.508614
FBtr0347137	FBgn0267668	40.2626	22.6412	26.1704	9.17175	8.92626	35.5496	46.7944	43.7705	27.9893	36.5197	CR46006	1.02608	0.0183983	0.509184
FBtr0344020	FBgn0023415	51.555	52.5262	53.3779	51.5858	54.6256	50.635	50.2521	50	50	51.1372	Acp32CD	-0.0756214	0.0184342	0.509184
FBtr0078605	FBgn0037422	100	100	100	100	100	100	100	100	100	100	Osi13	0.00744088	0.0184497	0.509184
FBtr0343257	FBgn0031711	96.1711	96.0095	95.9946	95.7497	95.6963	95.7419	95.6052	95.3117	94.5927	95.2218	CG6907	-0.0141356	0.018474	0.509184
FBtr0334542	FBgn0267698	30.1176	26.8739	10.7007	13.3291	32.3888	35.5692	37.939	35.2881	32.0234	35.4692	Pak	0.761051	0.0184772	0.509184
FBtr0336636	FBgn0034693	0.347419	0.991648	0.618209	0.373093	0.371985	0.907254	0.313129	0.68905	0.987223	0.883889	CG11073	0.697307	0.0184807	0.509184
FBtr0078541	FBgn0037178	100	100	100	100	100	100	100	100	100	100	CG12546	-0.00597125	0.0184821	0.509184
FBtr0113357	FBgn0050015	34.4048	32.3437	34.0956	34.0269	42.8008	39.2316	42.0289	44.0706	42.6328	38.857	CG30015	0.218099	0.0184835	0.509184
FBtr0332366	FBgn0032010	14.8183	7.91066	10.37	10.5171	11.6184	14.4372	14.1646	16.4045	15.6803	12.8434	CG8086	0.410905	0.018504	0.509338
FBtr0332142	FBgn0035793	8.42597	11.8207	3.84022	0.583359	0.592693	9.97351	9.75269	11.8779	19.2484	10.2333	CG7546	1.6197	0.0185738	0.510339
FBtr0089044	FBgn0003090	60.8822	57.779	42.7792	54.9118	55.3357	72.1036	65.7666	63.8327	66.8302	56.7758	pk	0.268774	0.018585	0.510339
FBtr0345432	FBgn0264443	51.9839	53.1582	54.2791	43.3706	56.3708	35.8281	30.3419	47.4958	51.3843	37.6196	CG43861	-0.374931	0.0186058	0.510339
FBtr0086917	FBgn0034217	100	100	100	100	100	100	100	100	100	100	Lhr	0.00847316	0.0186152	0.510339
FBtr0335502	FBgn0032139	21.6392	29.5543	35.3845	40.6782	24.3304	57.8844	2.94534	2.41059	2.8148	16.9029	CG13116	-1.897	0.0186217	0.510339
FBtr0076835	FBgn0024542	28.6117	20.7933	14.4579	26.9632	10.1745	8.32709	9.9295	10.0771	9.08554	14.2472	Neos	-0.860967	0.0186343	0.510339
FBtr0302915	FBgn0085570	100	100	100	100	100	100	100	100	100	100	CR41243	0.0107438	0.018645	0.510339
FBtr0301774	FBgn0026428	66.3463	62.4536	64.9965	59.0106	62.6678	46.9681	59.0116	63.0465	54.132	55.2856	HDAC6	-0.194253	0.0186728	0.510528
FBtr0100643	FBgn0038427	7.95878	6.6698	11.0425	1.8039	10.8836	1.76197	1.50755	4.66428	1.73298	1.80895	ema	-1.52224	0.01869	0.510528
FBtr0074921	FBgn0262518	98.5775	98.6425	98.4659	98.4858	98.6491	98.7623	98.6399	98.4869	98.4009	98.4596	Rab8	-0.00690721	0.0186968	0.510528
FBtr0111291	FBgn0040005	61.0585	54.9599	63.0472	56.9167	55.5962	37.7302	53.2562	47.6245	51.4138	55.3278	CG17883	-0.269189	0.0187389	0.511141
FBtr0086398	FBgn0053406	100	100	100	100	100	100	100	100	100	100	5SrRNA:CR33406	-0.00754109	0.0187492	0.511141
FBtr0074767	FBgn0027358	4.38837	4.95111	4.45727	5.02878	4.86938	6.36173	5.61404	6.34639	5.53725	5.86975	Tim9b	0.366759	0.0187923	0.511906
FBtr0086883	FBgn0034269	39.4044	58.4984	49.4613	45.8663	56.9593	55.629	68.0749	58.0619	60.4012	74.9027	CG6406	0.346057	0.0188101	0.511984
FBtr0077086	FBgn0035620	50	50	50	51.9346	50	52.0489	53.8	55.7595	58.8948	52.0948	CG5150	0.122137	0.0188498	0.512597
FBtr0088712	FBgn0027585	0.540871	0.551773	0.573102	0.603938	0.558541	0.548002	0.533942	0.572979	0.692174	0.607552	CG8740	-0.598682	0.0188681	0.512597
FBtr0072023	FBgn0026384	100	100	100	100	100	100	100	100	100	100	Or59a	0.00759536	0.0188876	0.512597
FBtr0082232	FBgn0037810	41.2844	49.9686	69.5717	51.0205	43.3595	94.4511	93.4012	93.4634	93.0794	64.2847	sle	0.787052	0.0189118	0.512597
FBtr0345817	FBgn0035266	1.64954	1.35947	1.64337	1.76986	1.58608	2.53309	2.24502	2.56414	1.90293	1.96676	Gk2	0.537366	0.0189284	0.512597
FBtr0078625	FBgn0037374	19.3975	26.2304	17.4227	28.465	22.6733	10.382	23.8292	9.92383	17.4036	7.79586	jagn	-0.755012	0.0189573	0.512597
FBtr0433520	FBgn0267649	50	33.8753	38.835	50	71.2917	90.5258	90.4825	86.5382	55.3073	89.6849	pre_mod(mdg4)_H	0.777524	0.0189664	0.512597
FBtr0113113	FBgn0034897	14.3965	10.8754	12.951	13.5934	10.3192	14.4426	18.3449	12.74	22.3321	27.4883	Sesn	0.569383	0.0189771	0.512597
FBtr0081336	FBgn0032850	25.9277	19.3087	28.3344	24.0699	29.2923	28.2795	42.5938	32.2957	30.4398	37.294	Kua	0.41311	0.018978	0.512597
FBtr0081714	FBgn0267698	18.8258	15.2709	16.9914	16.6018	19.0372	14.7388	12.7503	15.2996	11.5006	15.4964	Pak	-0.312358	0.019015	0.512597
FBtr0334765	FBgn0264000	81.6476	86.5479	64.4019	74.4117	50.6628	92.9794	84.0676	90.6209	83.8994	88.2642	GluRIB	0.322593	0.0190248	0.512597
FBtr0340075	FBgn0265526	100	100	100	100	100	100	100	100	100	100	CR44376	0.00978797	0.0190422	0.512597
FBtr0300156	FBgn0259859	100	100	100	100	100	100	100	100	100	100	Su(Ste):CR42428	-0.00941093	0.0190428	0.512597
FBtr0086010	FBgn0000546	1.83473	2.94994	1.6254	1.30871	2.53171	2.30825	4.91717	3.09948	2.70555	2.87295	EcR	0.656075	0.0190493	0.512597
FBtr0075626	FBgn0002778	16.9475	11.0245	17.1574	12.4489	12.7498	14.1044	9.76495	10.0906	5.79087	9.69643	mnd	-0.574396	0.0190619	0.512597
FBtr0330661	FBgn0263355	19.7575	22.4103	18.3257	15.9159	18.5865	23.7885	28.3412	26.0701	19.3026	24.585	CG31688	0.334181	0.0190761	0.512597
FBtr0083808	FBgn0038720	12.392	13.2737	12.5354	12.7107	14.877	9.14685	5.28234	13.8281	1.44608	5.33226	CG6231	-1.177	0.019088	0.512597
FBtr0070579	FBgn0023215	2.24891	1.81529	1.91148	1.46997	1.64853	1.73006	1.91389	1.80147	2.05634	1.87161	Mnt	0.336384	0.0191423	0.513653
FBtr0086537	FBgn0284243	0.917966	0.547131	0.468305	0.569748	0.278763	0.245696	0.407237	0.475089	0.554336	0.690745	betaTub56D	0.42167	0.0191846	0.514384
FBtr0087028	FBgn0034158	1.18259	1.02176	1.12959	1.03646	0.998988	1.00297	1.03615	1.02006	1.10594	1.08102	CG5522	0.456005	0.0192231	0.515011
FBtr0302171	FBgn0039282	1.63952	12.8615	14.4276	13.3637	1.39126	1.20836	1.25567	1.24783	1.25811	1.29929	Bili	-1.96995	0.0192407	0.515077
FBtr0083247	FBgn0027657	36.7838	46.1696	30.6141	41.4408	36.6162	36.9729	27.0921	25.746	23.0766	30.0083	glob1	-0.413923	0.0193084	0.515082
FBtr0083448	FBgn0038504	10.5003	1.54582	1.90744	2.03439	6.74359	3.75855	17.6689	19.7589	11.4197	21.2614	Sur_8	1.67992	0.0193246	0.515082
FBtr0308925	FBgn0051781	49.0842	49.8861	2.75789	2.96971	58.207	77.4291	62.7728	61.864	68.0013	60.264	CR31781	1.92018	0.0193376	0.515082
FBtr0299743	FBgn0265998	0.732448	0.206223	0.214514	0.215099	0.201448	0.18864	0.207348	0.197905	0.227144	0.221263	Doa	0.667647	0.0193529	0.515082
FBtr0113395	FBgn0051158	12.7756	2.82931	10.0461	11.3261	11.808	6.05357	5.07092	0.381408	0.413863	3.4461	Efa6	-1.77413	0.0193566	0.515082
FBtr0333593	FBgn0262870	1.34732	1.23517	1.23409	1.37121	1.21655	1.28522	1.26519	1.19889	1.22085	1.31113	axo	-0.424359	0.0193717	0.515082
FBtr0472697	FBgn0285963	19.7675	25.029	19.6852	19.2606	15.384	14.5054	11.5618	15.3373	6.5108	16.9826	CG46339	-0.69464	0.0193719	0.515082
FBtr0306943	FBgn0263077	10.0798	9.57035	10.7915	9.78188	10.7927	10.6598	12.4974	10.6392	13.1208	13.1187	CG43340	0.262516	0.0193806	0.515082
FBtr0303578	FBgn0263593	27.0702	25.0721	22.7005	28.1434	15.709	28.9752	29.4327	34.1598	31.5096	28.8408	Lpin	0.392158	0.0193809	0.515082
FBtr0302378	FBgn0000229	3.23464	7.16851	9.68187	15.8407	6.3037	15.0095	15.5563	14.382	20.1568	10.6752	bsk	0.967558	0.0193918	0.515082
FBtr0333942	FBgn0086690	3.42288	1.11178	1.24129	1.23527	1.10651	1.20215	6.12601	6.10886	8.06341	3.69112	Plp	1.25917	0.0194474	0.515309
FBtr0072269	FBgn0034999	41.0464	56.1521	54.6108	82.8841	65.362	41.2171	27.03	28.0773	27.0408	57.6947	CG3394	-0.75631	0.0194495	0.515309
FBtr0310545	FBgn0035290	0.856867	0.94108	0.752919	0.877877	1.18919	0.827478	0.634107	0.777387	0.818785	0.808503	dsb	-0.553802	0.0194497	0.515309
FBtr0331920	FBgn0261456	21.7185	17.3193	13.6899	8.18981	16.048	31.0527	26.4203	23.2608	18.7766	18.8687	hpo	0.640737	0.0194607	0.515309
FBtr0346847	FBgn0267475	100	100	100	100	100	100	100	100	100	100	CR45825	0.00785642	0.0194861	0.515424
FBtr0074311	FBgn0010412	96.7253	96.2712	96.0367	96.0395	96.0312	96.1216	95.6929	95.7799	95.7716	96.4364	RpS19a	-0.00956607	0.0195029	0.515424
FBtr0332570	FBgn0031299	71.8678	69.4712	79.1622	69.0599	64.4953	62.4173	64.1816	54.1773	69.5301	58.6623	CG4629	-0.19588	0.0195104	0.515424
FBtr0113374	FBgn0050381	88.6695	90.1519	88.8617	88.9227	88.3293	86.525	87.2372	88.8294	87.9243	86.12	PIG_X	-0.0274887	0.0195709	0.516447
FBtr0342893	FBgn0010415	24.6208	15.4822	10.2896	5.99632	10.3372	29.7954	19.4488	17.2295	27.3753	22.1871	Sdc	0.903868	0.0195795	0.516447
FBtr0343431	FBgn0032117	21.8759	24.8655	20.3737	18.0013	16.2052	17.7584	16.544	14.4585	15.784	15.6795	FucTB	-0.326063	0.0195945	0.516447
FBtr0330183	FBgn0015269	38.2452	54.0325	29.0526	54.0572	40.6113	56.2749	55.122	51.5328	52.0844	62.71	Nf1	0.409227	0.0196461	0.517407
FBtr0084562	FBgn0043884	72.8675	77.994	67.6267	63.2615	70.754	79.3442	79.0654	78.8045	77.7019	73.4063	mask	0.141348	0.0196779	0.517675
FBtr0343520	FBgn0000536	10.0676	5.4947	9.85786	10.0761	5.16225	4.0809	4.97815	7.03161	0.990865	0.988748	eas	-1.20196	0.019711	0.517675
FBtr0347262	FBgn0267722	100	100	100	100	100	100	100	100	100	100	CR46055	-0.00815275	0.0197149	0.517675
FBtr0084582	FBgn0267339	100	100	100	100	100	100	100	100	100	100	p38c	-0.00900806	0.0197298	0.517675
FBtr0075264	FBgn0010352	0.0993168	0.0960779	0.10692	0.0943001	0.089965	0.0926757	0.0924687	0.0963917	0.0985671	0.0985117	Nc73EF	-0.627066	0.0197321	0.517675
FBtr0078093	FBgn0031251	48.548	61.0597	79.7452	83.2202	86.1061	17.2604	14.245	79.8307	15.5218	65.6552	CG4213	-1.25534	0.0197561	0.517906
FBtr0076650	FBgn0017430	100	100	100	100	100	100	100	100	100	100	Nelf_E	0.0075807	0.0198004	0.518311
FBtr0302357	FBgn0029898	1.41563	0.956741	2.06604	1.63313	1.8334	0.940141	0.871391	1.76523	0.67041	0.719228	CG14439	-0.865438	0.0198019	0.518311
FBtr0347015	FBgn0267585	47.8708	48.3341	53.8852	53.7465	47.8708	55.7326	55.4962	54.0018	52.5729	53.5627	CR45923	0.117137	0.0198925	0.520116
FBtr0302354	FBgn0015577	89.9583	93.0786	94.8921	87.1406	92.1346	94.1881	96.836	94.7973	94.2637	93.5322	alpha_Est9	0.0552904	0.0199013	0.520116
FBtr0073616	FBgn0030328	0.561136	1.40601	1.78478	0.59112	1.36511	0.590089	0.590369	1.41264	0.664158	0.637056	Amun	-0.48718	0.0199629	0.520477
FBtr0084893	FBgn0039348	56.1363	53.3671	54.4038	55.2568	56.9817	52.5615	43.7027	44.7285	56.9745	44.7129	Npl4	-0.185444	0.0200114	0.520477
FBtr0347459	FBgn0267880	100	100	100	100	100	100	100	100	100	100	CR46168	0.00912578	0.0200154	0.520477
FBtr0301150	FBgn0038070	100	100	100	100	100	100	100	100	100	100	CG6753	0.00781522	0.0200175	0.520477
FBtr0347205	FBgn0267695	100	100	100	100	100	100	100	100	100	100	CR46031	0.00823096	0.0200231	0.520477
FBtr0075562	FBgn0267390	87.3004	85.4219	89.855	85.2729	87.5169	80.9509	81.1387	80.242	86.2773	85.976	dop	-0.070403	0.0200243	0.520477
FBtr0335255	FBgn0264955	100	100	100	100	100	100	100	100	100	100	CR44124	0.00715932	0.0200258	0.520477
FBtr0081811	FBgn0011961	100	100	100	100	100	100	100	100	100	100	tRNA:Arg_ACG_1_8	0.00875611	0.0200692	0.520477
FBtr0330310	FBgn0000036	14.9419	13.9761	20.3138	13.8021	15.636	11.4638	12.1321	10.5294	2.27306	6.04848	nAChRalpha1	-1.12397	0.0201036	0.520477
FBtr0070419	FBgn0001330	8.53315	8.86289	7.98977	8.78117	9.24343	11.8043	9.17894	9.81884	13.0847	11.3494	kz	0.302086	0.0201099	0.520477
FBtr0339725	FBgn0037550	91.4004	90.7124	91.7891	91.4023	92.8405	90.0239	90.1512	91.7355	91.8755	88.2979	CG9667	-0.0250498	0.0201206	0.520477
FBtr0086599	FBgn0263116	8.93735	7.19243	7.81886	7.57719	7.20046	6.90822	6.40985	6.50872	7.05393	6.69299	5_HT1B	-0.278215	0.0201239	0.520477
FBtr0331530	FBgn0036188	70.6299	75.4046	66.5915	70.8193	56.2529	84.5572	78.5644	76.5848	71.1699	82.6539	CG7339	0.218507	0.0201423	0.520477
FBtr0308209	FBgn0005427	14.4576	12.014	8.18353	12.2501	4.77451	6.43258	1.66215	5.04497	2.02446	5.05785	ewg	-1.26179	0.0201442	0.520477
FBtr0343339	FBgn0034975	5.07657	2.42046	4.33814	0.93485	4.86659	0.758403	0.748002	2.50911	0.915688	2.86972	enok	-1.30682	0.0201448	0.520477
FBtr0073738	FBgn0030459	100	100	100	100	100	100	100	100	100	100	CG12723	-0.00911487	0.0201774	0.520477
FBtr0300449	FBgn0015829	15.1863	10.3498	9.15961	8.71916	14.9304	22.4161	24.4017	19.873	13.6668	12.0773	TfIIEbeta	0.656453	0.0201909	0.520477
FBtr0078823	FBgn0260462	7.5277	8.13484	7.34762	6.43598	4.9988	6.75332	4.34561	4.13874	4.59633	3.31464	CG12163	-0.583386	0.0202225	0.520477
FBtr0072447	FBgn0050200	100	100	100	100	100	100	100	100	100	100	tRNA:Ala_CGC_1_3	0.00957885	0.0202272	0.520477
FBtr0331654	FBgn0250786	43.1252	35.2717	37.4582	35.9465	49.0231	21.6911	25.4498	32.6413	40.449	29.535	Chd1	-0.440896	0.0202867	0.520477
FBtr0331181	FBgn0259099	72.9675	74.386	72.5658	59.0159	60.0957	79.445	72.2236	75.4731	83.1897	82.0162	DCX_EMAP	0.208957	0.020302	0.520477
FBtr0100451	FBgn0053155	15.065	9.28126	13.4073	14.7532	6.04745	22.379	19.2399	17.6958	17.9598	14.0062	CG33155	0.63491	0.0203116	0.520477
FBtr0336624	FBgn0032109	13.0047	12.4193	12.4409	25.6469	16.4372	9.25059	7.94641	12.5002	7.96171	9.78771	CG17005	-0.641223	0.0203126	0.520477
FBtr0110892	FBgn0033365	30.9632	27.6343	75.1182	58.6022	69.3204	72.5199	74.8523	77.0168	73.2236	76.2527	CG8170	0.625574	0.0203148	0.520477
FBtr0071460	FBgn0261710	5.90125	4.06353	9.69453	11.6429	5.69553	0.495636	1.22676	0.52709	4.99593	7.849	nocte	-1.51809	0.0203277	0.520477
FBtr0079388	FBgn0003046	100	100	100	100	100	100	100	100	100	100	Pcp	0.00801963	0.0203487	0.520477
FBtr0114454	FBgn0026873	7.15896	7.02741	7.043	7.59388	6.85049	7.87464	8.30048	7.41098	9.75943	8.39877	MED18	0.270772	0.0203576	0.520477
FBtr0305913	FBgn0036665	23.9938	31.2661	21.3017	42.2866	25.3548	34.2039	43.8894	49.0611	53.4915	32.5879	CG13024	0.584751	0.0203589	0.520477
FBtr0079633	FBgn0032000	75.1152	72.4282	76.9265	70.3274	71.9582	65.6759	72.9715	65.6469	65.3792	70.3968	CG8372	-0.108907	0.0203655	0.520477
FBtr0301477	FBgn0011672	8.9871	10.5913	9.22403	14.802	17.016	19.5065	17.2487	14.8935	17.2485	16.0533	Mvl	0.493553	0.020376	0.520477
FBtr0085744	FBgn0002413	1.8994	3.45965	2.37159	4.69016	2.70682	4.15021	4.60763	5.88533	4.00503	4.75286	dco	0.584906	0.0203948	0.520477
FBtr0334916	FBgn0000036	85.0581	86.0239	79.6862	86.1979	84.364	88.5362	87.8679	89.4706	97.7269	93.9515	nAChRalpha1	0.118654	0.0204031	0.520477
FBtr0290081	FBgn0000256	27.9508	17.2734	21.0866	19.2984	22.0634	14.4873	16.825	15.4795	11.3567	20.3032	capu	-0.431672	0.0204264	0.520683
FBtr0335276	FBgn0264959	14.6536	15.5415	14.089	14.7631	18.6093	21.0118	20.627	17.3875	16.0744	19.5237	Src42A	0.296814	0.020462	0.520809
FBtr0301248	FBgn0260722	5.89675	4.9306	9.03099	4.93401	5.08725	12.0123	8.46703	5.95256	21.0213	14.0871	CR42549	0.928645	0.0204658	0.520809
FBtr0304747	FBgn0015754	27.465	29.312	35.6802	33.0366	35.6314	26.8087	28.9095	25.804	27.1452	26.8844	Lis_1	-0.243931	0.0204772	0.520809
FBtr0340157	FBgn0267384	40.4141	44.8211	22.1952	35.901	32.4312	45.8814	46.5942	39.895	50.1554	48.538	Ubc7	0.420467	0.020502	0.521054
FBtr0112866	FBgn0011224	1.13184	0.86657	1.62768	0.737276	0.753021	1.69057	0.889181	1.87962	0.913004	3.18128	heph	0.936481	0.0205782	0.521889
FBtr0082246	FBgn0259938	70.1442	74.9209	78.9543	79.1213	80.5991	66.7941	68.4611	66.684	76.6175	72.2461	cwo	-0.135686	0.0205878	0.521889
FBtr0345902	FBgn0035620	50	50	50	48.0654	50	47.9511	46.2	44.2405	41.1052	47.9052	CG5150	-0.133281	0.02063	0.521889
FBtr0301165	FBgn0039136	2.42576	2.58163	6.58243	3.56255	2.45685	2.59413	2.42639	2.47813	2.14996	2.03734	CG5902	-0.67534	0.0206423	0.521889
FBtr0339479	FBgn0033584	12.6887	10.226	10.8425	10.295	11.6414	11.5207	15.8453	13.5731	16.1799	12.635	CG7737	0.304524	0.0206478	0.521889
FBtr0100204	FBgn0053095	100	100	100	100	100	100	100	100	100	100	CG33095	0.0101078	0.0206533	0.521889
FBtr0085313	FBgn0039598	100	100	100	100	100	100	100	100	100	100	aqrs	-0.00802674	0.0206659	0.521889
FBtr0301882	FBgn0020440	1.7264	1.51078	1.68532	1.5818	1.46675	1.21672	1.26106	1.30673	1.33119	1.37734	Fak	-0.379655	0.0206854	0.521889
FBtr0342606	FBgn0265801	100	100	100	100	100	100	100	100	100	100	CR44590	0.00871259	0.0207177	0.521889
FBtr0080333	FBgn0027081	0.944948	0.960584	0.928017	0.969958	1.02589	1.23339	1.05749	1.04494	1.28944	1.18892	ThrRS	0.490627	0.0207213	0.521889
FBtr0331605	FBgn0262656	61.3389	55.3902	52.1337	49.6355	55.2868	62.8534	62.9105	67.3668	57.3172	80.5086	Myc	0.259594	0.0207251	0.521889
FBtr0332946	FBgn0026533	68.5364	59.6522	54.3666	57.9428	59.3352	70.2299	70.0831	68.4775	60.8236	70.0165	Dek	0.183874	0.0207568	0.521889
FBtr0087699	FBgn0033844	30.2134	34.3252	33.792	26.1768	32.0012	38.6076	40.8171	36.1038	33.1639	36.4971	bbc	0.239866	0.0207758	0.521889
FBtr0339469	FBgn0265346	100	100	100	100	100	100	100	100	100	100	CR44300	0.00894736	0.0207774	0.521889
FBtr0079367	FBgn0031869	7.39714	6.91909	7.71842	7.10229	6.80242	7.09522	17.5274	56.2146	25.4301	21.3027	CG18304	1.45537	0.0207788	0.521889
FBtr0100561	FBgn0004169	1.24996	4.05028	2.14362	3.87417	2.11201	1.77531	0.909831	1.00594	1.09206	1.56621	up	-0.808509	0.0207795	0.521889
FBtr0342843	FBgn0030941	2.18224	2.00747	3.21596	1.90763	2.05335	1.94727	3.86942	2.20454	7.32266	3.46017	wgn	0.734086	0.0207956	0.521909
FBtr0072409	FBgn0027599	100	100	100	100	100	100	100	100	100	100	CG2790	-0.00861389	0.0208383	0.522223
FBtr0074046	FBgn0030658	100	100	100	100	100	100	100	100	100	100	CG7872	-0.0102902	0.0208387	0.522223
FBtr0304228	FBgn0262382	100	100	100	100	100	100	100	100	100	100	mir_1010	0.00938076	0.0208747	0.522491
FBtr0089426	FBgn0042173	100	100	100	100	100	100	100	100	100	100	CG18853	-0.00613295	0.0208801	0.522491
FBtr0078844	FBgn0010313	0.75208	0.578366	0.532701	0.526733	0.474408	0.471522	0.550738	0.572695	0.746773	0.637107	corto	-0.530167	0.0209018	0.522653
FBtr0086450	FBgn0260934	2.18983	3.61643	1.72928	2.08964	3.40652	3.87606	4.74337	3.74956	3.1754	4.86003	par_1	0.585136	0.020921	0.52266
FBtr0082529	FBgn0025802	1.60765	1.36999	1.55634	1.45414	1.58033	5.1247	5.55995	1.48008	1.48299	3.02517	Sbf	0.953225	0.0209327	0.52266
FBtr0089932	FBgn0002567	3.15525	2.03527	2.06021	1.28698	1.54847	0.938612	1.11414	0.286368	0.301092	1.81914	Rab32	-1.11284	0.0209991	0.523934
FBtr0084399	FBgn0011596	100	100	100	100	100	100	100	100	100	100	fzo	0.00842302	0.0210462	0.524726
FBtr0345024	FBgn0033402	45.4762	54.5056	51.6072	55.2488	55.2575	57.1971	58.5604	56.0024	59.389	58.6089	Myd88	0.148077	0.0211173	0.525675
FBtr0339311	FBgn0265302	100	100	100	100	100	100	100	100	100	100	CR44275	0.00512618	0.0211268	0.525675
FBtr0308945	FBgn0053294	64.6802	66.2378	33.2281	70.3748	73.6579	25.6542	28.715	31.9285	53.3195	29.2826	CR33294	-0.853928	0.0211332	0.525675
FBtr0086278	FBgn0026136	100	100	100	100	100	100	100	100	100	100	CkIIbeta2	0.00819647	0.021152	0.525675
FBtr0305668	FBgn0039257	46.4458	46.9918	83.2781	53.712	49.9864	3.09836	22.521	39.5349	26.0186	39.8984	tnc	-1.45681	0.0211613	0.525675
FBtr0301269	FBgn0260767	62.7661	58.0629	72.9972	61.865	56.2842	61.5832	46.2538	52.2981	43.2408	55.5774	CG42565	-0.274696	0.0211871	0.525933
FBtr0343380	FBgn0030594	44.6826	63.4621	39.9202	55.3244	47.6034	26.842	39.7206	50.8252	30.2847	31.746	CG9509	-0.507699	0.0212121	0.526123
FBtr0113680	FBgn0020660	18.0922	42.0738	18.4237	34.4483	41.9729	43.0405	42.6989	46.1159	47.6987	41.7476	eIF4B	0.608819	0.0212566	0.526123
FBtr0346130	FBgn0263005	75.0436	35.8498	40.1528	40.9277	61.1308	28.6918	20.3468	47.682	28.4599	13.2057	CG43313	-0.923799	0.0212722	0.526123
FBtr0089513	FBgn0002921	5.78795	4.53903	4.91232	5.38153	5.1871	4.37263	4.07162	4.46013	4.46836	4.40007	Atpalpha	-0.276947	0.0212836	0.526123
FBtr0100190	FBgn0035239	100	100	100	100	100	100	100	100	100	100	CG18170	-0.00735438	0.0213026	0.526123
FBtr0307064	FBgn0031717	4.99193	5.64342	6.76843	3.67904	6.76376	3.8669	3.47784	3.24544	3.70521	4.83416	Oscillin	-0.480365	0.02131	0.526123
FBtr0082068	FBgn0027950	51.3583	39.1862	38.682	34.7616	35.9437	48.556	42.757	47.9473	55.1637	49.3293	MBD_like	0.280033	0.0213205	0.526123
FBtr0088189	FBgn0033600	100	100	100	100	100	100	100	100	100	100	Cpr47Ec	-0.0074172	0.0213443	0.526123
FBtr0347465	FBgn0085500	100	100	100	100	100	100	100	100	100	100	CR40601	-0.00871225	0.0213502	0.526123
FBtr0346866	FBgn0264000	18.3524	13.4521	35.5981	25.5883	49.3372	7.02055	15.9324	9.37906	16.1006	11.7358	GluRIB	-1.15121	0.0213516	0.526123
FBtr0306258	FBgn0026189	27.0893	27.7072	35.8812	22.487	29.2741	34.603	35.9889	33.7423	51.7291	34.3707	prominin_like	0.411212	0.0213643	0.526123
FBtr0112808	FBgn0001316	6.28529	4.20541	5.09438	4.58829	4.3695	7.27031	5.69873	8.04261	7.70267	9.32455	klar	0.431846	0.0213884	0.526336
FBtr0074012	FBgn0030634	24.2029	21.6286	28.2839	26.5527	25.0023	29.7786	28.8647	26.5461	33.0187	38.8734	CG9164	0.302612	0.0214362	0.527132
FBtr0081766	FBgn0037529	100	100	100	100	100	100	100	100	100	100	mRpS9	0.00594253	0.0214584	0.5273
FBtr0335000	FBgn0037313	15.8986	11.5516	12.9929	17.5928	11.029	22.209	17.5437	14.1751	18.8762	18.4148	CG1161	0.412638	0.0215158	0.528328
FBtr0084164	FBgn0003867	4.47585	6.34244	5.75612	4.97548	6.67589	8.81045	7.225	6.93789	5.71968	7.91982	tsl	0.430792	0.0215424	0.528602
FBtr0309371	FBgn0033115	21.2789	22.5683	24.3724	24.8571	28.3326	16.5153	20.4813	17.9549	20.7426	23.2585	Spn42De	-0.291395	0.0215687	0.528782
FBtr0308848	FBgn0038984	59.4552	59.1653	59.3313	60.8754	58.1214	55.2359	56.5472	50.5222	56.1695	56.571	AdipoR	-0.102887	0.0215807	0.528782
FBtr0331979	FBgn0033777	3.59626	3.32817	3.6719	3.79359	3.33697	2.38613	3.63776	2.8713	3.71618	3.33729	CG17574	-0.320686	0.0216407	0.529872
FBtr0081507	FBgn0032910	4.93517	4.7893	5.23181	5.83649	4.1518	18.5699	6.53209	10.3553	5.18148	19.1207	CG9265	1.05969	0.0217113	0.531125
FBtr0071633	FBgn0050389	3.56145	4.07388	23.5602	8.39346	16.3703	9.66848	1.47941	1.71096	1.70077	1.71761	CG30389	-1.92365	0.0217427	0.531125
FBtr0083985	FBgn0044810	100	100	100	100	100	100	100	100	100	100	TotX	0.00784498	0.0217491	0.531125
FBtr0072129	FBgn0011236	100	100	100	100	100	100	100	100	100	100	ken	-0.00898553	0.0217701	0.531125
FBtr0309498	FBgn0028369	26.288	26.3057	21.201	30.2693	25.2371	23.7256	18.1269	13.4074	21.8845	19.9741	kirre	-0.415145	0.0217733	0.531125
FBtr0300085	FBgn0053236	100	100	100	100	100	100	100	100	100	100	Ste:CG33236	0.00721833	0.0218281	0.531125
FBtr0306098	FBgn0037906	39.1894	32.61	42.1708	38.9601	42.0165	29.6726	32.5565	30.3155	36.8167	35.3941	PGRP_LB	-0.238686	0.0218325	0.531125
FBtr0073234	FBgn0015829	84.8137	89.6502	90.8404	91.2808	85.0696	77.5839	75.5983	80.127	86.3332	87.9227	TfIIEbeta	-0.121549	0.0218353	0.531125
FBtr0071101	FBgn0003447	1.53392	1.44971	1.56089	1.17294	1.45376	1.63614	1.89554	1.95012	1.88514	1.96203	sn	0.353656	0.0218469	0.531125
FBtr0088857	FBgn0027548	68.5607	74.6119	65.604	69.8898	71.016	76.3654	70.6009	86.003	81.3279	79.6022	nito	0.176916	0.0218475	0.531125
FBtr0086884	FBgn0034269	60.5956	41.5016	50.5387	54.1337	43.0407	44.371	31.9251	41.9381	39.5988	25.0973	CG6406	-0.453892	0.021868	0.531245
FBtr0345511	FBgn0027343	8.24468	6.63197	6.35906	7.12569	8.74422	9.90958	10.0654	9.52202	7.09799	9.90551	fz3	0.329836	0.0218839	0.531253
FBtr0088728	FBgn0033315	100	100	100	100	100	100	100	100	100	100	beta3GalTII	-0.00457694	0.0219347	0.5315
FBtr0346817	FBgn0037098	0.511699	4.65421	3.59671	2.81203	1.51487	3.09344	4.05023	6.89286	13.4615	23.3561	Wnk	1.81998	0.02194	0.5315
FBtr0085635	FBgn0015222	1.93921	2.1013	2.62062	2.38457	2.46741	2.4776	2.7787	3.21685	2.68295	2.27544	Fer1HCH	0.616784	0.0219408	0.5315
FBtr0309871	FBgn0030082	24.2466	19.284	17.6693	10.3477	15.6233	21.8559	24.6642	22.5726	34.5683	25.0879	HP1b	0.574717	0.0219918	0.531793
FBtr0299842	FBgn0259233	19.7693	18.7185	15.3661	16.4664	41.6026	57.5701	29.1439	31.2228	33.6089	68.2483	CG42331	0.99434	0.0220245	0.531793
FBtr0346131	FBgn0264542	1.54889	1.28746	1.30691	2.0325	5.69234	1.23511	1.33642	1.27337	1.45451	1.41281	hwt	-0.913047	0.0220268	0.531793
FBtr0113197	FBgn0037386	19.9598	29.9946	28.426	14.0756	33.654	8.70246	25.6343	7.55744	4.9169	16.7704	CG1208	-1.09754	0.0220287	0.531793
FBtr0301377	FBgn0028371	23.4601	15.6206	19.964	15.6259	16.2752	18.4647	27.6326	28.3949	28.3443	21.6568	jbug	0.449123	0.0220308	0.531793
FBtr0072837	FBgn0262624	35.5872	39.7734	39.9481	35.5935	29.074	32.0359	31.7158	27.3673	28.4172	29.2826	Tmhs	-0.26408	0.0220917	0.532886
FBtr0303882	FBgn0051755	33.7124	28.3761	26.1654	28.4664	37.0588	22.8261	24.8214	25.7438	20.4868	26.7445	SoYb	-0.320017	0.0221458	0.533595
FBtr0081988	FBgn0000412	14.7813	10.732	20.3076	11.0709	20.7213	6.89776	12.5966	9.09617	8.74646	11.8859	D1	-0.620125	0.0221524	0.533595
FBtr0075182	FBgn0036741	61.169	64.0098	58.6388	59.8645	58.7194	67.918	67.2878	58.5732	70.8516	75.5994	CG7510	0.169831	0.0221907	0.53388
FBtr0303364	FBgn0014141	16.7581	4.28353	15.1734	5.60762	5.35114	10.075	1.14479	1.1849	1.27871	3.67619	cher	-1.89762	0.0221955	0.53388
FBtr0086974	FBgn0034184	83.1009	90.0461	85.6496	85.9408	84.8451	90.7571	89.4756	88.8569	90.4164	86.528	CG9646	0.0575787	0.0222164	0.534006
FBtr0075478	FBgn0036591	100	100	100	100	100	100	100	100	100	100	CG13050	0.00820278	0.0222585	0.53413
FBtr0086718	FBgn0028496	7.9373	9.60949	6.53489	6.47883	4.25845	3.98928	4.08189	4.75032	7.30786	3.34992	CG30116	-0.625875	0.022262	0.53413
FBtr0075048	FBgn0036833	50	50	50	51.9462	50	52.0614	51.9808	52.0843	56.9985	55.8499	CG3819	0.0910927	0.0222685	0.53413
FBtr0343991	FBgn0026239	10.6855	9.40136	10.5176	11.8649	12.3978	12.0884	12.0948	14.6434	15.7302	12.6894	gukh	0.307745	0.0222863	0.534183
FBtr0088715	FBgn0086784	71.9529	70.5527	76.4665	75.3784	76.814	84.6409	78.7978	79.186	76.7557	78.8318	stmA	0.0944227	0.0223079	0.534325
FBtr0080156	FBgn0250837	54.7045	40.3072	60.7675	53.6656	56.3849	26.4459	39.5915	46.1262	46.532	16.3414	dUTPase	-0.691014	0.0223543	0.534433
FBtr0452188	FBgn0284409	100	100	100	100	100	100	100	100	100	100	lncRNA:TS1	0.00989061	0.0223725	0.534433
FBtr0445186	FBgn0283442	33.3333	31.7712	32.4254	33.3333	33.3333	30.6843	30.3398	31.506	30.2893	31.4762	vas	-0.110764	0.022376	0.534433
FBtr0299994	FBgn0259728	100	100	100	100	100	100	100	100	100	100	CG42382	-0.0100938	0.0223834	0.534433
FBtr0289939	FBgn0037443	3.30179	2.47584	2.61578	4.08326	2.83231	2.52107	2.51145	2.74237	3.36477	2.59585	Dmtn	-0.331686	0.0224058	0.534433
FBtr0346053	FBgn0267065	100	100	100	100	100	100	100	100	100	100	CR45509	0.00635172	0.0224064	0.534433
FBtr0304836	FBgn0262509	3.4323	2.09648	2.65014	1.72537	1.76772	1.69654	1.89709	1.60649	1.72083	1.54908	nrm	-0.589492	0.0224389	0.534836
FBtr0339713	FBgn0037530	48.3739	63.1986	41.6094	43.6576	52.4589	56.741	52.7582	61.0599	64.1921	70.3092	EMC1	0.311869	0.0224823	0.535396
FBtr0333121	FBgn0036741	38.831	35.9902	41.3612	40.1355	41.2806	32.082	32.7122	41.4268	29.1484	24.4006	CG7510	-0.309471	0.0225007	0.535396
FBtr0085823	FBgn0039863	1.10437	2.5243	2.89753	3.42799	3.29267	1.78453	0.933093	0.884158	0.997989	0.993804	CG1815	-1.11118	0.0225216	0.535396
FBtr0300276	FBgn0034187	74.821	74.95	70.8636	72.3642	84.3657	76.4678	22.0843	52.0115	75.9592	28.4657	CG6967	-0.739709	0.0225392	0.535396
FBtr0302030	FBgn0032660	47.8469	51.7724	44.3951	46.2535	50	41.1269	44.5038	44.2282	45.106	44.1404	elfless	-0.132436	0.0225444	0.535396
FBtr0078278	FBgn0037019	100	100	100	100	100	100	100	100	100	100	Pex16	-0.0069715	0.0225565	0.535396
FBtr0301805	FBgn0030082	71.0113	76.3476	77.7173	85.5346	76.3793	73.832	70.895	66.6943	59.9672	69.9948	HP1b	-0.176515	0.0225877	0.535668
FBtr0303673	FBgn0285944	0.2618	0.213358	0.251503	0.214999	0.208752	0.228514	0.247074	0.239041	0.228637	0.234799	para	-0.469693	0.0225994	0.535668
FBtr0344187	FBgn0069969	6.27406	12.16	22.1797	7.88115	7.04349	33.7759	32.3611	17.9569	9.81021	38.8768	CG40498	1.26627	0.0226964	0.537305
FBtr0308894	FBgn0069969	30.8289	12.0198	7.376	19.0093	44.8821	7.16382	7.13641	6.77874	7.72397	8.50752	CG40498	-1.31035	0.0227084	0.537305
FBtr0083682	FBgn0038649	100	100	100	100	100	100	100	100	100	100	CG7718	-0.0104121	0.0227157	0.537305
FBtr0088564	FBgn0010220	100	100	100	100	100	100	100	100	100	100	Dbp45A	-0.00586403	0.0227513	0.537774
FBtr0335408	FBgn0039831	55.4646	52.095	51.2102	46.1564	47.1464	60.9216	56.5299	51.0476	56.4095	57.8468	CG12054	0.168828	0.0228016	0.538592
FBtr0087049	FBgn0003091	1.70665	1.58825	1.19427	3.19359	2.10982	4.62241	3.67759	4.1172	2.0922	2.53541	Pkc53E	0.81851	0.0228229	0.538721
FBtr0076223	FBgn0036136	100	100	100	100	100	100	100	100	100	100	Ufd1_like	0.00861018	0.0228917	0.539972
FBtr0299508	FBgn0259098	40.8163	39.7535	37.4111	40.2334	40.605	45.7705	52.7265	47.9157	53.0447	38.1825	CG42246	0.243389	0.0229535	0.540855
FBtr0310285	FBgn0259994	40.5029	37.9701	39.2231	38.1274	36.7889	33.8397	32.8669	34.1395	38.521	32.2315	CG42492	-0.158081	0.0229638	0.540855
FBtr0078466	FBgn0037105	100	100	100	100	100	100	100	100	100	100	S1P	-0.00571878	0.0229789	0.540855
FBtr0301301	FBgn0004598	27.872	22.3276	28.792	19.5779	14.6074	22.8587	18.8338	0.968173	0.993622	8.15881	Fur2	-2.0561	0.0229977	0.540855
FBtr0332867	FBgn0036789	39.3346	52.006	45.146	38.1759	47.0127	53.1092	47.9898	67.924	53.4505	53.1344	AstC_R2	0.299983	0.0230226	0.540855
FBtr0308297	FBgn0025740	3.75324	2.80383	3.27829	2.56693	2.61965	2.80501	8.03634	8.6924	9.49628	3.14539	PlexB	0.949657	0.0230262	0.540855
FBtr0346501	FBgn0267286	100	100	100	100	100	100	100	100	100	100	CR45722	-0.00473518	0.0230401	0.540855
FBtr0086615	FBgn0010551	0.591295	0.633363	0.601139	0.570788	0.640776	0.748265	0.717358	0.726095	0.738855	0.659394	Phb2	0.656456	0.0230606	0.540964
FBtr0076846	FBgn0019662	9.03001	8.00478	11.9731	7.99848	6.0725	6.86603	4.76672	6.02884	7.65869	4.0947	qm	-0.574851	0.0230821	0.540997
FBtr0307312	FBgn0263110	39.101	35.3093	46.3234	40.591	48.7533	61.1692	53.1882	43.2813	60.7322	49.95	CG43367	0.335122	0.0230936	0.540997
FBtr0075806	FBgn0086708	18.2559	13.1884	19.1211	18.1322	15.2598	16.97	12.7987	12.3137	12.2723	12.0674	stv	-0.340667	0.0231423	0.541359
FBtr0302650	FBgn0261547	65.2641	64.8705	71.1102	66.4533	66.7787	57.5944	66.2252	58.0394	59.3395	64.8842	Exn	-0.128826	0.023178	0.541359
FBtr0304347	FBgn0262414	100	100	100	100	100	100	100	100	100	100	mir_4	0.00744169	0.0231904	0.541359
FBtr0303890	FBgn0085427	0.699719	0.755033	0.749549	0.750413	0.696701	0.65892	0.638588	0.660871	0.676556	0.679403	CG34398	-0.57551	0.0231952	0.541359
FBtr0331224	FBgn0015623	0.49688	0.428415	0.444279	0.444714	0.449484	0.944353	0.489295	0.500448	0.52877	0.522147	Cpr	0.480313	0.0232016	0.541359
FBtr0332579	FBgn0023519	7.72792	7.54178	9.69699	8.00871	10.0201	6.70456	6.66437	7.85294	5.70364	6.53833	mRpL16	-0.352439	0.0232253	0.541359
FBtr0309249	FBgn0020278	1.88292	1.81742	2.54267	1.68897	1.35104	2.28289	1.31878	3.33904	3.37809	2.28682	loco	0.728464	0.0232285	0.541359
FBtr0309235	FBgn0035400	1.51083	1.1093	1.47654	1.37493	1.43136	1.70328	1.94622	1.55677	1.5902	1.32209	CG11537	0.559031	0.023236	0.541359
FBtr0072938	FBgn0035360	21.5983	22.5124	19.3143	21.1484	22.4719	23.4797	24.4948	23.4687	24.3398	23.9406	CG1246	0.162152	0.0232692	0.541714
FBtr0078048	FBgn0004611	1.13142	1.91978	1.7075	0.680957	2.37276	2.45395	2.12125	2.68315	1.94005	2.90114	Plc21C	0.5627	0.023283	0.541714
FBtr0303432	FBgn0261854	11.3472	12.3116	15.133	9.33349	7.50534	15.5107	12.7577	16.1352	17.5019	14.438	aPKC	0.426583	0.0233068	0.541898
FBtr0085858	FBgn0270927	100	100	100	100	100	100	100	100	100	100	betaGlu	0.00612041	0.0233413	0.542028
FBtr0330351	FBgn0264001	36.548	38.4689	34.3274	36.4236	36.2364	38.986	39.6091	38.3259	40.7531	40.0794	bru3	0.118164	0.0233469	0.542028
FBtr0345119	FBgn0262366	22.1263	25.552	22.1043	18.8041	24.3956	15.4166	15.9172	17.7345	16.9305	22.676	CG43064	-0.342518	0.0233768	0.542028
FBtr0087285	FBgn0050089	71.9868	76.9436	73.3469	71.7745	70.3158	75.4923	77.4575	77.422	73.0266	78.9346	CG30089	0.0753749	0.0234002	0.542028
FBtr0087704	FBgn0013765	4.17992	1.56398	4.88093	3.13383	1.50718	4.22436	3.58971	6.02118	11.5003	6.78673	cnn	1.06812	0.0234186	0.542028
FBtr0074430	FBgn0011758	85.8009	88.0148	88.0813	88.7331	86.4002	86.9402	86.4712	86.0945	82.568	84.0099	B_H1	-0.0391048	0.0234521	0.542028
FBtr0334857	FBgn0264894	2.63716	5.42456	2.35931	4.66847	5.00699	9.97284	5.98963	6.2058	4.93008	8.35988	CG44085	0.761246	0.0234623	0.542028
FBtr0079262	FBgn0051638	85.047	86.3134	96.7766	89.5691	95.108	70.7267	86.0979	83.6933	77.9613	63.4648	CG31638	-0.257852	0.0234824	0.542028
FBtr0075029	FBgn0016797	43.0783	42.8465	37.6986	42.688	41.0988	37.7877	39.5994	31.5072	39.68	32.4483	fz2	-0.196134	0.0234871	0.542028
FBtr0334275	FBgn0264785	35.6928	31.7349	26.1596	34.3789	33.5524	38.6099	37.4692	36.7017	37.2799	35.529	Hph	0.200847	0.0234883	0.542028
FBtr0333114	FBgn0017429	8.14673	7.14647	4.24158	7.78639	8.02121	9.54645	16.5997	8.44389	9.69345	9.83781	CG5989	0.62682	0.0234939	0.542028
FBtr0339273	FBgn0026086	1.54646	1.26496	1.38636	1.10619	1.09644	1.18839	1.23147	1.23923	1.14764	1.23252	Adar	-0.377189	0.0235029	0.542028
FBtr0329941	FBgn0046704	79.8097	72.5971	64.6385	81.1767	73.7794	78.7738	85.5318	79.5618	83.1554	84.5295	Liprin_alpha	0.14779	0.0236378	0.544512
FBtr0332609	FBgn0264449	19.1229	11.3859	21.5616	17.3708	26.9483	5.64316	18.1588	9.04163	12.6755	10.4793	CG43867	-0.832871	0.0236574	0.544512
FBtr0346064	FBgn0267081	100	100	100	100	100	100	100	100	100	100	CR45525	0.00809431	0.0236799	0.544512
FBtr0083593	FBgn0038602	100	100	100	100	100	100	100	100	100	100	CG7126	-0.00529074	0.0237063	0.544512
FBtr0087449	FBgn0033973	100	100	100	100	100	100	100	100	100	100	HPS1	0.00739539	0.0237207	0.544512
FBtr0346612	FBgn0000241	53.9495	63.916	56.131	68.7515	54.9676	69.2592	74.2291	72.8503	62.7367	66.3094	bw	0.208223	0.0237375	0.544512
FBtr0308617	FBgn0000536	50.2657	52.5735	45.6136	50.7695	56.1979	56.7231	56.512	51.3466	62.3116	63.1522	eas	0.184213	0.0237378	0.544512
FBtr0335148	FBgn0032881	3.92349	3.75841	3.54014	3.22851	3.45404	9.26376	3.82687	7.92893	3.9927	8.67588	CG9319	0.674439	0.0237462	0.544512
FBtr0329943	FBgn0046704	3.72342	9.75695	11.8887	9.06168	14.524	3.22513	3.07735	6.02497	6.71694	3.4708	Liprin_alpha	-1.05013	0.0237542	0.544512
FBtr0339587	FBgn0265372	100	100	100	100	100	100	100	100	100	100	CR44313	0.00550042	0.023792	0.54475
FBtr0303993	FBgn0035237	1.09677	1.91101	0.348737	0.368132	0.321989	2.22057	3.10692	3.6318	1.362	1.41246	CG13917	1.01615	0.0238279	0.54475
FBtr0077037	FBgn0052406	100	100	100	100	100	100	100	100	100	100	PVRAP	-0.0121546	0.02385	0.54475
FBtr0113067	FBgn0033639	37.7073	42.1414	41.2547	41.2924	40.1486	43.9902	33.7009	29.8831	31.461	33.8208	CG9003	-0.237062	0.0238573	0.54475
FBtr0077485	FBgn0051961	5.44383	7.97979	5.17833	5.33384	7.60311	4.89416	4.964	4.51572	2.90322	5.06777	TBCC	-0.510133	0.0238586	0.54475
FBtr0071826	FBgn0053200	48.1976	37.6861	34.9846	43.5113	32.1163	40.2357	30.9771	26.7138	19.9576	13.1726	VepD	-0.650075	0.0238632	0.54475
FBtr0333595	FBgn0016031	1.28996	1.19454	1.18566	1.23508	1.24525	3.22178	2.86802	1.35445	1.42468	1.4325	lama	0.855856	0.0238763	0.54475
FBtr0306941	FBgn0263077	3.45271	1.93738	3.28748	2.88225	1.69153	0.406179	0.961916	3.52865	0.123759	0.11542	CG43340	-0.993763	0.0238973	0.544757
FBtr0332350	FBgn0053196	5.4479	6.4227	6.16116	5.81471	7.3584	8.68046	8.13689	8.00428	7.24609	8.18254	dpy	0.264831	0.0239085	0.544757
FBtr0331808	FBgn0035625	0.900029	1.52448	3.70519	1.54368	0.675299	0.717391	0.76905	0.718298	0.778162	0.84697	Blimp_1	-0.752523	0.0239516	0.545074
FBtr0336665	FBgn0033081	96.519	96.1781	96.2827	96.6028	96.2735	96.3228	96.2441	95.9839	95.4699	96.2012	geminin	-0.0154363	0.0239811	0.545074
FBtr0073321	FBgn0262733	5.20436	6.43398	3.93265	7.17008	8.31359	3.5517	3.37963	3.42466	3.7991	3.75047	Src64B	-0.579557	0.0239822	0.545074
FBtr0086981	FBgn0034194	45.7337	23.9703	26.0066	36.2763	33.3374	12.8862	13.4632	38.8454	10.6674	21.7145	CG15611	-0.847834	0.0239887	0.545074
FBtr0074680	FBgn0086778	2.91344	4.11816	7.02013	8.34738	8.42735	6.70183	14.114	9.13531	14.0927	9.22203	nAChRalpha7	0.843066	0.0240327	0.545074
FBtr0305980	FBgn0250786	55.7224	63.6597	61.4817	54.5841	48.6404	70.6975	66.1052	66.2741	58.4438	65.5799	Chd1	0.209432	0.0240339	0.545074
FBtr0089353	FBgn0283521	0.500172	0.881695	0.763614	0.476971	0.519407	0.406925	0.289266	0.746515	0.502312	0.631224	lola	-0.806507	0.0240342	0.545074
FBtr0087814	FBgn0025692	25	21.575	25	22.6603	22.3389	23.5045	19.98	15.4967	21.5123	17.9469	Lfg	-0.263576	0.0241138	0.545984
FBtr0340148	FBgn0029976	98.9097	98.943	98.9679	98.8785	99.0397	98.9967	99.0381	99.0445	98.9252	98.9104	snz	0.00820845	0.0241332	0.545984
FBtr0307282	FBgn0030027	97.8842	97.6482	93.0881	97.375	91.7432	90.6992	80.4185	71.4859	97.1329	68.7391	CG1632	-0.24065	0.0241381	0.545984
FBtr0112753	FBgn0085478	22.9489	27.3721	36.833	2.75538	14.5806	18.3095	1.8262	4.78882	1.7098	1.7712	CG34449	-2.26333	0.0241611	0.545984
FBtr0087534	FBgn0033913	41.3201	42.905	43.4063	47.6707	54.1204	59.4773	57.3648	46.4792	52.2628	54.928	CG8468	0.23802	0.0241712	0.545984
FBtr0082458	FBgn0037918	64.9054	48.1169	56.7751	59.169	61.2968	74.8807	75.4016	63.3537	63.3464	63.4065	CG6791	0.234067	0.0241752	0.545984
FBtr0339707	FBgn0261625	4.57742	5.65704	1.72058	6.46623	1.82146	11.9771	9.58843	4.45405	9.17296	6.49716	GLS	1.04419	0.0241863	0.545984
FBtr0080786	FBgn0028901	100	100	100	100	100	100	100	100	100	100	CG18109	0.0054064	0.0242139	0.546038
FBtr0073046	FBgn0035424	53.9884	56.8596	51.4732	50.3729	69.0757	47.6101	40.3999	54.2746	42.1598	45.6758	CG11505	-0.28025	0.0242207	0.546038
FBtr0335013	FBgn0039560	1.45345	7.76584	6.68783	9.03632	1.57958	7.94829	12.2187	7.7165	18.8633	12.2148	BOD1	1.35166	0.0242613	0.546056
FBtr0343188	FBgn0021979	88.1407	87.1113	87.2719	85.5372	86.0883	79.5623	85.2072	80.5593	86.9251	83.9136	l(2)k09913	-0.0599344	0.024272	0.546056
FBtr0290323	FBgn0002931	27.9695	30.1266	24.4949	29.1518	36.071	22.7758	20.1493	30.3741	22.2445	18.6532	net	-0.381591	0.0242938	0.546056
FBtr0347485	FBgn0032456	0.4673	0.472233	0.460024	0.476441	0.460934	0.427989	0.417035	0.446238	0.456931	0.448902	MRP	-0.498301	0.0243149	0.546056
FBtr0306554	FBgn0262948	100	100	100	100	100	100	100	100	100	100	CG43267	-0.0072795	0.024316	0.546056
FBtr0079698	FBgn0032050	93.6582	93.2519	95.2409	94.5014	92.6511	93.4217	93.5852	89.8333	88.6827	89.3955	CG13096	-0.0446524	0.0243175	0.546056
FBtr0302510	FBgn0036728	0.334768	0.311083	0.369209	0.326324	0.322549	0.340538	0.383329	0.390519	0.34376	0.334564	UQCR_Q	0.500805	0.0243689	0.546343
FBtr0310044	FBgn0021872	94.7464	95.183	95.6219	97.7221	95.9428	92.5014	93.408	93.6822	93.8427	96.0222	Xbp1	-0.0299846	0.0243722	0.546343
FBtr0331932	FBgn0002593	4.62189	3.34208	4.07664	3.2971	4.07934	4.46218	5.51678	5.00291	6.4105	5.38656	RpLP1	0.425512	0.0243783	0.546343
FBtr0082510	FBgn0260742	29.8591	26.0255	27.0306	31.4888	29.7001	26.7524	26.479	23.7118	23.8721	23.9262	CG12213	-0.209887	0.0244219	0.546961
FBtr0085132	FBgn0039487	3.17163	2.94599	3.10217	2.64596	3.21776	3.05703	3.05148	2.74431	3.0292	2.80804	gb	-0.269079	0.024452	0.547137
FBtr0091743	FBgn0053745	100	100	100	100	100	100	100	100	100	100	snmRNA:430:CR33745	0.00691422	0.0244776	0.547137
FBtr0080969	FBgn0032633	8.23523	6.0404	3.29205	2.19407	2.15863	1.94959	1.97297	2.06497	2.13011	2.13051	Lrch	-0.820586	0.0245552	0.547137
FBtr0110925	FBgn0005640	1.66988	4.92678	10.2603	1.60545	7.21807	1.68536	1.63016	1.69566	1.56782	1.52881	Eip63E	-1.24653	0.0245578	0.547137
FBtr0085901	FBgn0051619	1.17494	1.12269	1.24573	1.08435	1.09947	1.20334	1.15202	1.211	1.17024	1.25182	nolo	0.553139	0.0245768	0.547137
FBtr0082596	FBgn0038042	100	100	100	100	100	100	100	100	100	100	Scgbeta	0.0118255	0.0245794	0.547137
FBtr0086597	FBgn0034413	100	100	100	100	100	100	100	100	100	100	CG15115	-0.00847454	0.0245847	0.547137
FBtr0340675	FBgn0265726	1.54528	1.48064	1.44985	1.55118	1.50967	1.49759	1.46571	1.41641	1.41747	1.49534	Nna1	0.397915	0.0245884	0.547137
FBtr0307311	FBgn0263110	1.04067	0.827681	0.943076	0.830703	0.787637	0.861084	0.839394	0.810486	0.859505	0.827741	CG43367	-0.689062	0.0245934	0.547137
FBtr0113310	FBgn0039770	27.3765	23.1595	34.336	71.661	44.4095	23.6614	4.3386	16.5698	7.1936	33.7533	CG15537	-1.45974	0.0246002	0.547137
FBtr0071324	FBgn0040235	100	100	100	100	100	100	100	100	100	100	c12.1	-0.00984372	0.0246214	0.547137
FBtr0333213	FBgn0027339	0.886309	0.669631	0.806195	0.598792	1.16013	0.514024	3.56837	0.64726	4.23591	2.89625	jim	1.2207	0.0246249	0.547137
FBtr0077101	FBgn0260936	27.8614	27.6621	29.8411	31.8513	31.6505	30.9422	34.4678	45.0816	38.905	33.9381	scny	0.274519	0.0246627	0.547137
FBtr0085009	FBgn0263118	34.9503	40.725	32.4872	24.8934	34.1048	32.825	48.8366	41.9189	48.7064	48.4829	tx	0.39511	0.0246634	0.547137
FBtr0070293	FBgn0025382	4.91207	4.7602	4.17415	4.59823	4.30367	5.90772	4.95025	5.49602	6.56254	5.6638	Rab27	0.304214	0.0246702	0.547137
FBtr0080852	FBgn0028375	100	100	100	100	100	100	100	100	100	100	heix	0.00848202	0.0246939	0.547307
FBtr0339470	FBgn0265348	100	100	100	100	100	100	100	100	100	100	CR44302	0.00898855	0.0247956	0.548877
FBtr0347477	FBgn0267918	100	100	100	100	100	100	100	100	100	100	CR46199	-0.00619222	0.0248104	0.548877
FBtr0452147	FBgn0030613	32.7427	45.253	50.4566	33.0105	32.4679	17.7917	19.9746	24.6422	31.3006	38.1137	Rab3_GEF	-0.579972	0.024813	0.548877
FBtr0345392	FBgn0034021	96.0618	94.2253	92.9978	95.8182	94.2517	94.7646	91.9915	93.55	87.3969	90.4851	CG8180	-0.0479816	0.0248546	0.549143
FBtr0113419	FBgn0052062	1.79551	1.18692	1.37723	2.75215	1.0907	2.66397	2.31813	2.28242	1.73974	3.70732	Rbfox1	0.641258	0.0248572	0.549143
FBtr0332791	FBgn0024187	19.6482	15.6436	18.3063	24.976	41.2185	11.178	10.2714	18.4435	14.8928	12.9464	syd	-0.735113	0.0249122	0.550002
FBtr0299943	FBgn0259682	12.2218	16.2741	17.3916	25.4206	12.4478	7.46796	5.55959	8.93555	13.5421	12.9437	Jabba	-0.772594	0.0249701	0.550396
FBtr0302734	FBgn0261563	4.07539	4.73866	4.1371	3.88387	3.87654	3.35413	3.12256	3.2636	3.39691	3.09885	wb	-0.413276	0.024977	0.550396
FBtr0089707	FBgn0043070	0.616384	1.16465	1.91674	0.977451	1.29241	1.41514	2.36381	3.29988	1.94699	6.10189	MESK2	0.928558	0.0249813	0.550396
FBtr0347016	FBgn0267585	52.1292	51.6659	46.1148	46.2535	52.1292	44.2674	44.5038	45.9982	47.4271	46.4373	CR45923	-0.125792	0.0249945	0.550396
FBtr0077032	FBgn0052407	4.715	3.20466	3.6634	3.5816	5.49435	4.81814	7.56399	5.17816	9.19029	5.7242	CG32407	0.584045	0.0250116	0.550415
FBtr0113092	FBgn0034300	1.19574	0.986646	1.06641	1.1356	1.11095	4.15074	3.77893	0.993977	1.20209	2.82608	CG5098	0.906169	0.0250554	0.550511
FBtr0330213	FBgn0010263	10.1558	18.9857	17.7669	18.6613	18.6663	13.6162	12.3875	8.16655	6.41802	10.7063	Rbp9	-0.639386	0.0250558	0.550511
FBtr0082982	FBgn0051313	31.8826	30.5251	32.298	29.5124	31.6185	34.2691	32.2304	37.2175	37.8079	32.9729	CG31313	0.161422	0.0250643	0.550511
FBtr0333632	FBgn0264606	37.8467	36.6418	36.4034	36.1399	32.2009	24.515	34.0995	35.1099	31.066	26.9706	Fife	-0.252413	0.0251125	0.551216
FBtr0100129	FBgn0034417	36.7551	38.6317	49.6192	32.4578	45.3965	12.3701	34.6854	30.6668	9.09364	37.3392	CG15117	-0.878911	0.0251397	0.551376
FBtr0346842	FBgn0267471	100	100	100	100	100	100	100	100	100	100	CR45821	-0.00870071	0.0251551	0.551376
FBtr0089704	FBgn0043070	39.5441	41.7522	39.1671	38.3659	44.3753	46.9503	41.088	49.6075	45.5522	43.9611	MESK2	0.15642	0.0251732	0.551376
FBtr0273206	FBgn0010415	9.19696	15.0745	10.0047	20.5409	11.943	5.17051	8.13403	9.94356	7.26024	11.258	Sdc	-0.618405	0.0251904	0.551376
FBtr0339644	FBgn0037989	1.22954	1.02209	1.10974	1.07585	1.00865	0.785682	0.778349	0.87047	0.83061	0.900333	ATP8B	-0.588369	0.0252006	0.551376
FBtr0332939	FBgn0027066	29.0159	27.4512	17.634	26.2824	26.9329	25.5199	41.8106	32.5849	39.325	38.0668	Eb1	0.450623	0.0252853	0.552874
FBtr0308233	FBgn0004169	1.24996	0.948987	1.00569	0.985795	0.937005	0.93119	0.909831	1.00594	1.09206	1.01079	up	-0.620085	0.025323	0.553148
FBtr0345378	FBgn0085428	21.4974	23.1463	17.3415	14.1333	19.6701	26.3796	22.2271	31.908	20.5423	26.3384	Nox	0.423683	0.0253439	0.553148
FBtr0089509	FBgn0002921	0.0195679	0.0185805	0.0206359	0.018629	0.0189236	0.0197277	0.0203949	0.0207065	0.0203878	0.0209304	Atpalpha	-0.515189	0.0253464	0.553148
FBtr0346995	FBgn0267580	100	100	100	100	100	100	100	100	100	100	CR45920	-0.00885332	0.0253852	0.553431
FBtr0333663	FBgn0011666	0.927751	0.713262	0.794467	2.81273	2.17093	0.522974	0.641766	0.645803	0.637544	0.643048	msi	-1.01597	0.0254258	0.553431
FBtr0345603	FBgn0015321	81.9487	80.0991	86.8817	77.0174	78.555	77.2566	80.6105	63.3149	73.2425	70.127	Ubc4	-0.155532	0.025432	0.553431
FBtr0332593	FBgn0034570	1.1288	1.01355	1.10896	0.999905	1.02533	6.70815	6.47778	0.989244	11.9034	1.02571	CG10543	1.73953	0.0254342	0.553431
FBtr0087173	FBgn0262511	4.40165	7.25312	7.07885	5.97115	6.07408	5.02351	4.46842	4.96479	3.0727	4.57039	Vha44	-0.452386	0.0254657	0.553431
FBtr0334143	FBgn0264750	97.3004	97.0381	95.2977	96.6025	93.4185	94.2575	92.1278	93.528	91.9878	95.7534	CG44008	-0.0421399	0.0254757	0.553431
FBtr0331623	FBgn0051739	60.3646	34.6805	30.8475	51.0063	57.2533	3.45638	3.53327	35.9724	48.6831	22.1047	AspRS_m	-1.72159	0.0255367	0.553431
FBtr0336910	FBgn0265096	100	100	100	100	100	100	100	100	100	100	CR44201	-0.00889839	0.025545	0.553431
FBtr0072865	FBgn0002183	27.7233	57.5131	44.3153	51.7409	29.6928	52.7974	63.0769	55.7922	50.0256	75.8989	dre4	0.543985	0.0255668	0.553431
FBtr0308845	FBgn0019660	15.4484	8.90472	9.63948	10.2004	9.77613	7.64818	7.02469	7.81739	8.75197	8.20244	roX2	-0.420493	0.0255713	0.553431
FBtr0073118	FBgn0026189	65.8554	57.4594	53.6416	64.0485	63.6628	54.8428	53.2128	55.1003	39.0609	54.1993	prominin_like	-0.260733	0.0255944	0.553431
FBtr0100477	FBgn0014163	42.1775	41.5217	48.0257	49.8908	51.7889	41.5075	44.5546	39.1807	39.2922	36.2729	fax	-0.215013	0.0256384	0.553431
FBtr0081324	FBgn0032817	100	100	100	100	100	100	100	100	100	100	CG10631	-0.00917794	0.0256437	0.553431
FBtr0070251	FBgn0040363	100	100	100	100	100	100	100	100	100	100	CG11384	-0.0101189	0.0256616	0.553431
FBtr0333528	FBgn0264598	12.8044	2.70955	0.369056	0.504826	10.9345	16.7984	10.3548	13.7092	6.1369	15.6712	PsGEF	1.89038	0.0256628	0.553431
FBtr0082994	FBgn0038266	100	100	100	100	100	100	100	100	100	100	CG3610	-0.00794786	0.0256728	0.553431
FBtr0083889	FBgn0038799	6.86607	9.90213	4.62278	3.45417	3.17319	3.04048	3.00336	2.96793	3.37041	3.67532	MFS9	-0.73237	0.0256752	0.553431
FBtr0091629	FBgn0086660	100	100	100	100	100	100	100	100	100	100	snoRNA:Psi28S_1837a	-0.0060886	0.025684	0.553431
FBtr0074838	FBgn0036967	25.6625	22.1336	29.937	26.1893	26.0687	17.5439	23.3221	20.5444	10.3127	22.0819	SCCRO4	-0.505251	0.0256956	0.553431
FBtr0082769	FBgn0038143	13.2647	10.9	3.54448	11.1605	13.1667	4.03527	4.12455	4.52408	4.43727	4.24376	CG9813	-0.976484	0.0256973	0.553431
FBtr0344072	FBgn0027358	95.6116	95.0489	95.5427	94.9712	95.1306	93.6383	94.386	93.6536	94.4627	94.1302	Tim9b	-0.0185495	0.0256999	0.553431
FBtr0078041	FBgn0031281	92.4369	92.2093	92.5934	92.0795	91.974	78.6555	93.0486	7.71327	92.8955	6.84631	Saf6	-1.52164	0.0257279	0.553685
FBtr0086432	FBgn0053440	100	100	100	100	100	100	100	100	100	100	5SrRNA:CR33440	0.00491817	0.0257787	0.55398
FBtr0273320	FBgn0036665	76.0062	68.7339	78.6983	57.7134	74.6452	65.7961	56.1106	50.9389	46.5085	67.4121	CG13024	-0.314629	0.0258033	0.55398
FBtr0305995	FBgn0020379	9.94967	2.61639	16.0406	2.71202	9.20464	19.7135	22.3054	10.6864	25.3784	11.076	Rfx	1.21387	0.0258055	0.55398
FBtr0078519	FBgn0037179	100	100	100	100	100	100	100	100	100	100	CG14453	-0.00758432	0.0258065	0.55398
FBtr0086395	FBgn0053403	100	100	100	100	100	100	100	100	100	100	5SrRNA:CR33403	0.00900315	0.0258625	0.554832
FBtr0072355	FBgn0035006	100	100	100	100	100	100	100	100	100	100	CG4563	-0.00575336	0.0258842	0.554949
FBtr0302707	FBgn0261554	18.6279	23.5372	20.4023	26.235	25.7502	21.7779	20.1096	13.6624	12.2986	17.4082	CG42672	-0.443665	0.0259116	0.555188
FBtr0344370	FBgn0266410	0.532487	0.467997	0.571182	0.446897	0.415931	0.419658	0.491846	0.442668	1.12889	0.457821	CG45050	0.725794	0.025976	0.555872
FBtr0088760	FBgn0033292	50	50	47.9846	50	52.1531	42.6439	46.2	47.9157	45.106	47.8813	Cyp4ad1	-0.116023	0.0259761	0.555872
FBtr0082459	FBgn0037918	35.0946	51.8831	43.2249	40.831	38.7032	25.1193	24.5984	36.6463	36.6536	36.5935	CG6791	-0.396678	0.0260401	0.556055
FBtr0340575	FBgn0032666	0.31244	0.323452	0.34342	0.298372	0.33049	0.305192	0.338897	0.346987	1.25874	0.359615	CG5758	0.536941	0.0260487	0.556055
FBtr0345013	FBgn0053234	66.544	74.454	64.8011	74.1767	66.1364	72.6784	74.7894	75.5629	72.6492	77.6083	CG33234	0.116204	0.0261135	0.556055
FBtr0306099	FBgn0037906	24.503	34.9188	25.701	25.0625	34.1803	40.6285	36.772	37.3376	30.983	32.0873	PGRP_LB	0.324658	0.0261141	0.556055
FBtr0334086	FBgn0040805	3.90671	4.15991	4.63338	4.29895	4.43734	3.97788	4.5211	4.82684	5.18135	5.15716	CG12355	0.291501	0.026115	0.556055
FBtr0075866	FBgn0036351	100	100	100	100	100	100	100	100	100	100	CG14107	-0.00594067	0.026126	0.556055
FBtr0309788	FBgn0263489	100	100	100	100	100	100	100	100	100	100	CR43604	-0.00931937	0.0261362	0.556055
FBtr0114030	FBgn0262123	54.1284	50	53.8852	46.2642	55.9471	62.8322	53.8	57.4196	67.5851	57.5191	l(2)41Ab	0.194204	0.0261362	0.556055
FBtr0336646	FBgn0265045	19.2951	9.98539	13.4451	41.9752	20.746	8.8845	7.56831	6.18658	0.485762	12.5829	Strn_Mlck	-1.66562	0.0261367	0.556055
FBtr0310369	FBgn0025469	4.21985	4.36843	4.76122	4.94108	4.60479	4.93669	4.2244	6.75672	5.40059	4.96044	slv	0.338795	0.0261476	0.556055
FBtr0087574	FBgn0261276	6.86525	3.93987	5.5688	5.37879	8.85563	3.70191	5.50703	5.11685	5.03478	3.05347	Opa1	-0.559309	0.0261829	0.55619
FBtr0331956	FBgn0033292	50	50	52.0154	50	47.8469	57.3561	53.8	52.0843	54.894	52.1187	Cyp4ad1	0.105261	0.0261865	0.55619
FBtr0084152	FBgn0038915	100	100	100	100	100	100	100	100	100	100	CG17819	0.00757386	0.0262693	0.556742
FBtr0339151	FBgn0085314	100	100	100	100	100	100	100	100	100	100	CR34285	0.00551698	0.0262723	0.556742
FBtr0085995	FBgn0033075	29.3588	5.37692	23.5021	25.0116	12.8246	37.8179	21.9994	43.3884	38.9293	35.3102	Pld	0.999347	0.0262807	0.556742
FBtr0072257	FBgn0034985	92.09	91.8685	94.5216	94.701	91.1008	91.5904	89.6629	90.8161	83.3711	89.4362	CG3328	-0.0666987	0.0262908	0.556742
FBtr0073029	FBgn0024194	100	100	100	100	100	100	100	100	100	100	rasp	0.00625983	0.0263182	0.556742
FBtr0082883	FBgn0266464	76.4925	83.9854	78.8965	70.7347	86.624	68.2278	72.059	69.1695	67.0207	73.6372	Nsf2	-0.180665	0.0263244	0.556742
FBtr0070138	FBgn0027343	87.1698	88.7625	88.5537	88.0678	86.41	85.2161	84.842	78.1497	87.5329	85.2614	fz3	-0.0605529	0.0263267	0.556742
FBtr0112477	FBgn0085310	100	100	100	100	100	100	100	100	100	100	CG34281	0.00725368	0.0263681	0.556887
FBtr0346919	FBgn0267531	100	100	100	100	100	100	100	100	100	100	CR45871	0.00876748	0.0263823	0.556887
FBtr0303687	FBgn0285944	0.446631	0.352361	0.330978	0.214999	0.621768	0.679828	0.301431	0.383063	0.483454	0.399745	para	0.679048	0.0263938	0.556887
FBtr0344059	FBgn0266328	100	100	100	100	100	100	100	100	100	100	CR44993	-0.00931033	0.0264001	0.556887
FBtr0334597	FBgn0037998	22.572	20.0357	23.6368	23.0948	19.6536	26.2182	34.7935	23.6166	28.2002	25.6916	Cog1	0.296493	0.0264194	0.556887
FBtr0075948	FBgn0036309	85.7944	87.8964	87.2734	89.3219	89.1287	90.5913	89.5583	89.9229	88.9429	89.3955	Hip1	0.0300786	0.026447	0.556887
FBtr0304649	FBgn0262366	77.8737	74.448	77.8957	81.1959	75.6044	84.5834	84.0828	82.2655	83.0695	77.324	CG43064	0.0919206	0.0264477	0.556887
FBtr0086164	FBgn0033115	78.7211	77.4317	75.6276	75.1429	71.6674	83.4847	79.5187	82.0451	79.2574	76.7415	Spn42De	0.0867199	0.0265162	0.557984
FBtr0075358	FBgn0017572	59.366	55.3733	47.9801	60.2691	54.3308	68.6445	60.2013	58.098	60.202	64.6187	Mo25	0.173684	0.0265449	0.558244
FBtr0077158	FBgn0052421	100	100	100	100	100	100	100	100	100	100	tRNA:Val_TAC_1_2	-0.0079458	0.0265747	0.558527
FBtr0333846	FBgn0036875	5.91751	4.92793	5.11922	5.48832	4.82006	13.9076	6.60538	7.88416	5.93733	6.85871	CG9449	0.539252	0.0265975	0.558634
FBtr0081327	FBgn0032840	100	100	100	100	100	100	100	100	100	100	sNPF	-0.00882392	0.0266126	0.558634
FBtr0302153	FBgn0261260	3.12105	0.511958	24.3024	5.12895	12.7251	0.435746	0.844325	0.430055	0.498317	0.524872	mgl	-2.44203	0.0266767	0.559343
FBtr0300629	FBgn0260225	100	100	100	100	100	100	100	100	100	100	CR42499	-0.00842993	0.0266791	0.559343
FBtr0345382	FBgn0052191	4.63725	2.17472	2.22279	2.24364	2.29505	3.99388	4.11741	3.61329	2.45471	3.4454	CG32191	0.529084	0.026718	0.559401
FBtr0300885	FBgn0039936	81.3389	84.7021	85.7753	82.2722	77.9913	73.4582	74.3784	74.317	77.8505	83.4104	Gyf	-0.102911	0.026741	0.559401
FBtr0332091	FBgn0267390	12.6996	14.5781	10.145	14.7271	12.4831	19.0491	18.8613	19.758	13.7227	14.024	dop	0.336485	0.0267423	0.559401
FBtr0078262	FBgn0037030	50	50	50	50	50	50	39.2465	41.3452	40.6459	50	CG3288	-0.183915	0.0267482	0.559401
FBtr0072722	FBgn0035213	6.06116	5.75821	5.86545	4.7879	5.16089	11.6198	5.82564	6.43583	7.63854	7.20487	CG2199	0.483657	0.0267638	0.559401
FBtr0089083	FBgn0025936	39.6961	15.3441	2.2623	2.17094	1.88544	19.0127	12.1404	29.1816	28.6792	27.2103	Eph	1.772	0.0268209	0.560252
FBtr0302031	FBgn0032660	52.1531	48.2276	55.6049	53.7465	50	58.8731	55.4962	55.7718	54.894	55.8596	elfless	0.109227	0.0268551	0.560623
FBtr0332461	FBgn0003174	53.3406	56.4019	50.3982	54.3571	66.1964	63.3899	66.9506	58.7268	65.197	60.7528	pwn	0.175849	0.0269213	0.561292
FBtr0074745	FBgn0031049	2.09932	2.35358	1.94657	2.09756	2.32331	2.36636	2.84075	3.15124	3.08585	2.83411	Sec61gamma	0.343662	0.0269778	0.561292
FBtr0300084	FBgn0259745	2.61742	2.54249	5.20562	2.58612	2.35666	4.36666	4.83342	3.96121	3.60656	3.93811	wech	0.495204	0.0270228	0.561292
FBtr0089489	FBgn0264855	50.0373	49.5454	51.6008	48.5448	48.8769	55.0169	50.3177	53.3916	54.6068	51.2554	AP_2alpha	0.095285	0.0270361	0.561292
FBtr0089449	FBgn0052000	2.81763	4.32447	5.84293	8.32915	9.3194	8.77451	10.3464	10.6406	9.71545	9.50052	CG32000	0.742987	0.0270489	0.561292
FBtr0304826	FBgn0262483	37.6292	31.0666	37.8758	43.4361	41.0787	30.8129	37.1582	23.6395	22.0531	34.5861	Rbp	-0.394732	0.0270595	0.561292
FBtr0072638	FBgn0035187	100	100	100	100	100	100	100	100	100	100	Trh	0.00833316	0.0270631	0.561292
FBtr0344708	FBgn0031883	4.57102	4.10026	7.55636	10.0032	5.17789	7.44595	8.72894	7.61571	10.7922	10.2018	Caper	0.608458	0.0270633	0.561292
FBtr0073544	FBgn0030309	1.05486	1.01121	1.06366	0.971062	1.04403	0.929144	1.07021	1.03195	1.18323	1.10061	CG1572	0.47943	0.0270673	0.561292
FBtr0089415	FBgn0038535	0.86687	0.81104	2.90942	2.39772	2.10549	0.765146	0.766005	0.857806	0.885512	0.760075	alt	-0.924106	0.0270786	0.561292
FBtr0289974	FBgn0038531	100	100	100	100	100	100	100	100	100	100	CG14325	0.00697452	0.0270788	0.561292
FBtr0078188	FBgn0011205	2.09667	2.1733	2.17363	1.9009	1.0488	2.01979	3.39147	4.33176	2.63603	3.33759	fbl	0.620688	0.0270845	0.561292
FBtr0333809	FBgn0004856	18.5449	22.219	21.9577	20.5152	23.7007	28.6002	22.6655	28.9275	23.9332	24.3561	Bx42	0.254082	0.0271172	0.56163
FBtr0331992	FBgn0001084	90.9821	91.1371	90.9792	91.5779	90.52	88.6576	89.0889	89.9229	79.0533	89.3955	fy	-0.0692776	0.0271481	0.561927
FBtr0085800	FBgn0039858	23.9609	30.9258	34.3401	32.7587	31.5731	19.9531	29.3045	26.5591	20.3847	22.3073	CycG	-0.349707	0.027171	0.562039
FBtr0345010	FBgn0050157	57.6271	56.4175	55.6049	58.4113	57.6271	58.8731	61.1877	58.9407	65.1325	60.4899	CG30157	0.099113	0.0271864	0.562039
FBtr0310479	FBgn0263765	100	100	100	100	100	100	100	100	100	100	CR43682	-0.00664689	0.0272346	0.562695
FBtr0077484	FBgn0051961	94.5562	92.0202	94.8217	94.6662	92.3969	95.1058	95.036	95.4843	97.0968	94.9322	TBCC	0.0279775	0.0273115	0.563942
FBtr0304043	FBgn0039396	100	100	100	100	100	100	100	100	100	100	CCAP_R	0.00780639	0.0273672	0.56475
FBtr0305954	FBgn0037387	4.12151	2.87982	3.33332	2.54973	2.47256	2.57368	3.56765	4.48603	4.09895	4.41598	CG1213	0.441281	0.0273963	0.56501
FBtr0079620	FBgn0032010	0.329007	0.325434	0.44993	0.352736	0.388482	0.336223	0.285916	0.289157	0.334439	0.264048	CG8086	0.539518	0.0274292	0.565346
FBtr0303221	FBgn0032382	81.4134	93.0852	80.2598	86.9105	86.677	91.3913	92.7581	91.0477	92.3992	87.9203	Mal_B2	0.0921288	0.0274811	0.566074
FBtr0345037	FBgn0036150	8.05161	6.44934	6.24026	6.62431	5.69818	6.03365	5.23248	5.60879	5.1327	4.51347	Ir68a	-0.310208	0.0275126	0.566381
FBtr0329972	FBgn0032694	9.68865	8.29555	6.9623	15.3479	1.05302	23.2188	12.2551	13.5423	14.6223	19.8075	MESR3	1.2232	0.0275619	0.567053
FBtr0346435	FBgn0267248	100	100	100	100	100	100	100	100	100	100	CR45688	-0.00891955	0.0276063	0.567626
FBtr0075041	FBgn0036838	100	100	100	100	100	100	100	100	100	100	CG3808	-0.00996621	0.0276287	0.567744
FBtr0070959	FBgn0029895	72.3571	67.9503	61.2525	64.339	73.319	73.9814	75.8532	73.2459	86.1131	72.6537	CG14441	0.168653	0.0277031	0.568181
FBtr0113259	FBgn0250820	1.62106	1.25084	1.48048	1.19415	1.25542	2.0128	1.83086	1.4447	1.45032	1.87793	meigo	0.545091	0.0277216	0.568181
FBtr0088396	FBgn0040773	73.9624	71.1744	71.6967	72.496	70.0259	75.0037	74.1849	73.5666	74.5594	74.4675	COX7C	0.0519544	0.0277394	0.568181
FBtr0072090	FBgn0034901	100	100	100	100	100	100	100	100	100	100	CG11300	0.00771001	0.0277519	0.568181
FBtr0084336	FBgn0046114	96.3064	95.0816	93.412	95.5768	93.409	93.366	94.5859	91.913	90.1551	92.1814	Gclm	-0.0331182	0.0277639	0.568181
FBtr0078592	FBgn0037410	67.1906	93.9604	78.7066	65.075	79.6157	64.3202	72.6478	63.7791	48.551	49.0868	Osi2	-0.365823	0.027771	0.568181
FBtr0071350	FBgn0004856	81.4551	77.781	78.0423	79.4848	76.2993	71.3998	77.3345	71.0725	76.0668	75.6439	Bx42	-0.0715703	0.0277737	0.568181
FBtr0073741	FBgn0025463	100	100	100	100	100	100	100	100	100	100	Bap60	-0.00519046	0.0277941	0.568181
FBtr0343556	FBgn0266101	0.513831	0.471886	0.498543	0.503477	0.496421	0.442434	0.443493	0.447948	0.512472	0.481742	CG44838	0.652324	0.0277998	0.568181
FBtr0072579	FBgn0052480	100	100	100	100	100	100	100	100	100	100	tRNA:Ile_TAT_1_1	-0.00823532	0.0278603	0.568241
FBtr0112803	FBgn0285925	5.52848	6.01975	5.7996	5.54514	5.92844	5.27345	4.66281	4.40478	4.12011	4.77662	Fas1	-0.259177	0.0278927	0.568241
FBtr0336961	FBgn0031633	19.4078	12.1499	22.8116	13.1322	18.604	21.6797	22.4731	21.3924	20.8398	21.7169	Fnta	0.375081	0.0279042	0.568241
FBtr0084432	FBgn0016119	66.3044	70.7822	61.1858	63.059	66.6987	62.2452	56.496	60.2058	54.5677	64.2411	ATPsynCF6	-0.139229	0.0279248	0.568241
FBtr0078052	FBgn0053127	100	100	100	100	100	100	100	100	100	100	CG33127	-0.00749847	0.0279318	0.568241
FBtr0340127	FBgn0034197	76.4678	72.9327	71.5465	61.238	48.6119	75.436	74.8523	79.4603	80.1528	75.7458	Cda9	0.24169	0.0279408	0.568241
FBtr0433535	FBgn0038349	0.741213	0.790008	0.833715	0.808793	0.751292	0.648132	0.635623	0.640913	0.658066	0.636003	AOX3	-0.520673	0.0279478	0.568241
FBtr0308633	FBgn0263289	3.71299	7.20069	8.58005	7.40365	7.89926	5.96808	5.54802	4.24674	4.94266	4.72263	scrib	-0.474483	0.02795	0.568241
FBtr0301786	FBgn0037643	0.0890715	0.0908376	0.0834396	0.0845503	0.0869459	0.108167	0.101091	0.0950432	0.0896936	0.0889475	skap	0.605963	0.0279612	0.568241
FBtr0112801	FBgn0000542	38.9777	69.8621	65.4449	66.9601	56.5935	34.6215	22.2725	45.6006	28.7223	59.5196	ec	-0.691719	0.0279692	0.568241
FBtr0299898	FBgn0259245	24.2057	23.3571	40.3639	72.5656	37.4494	6.61896	42.1845	6.4594	28.4293	6.03485	DIP_beta	-1.48166	0.0280477	0.568755
FBtr0300889	FBgn0036302	42.2247	43.5647	57.6922	48.372	42.5686	24.8368	35.5041	30.6744	38.3032	48.5473	sowah	-0.405658	0.028055	0.568755
FBtr0084762	FBgn0039266	30.4552	31.9301	39.9434	35.1093	30.83	34.7728	20.6459	18.0346	27.3643	28.7942	CG11791	-0.414246	0.0281129	0.568755
FBtr0073036	FBgn0283724	2.84119	8.76271	2.64484	13.6642	8.96957	2.40842	2.31914	2.36594	2.48969	2.62251	Girdin	-1.14803	0.0281151	0.568755
FBtr0081381	FBgn0032867	100	100	100	100	100	100	100	100	100	100	CG15475	-0.00830106	0.0281357	0.568755
FBtr0343324	FBgn0029930	94.2489	93.9142	94.2191	94.4768	94.2486	93.2129	92.6944	92.0776	94.4293	94.336	CG12541	-0.0181277	0.0281361	0.568755
FBtr0088069	FBgn0001269	64.9092	68.3319	65.7698	62.9577	65.9835	65.2838	64.5107	55.3844	58.4352	57.561	inv	-0.122612	0.0281477	0.568755
FBtr0344140	FBgn0051729	0.704831	0.640775	0.636497	0.676144	0.614196	1.92048	0.717869	3.07531	7.62948	2.02085	CG31729	1.30646	0.0281571	0.568755
FBtr0336751	FBgn0031850	0.404562	0.409085	0.391633	0.448088	0.562768	0.67338	0.58573	0.569862	0.670334	0.579139	Tsp	0.773841	0.0281647	0.568755
FBtr0079339	FBgn0031860	98.027	98.0558	98.1536	98.1928	97.7284	97.355	97.4666	97.6936	97.6753	97.82	CG11236	-0.0113826	0.0281744	0.568755
FBtr0346112	FBgn0037617	22.3132	34.8348	21.567	21.9868	28.7377	19.0913	16.4205	18.8063	18.29	21.7556	nom	-0.396836	0.028187	0.568755
FBtr0333710	FBgn0036833	50	50	50	48.0538	50	47.9386	48.0192	47.9157	43.0015	44.1501	CG3819	-0.109463	0.0281944	0.568755
FBtr0345358	FBgn0259979	96.3231	88.3975	96.2475	96.6398	92.8888	88.0461	91.0658	87.2938	86.2429	85.4296	CG17337	-0.0986446	0.0282344	0.569121
FBtr0086190	FBgn0011892	100	100	100	100	100	100	100	100	100	100	tRNA:Lys_CTT_1_6	0.00745055	0.028246	0.569121
FBtr0073188	FBgn0052264	29.4244	33.9878	35.8393	35.7233	33.2159	32.1323	30.7026	28.1563	27.9461	28.024	CG32264	-0.172775	0.0282685	0.569239
FBtr0080202	FBgn0032354	15.4306	18.8921	20.2205	13.3932	22.7649	9.0234	12.0706	18.2494	11.19	11.9648	CG4788	-0.523639	0.0282897	0.56933
FBtr0345560	FBgn0266834	100	100	100	100	100	100	100	100	100	100	CR45296	-0.00747613	0.0284156	0.57121
FBtr0100258	FBgn0010226	1.012	0.974901	0.726781	1.00173	1.84677	2.54719	0.973421	1.32227	1.40343	1.16347	GstS1	0.643225	0.0284281	0.57121
FBtr0330389	FBgn0002941	100	100	100	100	100	100	100	100	100	100	slou	-0.00482652	0.0284333	0.57121
FBtr0300731	FBgn0030051	42.6737	49.008	73.2844	73.0129	71.3556	43.3139	51.199	17.29	31.1862	42.0384	spirit	-0.780504	0.0284651	0.571512
FBtr0344614	FBgn0265097	100	100	100	100	100	100	100	100	100	100	CR44202	-0.00740743	0.0285146	0.572074
FBtr0339761	FBgn0261276	77.1761	78.9795	73.2801	81.3544	75.9955	80.0924	84.4659	80.542	80.6016	84.1802	Opa1	0.0720845	0.0285607	0.572074
FBtr0333348	FBgn0028703	6.40153	6.39292	7.4297	5.95674	3.78691	0.739361	3.32589	5.31591	3.52843	2.80286	Nhe3	-0.981475	0.0285658	0.572074
FBtr0306080	FBgn0034828	100	100	100	100	100	100	100	100	100	100	CG13545	-0.0058974	0.0285913	0.572074
FBtr0077563	FBgn0051954	100	100	100	100	100	100	100	100	100	100	CG31954	-0.0103536	0.0286144	0.572074
FBtr0113541	FBgn0083037	100	100	100	100	100	100	100	100	100	100	snoRNA:Psi18S_525b	-0.00944624	0.0286559	0.572074
FBtr0086640	FBgn0034390	6.66923	7.94744	5.21987	7.56338	6.53198	4.45951	6.67209	4.56276	5.97393	5.09151	CG15093	-0.364848	0.028659	0.572074
FBtr0091820	FBgn0053816	100	100	100	100	100	100	100	100	100	100	His1:CG33816	-0.00768138	0.0286591	0.572074
FBtr0078003	FBgn0031276	100	100	100	100	100	100	100	100	100	100	CG12506	-0.00915187	0.0286889	0.572074
FBtr0333656	FBgn0003301	2.05424	0.763501	1.07832	1.46688	1.71473	1.25578	1.53939	1.01319	1.80769	1.35428	rut	-0.339942	0.0286936	0.572074
FBtr0334688	FBgn0037750	13.4599	20.493	28.7488	11.3591	39.955	10.2611	11.5955	10.0371	12.2745	11.9603	Whamy	-0.866509	0.0286985	0.572074
FBtr0112791	FBgn0000116	1.2277	1.09037	1.36532	1.21043	1.19094	0.909359	1.07735	1.11921	1.10762	1.10984	Argk	-0.522201	0.0287142	0.572074
FBtr0076340	FBgn0027567	51.393	45.9601	67.8038	69.4781	55.4519	35.2472	55.1224	59.0774	3.16354	4.75706	CG8108	-1.60278	0.0287287	0.572074
FBtr0303894	FBgn0085427	5.20591	6.71262	6.21114	4.29236	3.49256	4.90928	2.41386	1.41955	2.1873	2.3949	CG34398	-0.753918	0.0287635	0.572074
FBtr0334591	FBgn0038363	33.1754	28.7894	28.4535	25.3646	23.5322	34.9284	37.9479	34.0283	27.5672	41.0383	Acyp2	0.324989	0.0287854	0.572074
FBtr0336455	FBgn0262975	2.58514	1.65688	1.08361	0.693827	0.95531	1.07076	0.408674	0.742981	0.454148	0.855799	cnc	-0.81608	0.0288035	0.572074
FBtr0078164	FBgn0051973	51.8233	42.7154	44.0581	47.1401	49.1213	44.7021	41.1576	43.884	39.7166	40.8789	Cda5	-0.156092	0.0288364	0.572074
FBtr0331868	FBgn0010333	13.0554	7.40548	14.7829	12.8672	11.8465	14.2267	20.6683	18.2746	25.9989	13.3838	Rac1	0.589799	0.0288508	0.572074
FBtr0083435	FBgn0262871	52.1731	47.0242	50.6974	51.067	43.2047	34.0622	38.7888	53.6524	39.4086	32.4413	lute	-0.310755	0.0288893	0.572074
FBtr0346977	FBgn0267566	100	100	100	100	100	100	100	100	100	100	CR45906	0.00763308	0.0288972	0.572074
FBtr0079531	FBgn0031968	77.1379	74.2889	76.2179	77.2313	68.1197	26.3469	74.4496	65.6553	61.6895	46.2943	CG7231	-0.533847	0.0289055	0.572074
FBtr0273248	FBgn0028703	24.0253	22.464	21.1034	20.8716	22.1961	14.2541	5.62313	18.2524	13.821	19.8941	Nhe3	-0.711006	0.028925	0.572074
FBtr0111247	FBgn0041004	3.66872	3.99704	3.77252	3.73462	3.39963	4.3291	4.36548	4.40238	4.21345	4.0458	CG17715	0.231287	0.028926	0.572074
FBtr0332101	FBgn0000541	7.84505	10.9797	7.11044	5.51074	9.88616	12.5911	11.8145	14.1768	7.42959	13.1712	E(bx)	0.521504	0.0289488	0.572074
FBtr0083147	FBgn0038344	100	100	100	100	100	100	100	100	100	100	obe	0.00757559	0.0289569	0.572074
FBtr0344993	FBgn0040075	3.81432	3.85329	3.48787	3.36036	3.60065	4.35839	4.21403	4.15438	4.75907	4.49231	rept	0.264291	0.0289636	0.572074
FBtr0301234	FBgn0031738	57.8833	46.2909	70.3812	55.3733	64.4302	3.89505	48.6864	23.0331	61.2582	28.6411	CG9171	-1.21551	0.0289913	0.572074
FBtr0342591	FBgn0014019	0.0977072	0.130486	0.279414	0.194838	0.19091	0.293812	0.23229	0.17809	0.22995	0.197513	Rh5	-0.500229	0.0289978	0.572074
FBtr0304389	FBgn0262427	100	100	100	100	100	100	100	100	100	100	mir_1016	-0.00579861	0.0290018	0.572074
FBtr0333159	FBgn0030970	4.7444	5.01618	5.55664	5.67167	5.56235	5.88755	6.549	5.67585	6.51614	5.5371	CG7326	0.278313	0.0290085	0.572074
FBtr0072740	FBgn0041342	0.617814	0.558249	0.541219	0.576808	0.544855	0.612715	0.590329	0.559722	0.733565	0.682366	Pcyt1	0.47596	0.0290498	0.572074
FBtr0113297	FBgn0039492	1.49495	9.40293	1.40701	9.19111	1.27817	1.25849	1.3293	1.8023	1.32668	1.30412	CG6051	-1.39167	0.0290543	0.572074
FBtr0081062	FBgn0032671	91.7212	93.2183	92.9148	92.4525	93.0204	93.3841	93.5511	93.1624	94.0709	93.0899	CG7200	0.0127389	0.0290619	0.572074
FBtr0302992	FBgn0032067	100	100	100	100	100	100	100	100	100	100	LManIV	0.00707456	0.0290913	0.572074
FBtr0078387	FBgn0026371	100	100	100	100	100	100	100	100	100	100	SAK	-0.00821291	0.0290954	0.572074
FBtr0308222	FBgn0267001	1.83073	0.588026	0.574592	6.05501	1.10928	0.546045	0.583254	0.604049	0.5737	0.614653	Ten_a	-1.29097	0.0290992	0.572074
FBtr0345815	FBgn0036761	9.36423	12.9023	13.9977	8.47213	9.72407	13.9499	22.3418	27.2118	20.1797	10.0456	MED19	0.723617	0.0291162	0.572074
FBtr0302355	FBgn0015577	10.0417	6.92141	5.10793	12.8594	7.86536	5.81191	3.16405	5.20275	5.7363	6.46783	alpha_Est9	-0.701956	0.02913	0.572074
FBtr0080931	FBgn0032609	39.4291	34.7261	37.4111	40.2937	33.5117	50	42.9706	38.3598	39.3904	41.0235	CG13280	0.203547	0.029192	0.572962
FBtr0070525	FBgn0262656	38.6611	44.6098	47.8663	50.3645	44.7132	37.1466	37.0895	32.6332	42.6828	19.4914	Myc	-0.451496	0.029252	0.57381
FBtr0299696	FBgn0259209	9.1597	10.9135	9.63982	8.32361	5.53778	5.84259	5.263	4.80405	6.43519	6.84993	Mlp60A	-0.504601	0.0292717	0.573866
FBtr0072268	FBgn0034999	58.9536	43.8479	45.3892	17.1159	34.638	58.7829	72.97	71.9227	72.9592	42.3053	CG3394	0.751453	0.0292894	0.573885
FBtr0336917	FBgn0263967	39.9171	34.382	34.1822	34.3702	36.5898	33.9098	35.2113	30.248	29.8597	32.1699	CR43723	-0.165246	0.0293419	0.574584
FBtr0343758	FBgn0003285	24.9374	10.3959	19.9665	11.2269	9.98178	19.3535	23.3017	19.4861	22.4116	24.8273	rst	0.602924	0.0293886	0.574738
FBtr0342811	FBgn0284408	57.5924	43.1976	55.9142	56.4276	55.4972	50.0653	45.6403	42.6017	49.6349	43.296	trol	-0.225427	0.0293955	0.574738
FBtr0082139	FBgn0037754	6.68171	8.52461	19.3996	8.60313	9.30032	4.5086	4.78213	4.9397	5.61405	9.0508	CG8500	-0.736768	0.029407	0.574738
FBtr0345499	FBgn0260767	37.2339	41.9371	27.0028	38.135	43.7158	38.4168	53.7462	47.7019	56.7592	44.4226	CG42565	0.360555	0.0294172	0.574738
FBtr0071126	FBgn0003656	12.616	14.8846	9.27142	11.0094	12.6888	18.6408	15.7868	13.6186	14.4023	14.2055	sws	0.36276	0.0294964	0.575957
FBtr0074940	FBgn0036888	100	100	100	100	100	100	100	100	100	100	CG9330	0.00671149	0.0295312	0.576024
FBtr0087786	FBgn0010488	0.257854	8.06683	9.82617	4.75616	5.07889	0.260497	0.245141	0.249753	0.257459	0.261772	NAT1	-2.14016	0.0295336	0.576024
FBtr0310334	FBgn0263705	2.45065	2.59387	2.74812	2.32507	2.27988	2.27983	2.57483	2.64058	2.61172	2.38405	Myo10A	-0.274978	0.0295733	0.576083
FBtr0301847	FBgn0085442	69.985	69.2972	67.5301	71.9771	73.1679	63.7381	65.347	64.4273	70.4986	66.6763	NKAIN	-0.0869556	0.0295765	0.576083
FBtr0346596	FBgn0267315	100	100	100	100	100	100	100	100	100	100	lncRNA:TS16	0.00913035	0.0295873	0.576083
FBtr0070478	FBgn0024993	71.3132	88.0038	86.905	73.8833	77.5941	87.5614	88.1292	84.4733	85.9155	84.8473	CG2662	0.120529	0.0296286	0.576558
FBtr0091605	FBgn0065047	100	100	100	100	100	100	100	100	100	100	snoRNA:U3:54Ab	0.0104784	0.0296951	0.577524
FBtr0337093	FBgn0038087	43.0628	34.1115	39.8546	38.6327	33.0005	61.0507	46.3986	57.5855	42.9062	39.843	beat_Va	0.3546	0.0297398	0.578064
FBtr0084174	FBgn0266581	8.04113	6.54099	6.01979	5.97028	7.49953	9.07978	7.72049	9.62407	9.16999	8.84705	pit	0.287057	0.0297893	0.578217
FBtr0343258	FBgn0266028	100	100	100	100	100	100	100	100	100	100	CR44793	0.00841033	0.0298143	0.578217
FBtr0303125	FBgn0261788	17.8466	19.766	18.4196	21.6046	21.0776	24.3694	21.2373	21.9655	23.0278	22.2743	Ank2	0.196693	0.0298351	0.578217
FBtr0073057	FBgn0035432	12.1689	17.0907	13.0567	10.7122	11.9061	19.7481	13.9518	20.6466	33.7688	16.6447	ZnT63C	0.594796	0.0298524	0.578217
FBtr0334860	FBgn0264894	0.637379	0.518378	0.538226	0.503992	0.506421	0.519742	2.65081	2.39879	0.676233	5.12982	CG44085	1.16123	0.029869	0.578217
FBtr0100632	FBgn0003429	0.528541	0.444068	0.481931	0.44147	0.406116	0.429732	0.487613	0.453294	0.474856	0.501198	slo	-0.521799	0.0298992	0.578217
FBtr0304850	FBgn0013733	0.0750615	0.157647	0.0720873	0.480788	0.0638496	0.0644484	0.179402	0.063307	0.0682965	0.203389	shot	-0.411996	0.0299159	0.578217
FBtr0310310	FBgn0030869	5.95338	5.55379	5.22233	1.33966	9.60171	7.94098	13.1904	8.85974	8.37963	10.4423	Socs16D	0.917603	0.0299183	0.578217
FBtr0086259	FBgn0034521	100	100	100	100	100	100	100	100	100	100	Mgat1	0.00795208	0.0299425	0.578217
FBtr0091702	FBgn0064116	38.1473	39.9488	69.9438	68.9311	25.699	79.579	53.8273	65.4765	84.3974	76.4901	CG33713	0.644528	0.0299441	0.578217
FBtr0086107	FBgn0042085	100	100	100	100	100	100	100	100	100	100	Bap170	0.00902446	0.0299968	0.578217
FBtr0334882	FBgn0264893	100	100	100	100	100	100	100	100	100	100	CR44084	-0.00480167	0.0300107	0.578217
FBtr0346600	FBgn0267318	100	100	100	100	100	100	100	100	100	100	CR45754	0.0066087	0.0300315	0.578217
FBtr0309994	FBgn0263628	100	100	100	100	100	100	100	100	100	100	CR43637	-0.00639777	0.030045	0.578217
FBtr0077965	FBgn0051922	100	100	100	100	100	100	100	100	100	100	CG31922	-0.00859748	0.030054	0.578217
FBtr0070330	FBgn0025630	22.1194	19.3225	19.2852	38.8222	80.7542	3.86155	3.70425	24.9915	28.1293	3.78476	Rtca	-1.81076	0.03006	0.578217
FBtr0332316	FBgn0029720	65.2387	67.4738	67.5935	68.1074	68.5519	69.1264	72.4716	70.3629	72.7775	69.2003	CG3009	0.0667072	0.0300783	0.578217
FBtr0330064	FBgn0035715	20.5829	21.4061	25.6612	23.9253	25.0733	18.4473	23.1664	19.9679	16.9497	19.3165	CG10103	-0.255929	0.0300798	0.578217
FBtr0086630	FBgn0034396	17.1124	42.9305	33.8341	38.4022	57.1225	49.892	55.2518	56.7683	54.5128	49.4592	CG15097	0.561316	0.0300968	0.578217
FBtr0089849	FBgn0035802	77.838	83.991	80.0413	84.2378	82.8793	78.3463	76.3672	75.0896	74.2764	81.3067	Pura	-0.0838754	0.0301035	0.578217
FBtr0308634	FBgn0263289	10.4694	7.64284	9.35632	10.2053	6.71245	8.4234	6.81286	7.46696	5.69232	6.72155	scrib	-0.404259	0.0301141	0.578217
FBtr0086906	FBgn0034243	100	100	100	100	100	100	100	100	100	100	Ns2	0.00781074	0.0301307	0.578217
FBtr0074720	FBgn0027621	3.66664	3.06398	1.91489	2.74601	2.60162	3.22104	4.69951	4.7231	3.62128	4.16707	Pfrx	0.401429	0.0301531	0.578217
FBtr0308201	FBgn0035533	19.1474	18.8997	12.9948	14.9942	25.6719	4.1601	5.68765	13.0771	17.2691	13.5846	Cip4	-0.901303	0.0301584	0.578217
FBtr0344444	FBgn0266451	100	100	100	100	100	100	100	100	100	100	fau	0.00567475	0.0301712	0.578217
FBtr0340200	FBgn0266570	95.1685	95.6974	95.7893	95.9862	94.9258	94.4169	95.0228	4.14106	4.88349	94.924	CG2982	-1.73557	0.0301956	0.57836
FBtr0332265	FBgn0263197	20.2336	10.2967	17.3231	16.8442	22.0425	11.0832	12.9784	10.1625	10.505	13.5846	Patronin	-0.508457	0.0302136	0.578379
FBtr0083651	FBgn0004652	1.57272	3.82804	1.15923	1.16898	1.14147	1.9855	3.90492	2.9233	1.60267	2.70261	fru	0.765611	0.0302485	0.578722
FBtr0345084	FBgn0267495	100	100	100	100	100	100	100	100	100	100	CR45185	-0.00665019	0.0303131	0.579112
FBtr0334605	FBgn0046114	3.69364	4.91844	6.58798	4.42316	6.59105	6.634	5.41406	8.08696	9.84493	7.81859	Gclm	0.554404	0.0303339	0.579112
FBtr0075592	FBgn0036516	58.6878	58.5897	66.7145	64.2619	60.6458	55.1132	59.0571	50.6803	59.176	56.6604	CG7656	-0.135598	0.0303402	0.579112
FBtr0334490	FBgn0264821	35.7426	35.051	44.3968	44.8043	34.415	30.8348	35.8538	30.4934	32.6123	34.6175	CR44029	-0.246018	0.030381	0.579112
FBtr0075858	FBgn0260459	100	100	100	100	100	100	100	100	100	100	CG14106	0.00646941	0.0303979	0.579112
FBtr0305077	FBgn0033739	23.9343	27.0222	29.0676	33.7959	24.4677	26.3059	26.5893	20.7029	10.0392	12.8141	Dyb	-0.608951	0.0304029	0.579112
FBtr0070480	FBgn0024997	100	100	100	100	100	100	100	100	100	100	CG2681	0.00610342	0.0304045	0.579112
FBtr0082661	FBgn0002719	18.4967	17.4555	17.7432	18.752	17.3289	17.0147	13.9634	13.8787	15.6269	15.8079	Men	-0.211468	0.0304045	0.579112
FBtr0340416	FBgn0003969	4.01483	5.43811	3.79375	1.84381	1.86253	1.87981	1.74744	1.85568	1.85692	1.99102	vap	-0.736675	0.030434	0.579121
FBtr0078458	FBgn0037120	11.8112	13.5332	7.70353	13.7062	11.7512	16.4237	15.2508	15.492	19.4704	11.481	CG11247	0.459052	0.030439	0.579121
FBtr0089585	FBgn0010424	85.2279	88.4132	83.0792	82.7599	78.8517	88.4313	85.2431	88.1559	86.7268	89.4941	TpnC73F	0.0655313	0.0305612	0.581122
FBtr0452214	FBgn0263847	100	100	100	100	100	100	100	100	100	100	snRNA:LU	-0.00712048	0.0305809	0.581146
FBtr0300490	FBgn0035021	13.3422	9.18415	11.3757	10.9655	7.3095	6.24877	9.13642	6.8764	8.2322	8.1904	CG4622	-0.412196	0.0305965	0.581146
FBtr0088065	FBgn0033651	100	100	100	100	100	100	100	100	100	100	Ir48c	0.00775635	0.030667	0.581742
FBtr0345621	FBgn0085486	50	51.7724	42.7991	53.7358	54.1284	61.5975	58.532	57.4106	52.5729	54.0652	CG34457	0.174438	0.0306737	0.581742
FBtr0072117	FBgn0000241	46.0505	36.084	43.869	31.2485	45.0324	30.7408	25.7709	27.1497	37.2633	33.6906	bw	-0.374063	0.0306901	0.581742
FBtr0082408	FBgn0026063	21.692	21.4814	24.5389	16.107	25.2846	14.454	16.129	16.8976	21.3174	16.2404	KP78b	-0.367039	0.0307157	0.581742
FBtr0081175	FBgn0032752	12.2657	21.0216	9.35193	35.5042	10.1657	15.951	3.8633	6.42772	2.52157	7.59025	CG10702	-1.27884	0.0307424	0.581742
FBtr0305082	FBgn0033313	28.6686	36.5075	32.8843	34.8595	36.1717	44.1224	37.5893	34.9163	39.3491	39.9847	Cirl	0.214407	0.0307429	0.581742
FBtr0333762	FBgn0031145	22.6121	30.287	25.6676	27.1121	28.6911	34.5812	29.9775	32.8044	30.2253	29.4621	Ntf_2	0.213832	0.0307588	0.581742
FBtr0086583	FBgn0000578	2.88047	2.81017	3.16812	2.59313	2.7386	2.37434	2.35313	2.53868	2.77162	2.6468	ena	-0.323077	0.0307648	0.581742
FBtr0071295	FBgn0030089	2.24037	2.1608	2.24291	2.21352	2.09677	2.07587	1.97988	2.01715	2.22838	2.30846	AP_1gamma	-0.282009	0.0307813	0.581742
FBtr0076005	FBgn0036264	100	100	100	100	100	100	100	100	100	100	CG11529	-0.00395526	0.0308135	0.58203
FBtr0079061	FBgn0031688	100	100	100	100	100	100	100	100	100	100	Cyp28d2	0.00903077	0.0309005	0.583328
FBtr0299843	FBgn0259233	75.1312	73.9104	75.8955	77.3909	49.9293	33.9021	62.8894	60.5607	55.8249	21.8352	CG42331	-0.671841	0.0309273	0.583328
FBtr0110791	FBgn0025633	11.5047	1.75593	12.4252	10.8382	21.541	1.8257	13.3636	1.71062	1.73387	1.8085	CG13366	-1.80061	0.0309496	0.583328
FBtr0334943	FBgn0043884	7.80668	0.249595	7.79875	13.4954	8.76874	0.31792	0.228719	9.10035	0.262527	0.230005	mask	-2.07931	0.0309507	0.583328
FBtr0310289	FBgn0025631	0.327832	0.300669	0.306495	0.300184	0.286227	0.389631	0.397084	0.387624	0.395137	0.402503	moody	0.502044	0.0309864	0.58368
FBtr0336458	FBgn0037248	4.86665	3.89241	3.6501	3.54988	3.688	4.4616	4.79122	5.1398	6.55244	4.89596	srl	0.347273	0.0310765	0.583899
FBtr0073151	FBgn0004888	91.7968	94.7128	99.7926	97.505	99.7712	99.7344	99.7448	99.7501	99.7831	99.7937	Scsalpha	0.045991	0.0310868	0.583899
FBtr0100308	FBgn0031220	3.91798	1.66096	2.91806	1.5898	2.27362	2.26255	1.87829	1.10288	1.34942	1.40661	CG4822	-0.750552	0.0310975	0.583899
FBtr0332618	FBgn0001092	99.8216	99.7236	99.8194	99.9258	99.6791	99.9215	99.8054	99.919	99.7828	99.8123	Gapdh2	0.0106554	0.0311225	0.583899
FBtr0309237	FBgn0031030	25.0921	25.309	24.2468	29.0973	27.585	24.4434	25.9781	21.7646	21.2541	20.9456	Tao	-0.197848	0.0311295	0.583899
FBtr0079096	FBgn0031711	3.82892	3.9905	4.00537	4.25026	4.30367	4.25813	4.39483	4.68834	5.40731	4.77817	CG6907	0.276123	0.0311593	0.583899
FBtr0081015	FBgn0015609	24.1732	28.5937	23.5274	17.9052	27.0263	27.1495	33.1093	25.9261	34.1913	40.419	CadN	0.396784	0.0311935	0.583899
FBtr0074653	FBgn0030970	95.2556	94.9838	94.4434	94.3283	94.4376	94.1125	93.451	94.3241	93.4839	94.4629	CG7326	-0.0106849	0.0312465	0.583899
FBtr0073752	FBgn0030439	100	100	100	100	100	100	100	100	100	100	CG12716	-0.00689521	0.0312843	0.583899
FBtr0344818	FBgn0266595	100	100	100	100	100	100	100	100	100	100	CR45120	-0.00434117	0.0312961	0.583899
FBtr0112413	FBgn0085249	100	100	100	100	100	100	100	100	100	100	CG34220	-0.00963485	0.0312962	0.583899
FBtr0332027	FBgn0262599	12.1662	12.6	15.5063	13.5685	13.4971	15.9261	16.9996	15.2219	16.5604	23.715	SmydA_3	0.36264	0.0313131	0.583899
FBtr0333095	FBgn0031977	12.1222	14.6542	13.6368	11.7538	12.5455	20.4606	16.2957	18.127	11.9019	18.372	baf	0.347033	0.031324	0.583899
FBtr0083197	FBgn0038357	100	100	100	100	100	100	100	100	100	100	CG5623	-0.00706897	0.0313421	0.583899
FBtr0308028	FBgn0083981	64.5779	67.7939	70.6721	64.6134	67.4776	36.0166	66.5328	26.133	66.49	50.0433	RunxA	-0.532541	0.0313425	0.583899
FBtr0343526	FBgn0001316	9.65584	13.5881	6.19869	11.7854	9.79412	19.8437	14.7285	11.3572	11.7114	15.4636	klar	0.532479	0.0313561	0.583899
FBtr0344945	FBgn0266198	100	100	100	100	100	100	100	100	100	100	CR44893	0.0116741	0.0313565	0.583899
FBtr0415462	FBgn0278597	100	100	100	100	100	100	100	100	100	100	CR46267	-0.00626381	0.0313792	0.583899
FBtr0334039	FBgn0030749	1.33923	1.31782	1.93656	1.31669	1.38962	2.78636	1.37843	1.37654	1.62985	1.52344	AnxB11	0.507428	0.0313807	0.583899
FBtr0082629	FBgn0086687	0.0142434	0.0146874	0.0168717	0.0149747	0.0143827	0.0169523	0.0151759	0.0563893	0.0147398	0.0147687	Desat1	-0.551907	0.0313857	0.583899
FBtr0075087	FBgn0001078	29.5586	14.9683	30.299	21.7919	12.6927	13.0502	13.1365	13.8588	11.7801	10.6688	ftz_f1	-0.668981	0.0313867	0.583899
FBtr0081293	FBgn0003923	100	100	100	100	100	100	100	100	100	100	snRNA:U2:38ABb	0.00488704	0.0313916	0.583899
FBtr0079820	FBgn0051885	100	100	100	100	100	100	100	100	100	100	tRNA:Thr_AGT_1_1	-0.0063914	0.0313973	0.583899
FBtr0302770	FBgn0261564	43.3609	45.4203	44.4117	43.0956	42.8724	49.3245	46.1493	45.6911	47.7525	44.7993	Reep1	0.0896613	0.0314086	0.583899
FBtr0302392	FBgn0261501	100	100	100	100	100	100	100	100	100	100	CG42649	0.00684958	0.031477	0.584078
FBtr0307547	FBgn0005632	21.1659	36.77	10.7418	22.5061	26.9531	15.7009	22.011	10.1759	0.378975	0.408509	faf	-1.88289	0.0314829	0.584078
FBtr0339113	FBgn0265189	100	100	100	100	100	100	100	100	100	100	sud1	-0.00747795	0.0314861	0.584078
FBtr0080549	FBgn0028534	100	100	100	100	100	100	100	100	100	100	CG7916	-0.0074219	0.0314937	0.584078
FBtr0089798	FBgn0052442	31.4738	72.3979	40.4785	77.3379	32.6554	13.8369	13.6388	73.6949	11.8774	11.8116	Arv1	-1.34528	0.0315118	0.584078
FBtr0334996	FBgn0040005	4.99538	6.59762	5.69995	4.85637	4.66059	4.57446	4.40626	4.27049	4.52049	4.55467	CG17883	-0.258283	0.0315209	0.584078
FBtr0331388	FBgn0015872	0.713806	0.770339	0.873259	0.733953	0.786615	0.779861	0.814369	0.871794	0.87146	0.826351	Drip	0.579321	0.0315575	0.584407
FBtr0083016	FBgn0038257	90.6551	92.7188	91.5095	92.3977	94.7386	94.5806	93.0113	93.5466	95.5956	93.831	smp_30	0.0291432	0.0315729	0.584407
FBtr0112557	FBgn0085377	100	100	100	100	100	100	100	100	100	100	CG34348	0.0075538	0.0315945	0.584474
FBtr0306847	FBgn0263005	24.9564	64.1502	59.8472	59.0723	38.8692	71.3082	79.6532	52.318	71.5401	86.7943	CG43313	0.61224	0.0316298	0.584474
FBtr0081205	FBgn0032781	100	100	100	100	100	100	100	100	100	100	RtcB	0.00518859	0.0316343	0.584474
FBtr0301391	FBgn0000636	6.8647	6.62239	2.81005	6.16354	3.89798	3.57492	1.45562	1.55751	1.49482	5.64681	Fas3	-0.862185	0.031645	0.584474
FBtr0083194	FBgn0000246	29.1884	28.6304	29.4358	28.235	28.4605	22.5543	28.8065	26.6288	25.3709	25.3587	c(3)G	-0.168951	0.0316939	0.584751
FBtr0300350	FBgn0031058	100	100	100	100	100	100	100	100	100	100	CG14227	-0.0112843	0.0316946	0.584751
FBtr0339501	FBgn0031191	18.7522	28.6249	34.0899	27.1724	26.4344	14.8096	23.1373	17.6238	19.5292	4.70165	Cp110	-0.892698	0.0317131	0.584751
FBtr0308815	FBgn0034046	11.2887	16.5281	29.3816	28.0854	45.5307	38.6613	35.3087	37.3227	42.9561	38.4504	tun	0.696233	0.0317286	0.584751
FBtr0083148	FBgn0038345	100	100	100	100	100	100	100	100	100	100	CG5213	0.00753517	0.0317587	0.584992
FBtr0076413	FBgn0040475	100	100	100	100	100	100	100	100	100	100	SH3PX1	-0.00995907	0.0318382	0.585566
FBtr0306616	FBgn0053558	13.1351	10.3507	11.7275	11.9871	10.2531	11.101	10.5324	6.01127	7.67644	9.15965	mim	-0.405182	0.0318386	0.585566
FBtr0081097	FBgn0032701	95.1735	4.36634	3.01531	96.7909	95.891	95.8553	96.0437	95.1054	95.1772	95.573	CG10341	1.7753	0.0318552	0.585566
FBtr0343826	FBgn0032688	8.69352	26.3294	21.4332	18.4883	13.757	7.00192	12.0551	4.02427	17.9996	3.44092	CG15160	-1.17012	0.0318585	0.585566
FBtr0339189	FBgn0005632	21.5173	7.45647	7.72407	18.7857	16.5194	1.77037	9.23434	5.32052	0.396044	13.0632	faf	-1.62682	0.0319476	0.586886
FBtr0091770	FBgn0053769	100	100	100	100	100	100	100	100	100	100	CG33769	-0.00782748	0.0320231	0.587733
FBtr0075642	FBgn0036487	100	100	100	100	100	100	100	100	100	100	Prp31	-0.00807326	0.0320332	0.587733
FBtr0333241	FBgn0261699	100	100	100	100	100	100	100	100	100	100	CR42735	-0.0073912	0.0320572	0.587733
FBtr0077100	FBgn0260936	36.2614	34.7658	36.1927	44.6438	23.0709	18.5166	16.2801	23.8891	33.0418	25.6482	scny	-0.55872	0.0321007	0.587733
FBtr0310159	FBgn0033669	1.90751	4.13639	1.88251	12.8244	1.93665	13.0407	6.90434	7.43012	6.71869	15.0956	PI31	1.21116	0.032114	0.587733
FBtr0081514	FBgn0023091	47.449	40.95	51.4659	40.2334	47.3244	56.6198	58.8245	47.4645	59.1004	47.8911	dimm	0.233816	0.0321907	0.587733
FBtr0340603	FBgn0265691	100	100	100	100	100	100	100	100	100	100	CR44498	-0.00660426	0.0321952	0.587733
FBtr0082071	FBgn0037712	90.4967	89.8356	89.892	89.5701	78.8557	87.5121	51.8736	66.8332	88.7982	29.0602	CG16789	-0.538843	0.0321979	0.587733
FBtr0303851	FBgn0262021	100	100	100	100	100	100	100	100	100	100	CG42832	0.00703334	0.0322003	0.587733
FBtr0309891	FBgn0013765	1.60273	1.56398	1.84395	1.67137	1.50718	1.68435	1.67548	1.75929	1.64395	1.65611	cnn	0.592724	0.0322076	0.587733
FBtr0334510	FBgn0038108	45.1122	27.1	40.7689	39.9381	31.945	30.8671	34.8244	23.215	24.9512	22.6743	CG7518	-0.429421	0.0322092	0.587733
FBtr0332726	FBgn0013799	26.2876	25.2632	27.1743	25.2206	26.8505	21.4177	26.7867	23.6872	20.6549	21.5832	Deaf1	-0.185866	0.0322153	0.587733
FBtr0071070	FBgn0022786	100	100	100	100	100	100	100	100	100	100	Hira	0.00791955	0.0322426	0.587733
FBtr0342869	FBgn0262905	100	100	100	100	100	100	100	100	100	100	CR43260	0.00495423	0.0323033	0.587733
FBtr0332812	FBgn0037137	1.82037	2.67903	1.3943	1.38922	1.96192	2.20607	5.07995	3.24655	2.56092	2.47265	Nopp140	0.527385	0.0323349	0.587733
FBtr0310346	FBgn0265487	31.452	46.589	37.4448	40.9483	37.538	47.4141	44.0427	42.0275	45.0031	44.1724	mbl	0.216836	0.0323565	0.587733
FBtr0082651	FBgn0038074	100	100	100	100	100	100	100	100	100	100	Gnmt	0.00657175	0.0323647	0.587733
FBtr0076698	FBgn0035857	100	100	100	100	100	100	100	100	100	100	CG8006	-0.00629671	0.0323648	0.587733
FBtr0302589	FBgn0039530	41.4541	56.9366	41.8952	42.6251	49.2278	46.5139	60.1541	61.5211	57.4068	51.8255	Tusp	0.249455	0.0323798	0.587733
FBtr0300673	FBgn0025835	48.0629	62.2642	47.4007	58.9828	68.1883	45.6976	48.2135	49.0453	46.0534	43.9906	CG17707	-0.280427	0.0323849	0.587733
FBtr0346912	FBgn0035812	89.0698	88.7089	89.4381	90.3777	90.6086	90.3531	91.7143	92.9314	92.0211	92.4027	CG7457	0.0227242	0.0323944	0.587733
FBtr0088960	FBgn0033186	100	100	100	100	100	100	100	100	100	100	CG1602	-0.00699197	0.0323983	0.587733
FBtr0079224	FBgn0031765	35.5038	62.1307	50.128	60.2361	54.8174	70.6197	80.3297	51.6718	87.606	70.4094	CG9109	0.455682	0.0324012	0.587733
FBtr0331304	FBgn0085478	1.70232	1.49485	1.70491	1.51145	1.47042	1.42708	1.62113	1.45491	1.67709	1.76064	CG34449	-0.541328	0.0324277	0.587733
FBtr0080894	FBgn0032601	98.1669	98.2646	98.1065	98.0745	98.1877	97.6356	97.8746	98.0025	97.9985	98.0047	yellow_b	-0.00762978	0.0324373	0.587733
FBtr0089649	FBgn0000286	56.7394	61.0501	54.7082	58.119	54.0825	62.8807	57.4835	62.8185	61.7729	61.9886	Cf2	0.101793	0.0324629	0.587733
FBtr0084953	FBgn0015269	0.793493	0.636864	0.71028	0.725789	1.68735	0.60955	0.628293	0.630024	0.645424	0.664167	Nf1	-0.400614	0.0324655	0.587733
FBtr0089276	FBgn0051481	11.7654	10.8336	12.9845	11.1894	8.92977	7.55744	7.65755	10.74	10.4888	9.48272	pb	-0.360915	0.0324793	0.587733
FBtr0340437	FBgn0031148	95.7451	95.8913	94.0855	95.7102	95.1294	91.8624	94.3428	93.4953	94.7585	92.9594	Cbs	-0.0253316	0.0325032	0.587733
FBtr0302446	FBgn0034662	100	100	100	100	100	100	100	100	100	100	CG13492	0.00797607	0.0325331	0.587733
FBtr0343702	FBgn0266147	100	100	100	100	100	100	100	100	100	100	CR44853	0.00481111	0.0325395	0.587733
FBtr0089420	FBgn0000109	84.2755	81.8685	84.4273	73.2191	82.1245	71.4384	70.2158	65.3066	78.8859	79.0636	Aprt	-0.162108	0.0325544	0.587733
FBtr0335467	FBgn0264989	100	100	100	100	100	100	100	100	100	100	CG44140	0.00699795	0.0325624	0.587733
FBtr0113990	FBgn0039955	51.8855	37.1244	46.8955	51.369	33.4339	33.7726	22.2935	37.0448	41.605	25.9155	CG41099	-0.461414	0.0325922	0.587733
FBtr0075949	FBgn0036309	14.2056	12.1036	12.7266	10.6781	10.8713	9.40867	10.4417	10.0771	11.0571	10.6045	Hip1	-0.241932	0.0326061	0.587733
FBtr0333161	FBgn0052000	8.44766	5.66628	17.7594	1.37284	10.2837	1.01877	0.862238	0.854843	11.9542	0.822802	CG32000	-1.96012	0.0326187	0.587733
FBtr0079634	FBgn0032000	24.8848	27.5718	23.0735	29.6726	28.0418	34.3241	27.0285	34.3531	34.6208	29.6032	CG8372	0.243805	0.0326308	0.587733
FBtr0305341	FBgn0086681	100	100	100	100	100	100	100	100	100	100	Mst36Fa	0.0074051	0.0326576	0.587906
FBtr0309299	FBgn0035755	89.548	90.5674	88.1817	90.0348	92.0844	90.865	91.4035	89.2666	5.68949	4.94619	CG14830	-1.56807	0.0327071	0.588486
FBtr0301534	FBgn0003218	8.29202	9.30684	11.6855	8.67625	8.78663	8.51605	7.8381	7.12805	6.57871	8.0205	rdgB	-0.3069	0.0327663	0.589178
FBtr0301410	FBgn0004362	69.7023	68.2482	67.7182	62.5129	65.4766	45.7804	63.3908	67.0317	56.4361	55.0778	HmgD	-0.223825	0.0327801	0.589178
FBtr0330088	FBgn0036789	60.6654	47.994	54.854	61.8241	52.9873	46.8908	52.0102	32.076	46.5495	46.8656	AstC_R2	-0.310735	0.0327988	0.589205
FBtr0339810	FBgn0265454	100	100	100	100	100	100	100	100	100	100	CR44354	0.00459257	0.0328316	0.589484
FBtr0339792	FBgn0028572	0.804082	0.717394	0.803155	0.791559	0.781455	0.863036	0.798492	0.825934	1.60471	0.858012	qtc	0.56125	0.0328839	0.589935
FBtr0074984	FBgn0036873	100	100	100	100	100	100	100	100	100	100	CG18294	-0.0101219	0.0329052	0.589935
FBtr0081141	FBgn0032741	100	100	100	100	100	100	100	100	100	100	Sidpn	-0.00707919	0.0329137	0.589935
FBtr0337015	FBgn0038429	7.88668	4.88944	11.309	12.0656	7.45732	19.2855	11.6662	10.5517	22.0174	9.53545	CG14882	0.708782	0.0329259	0.589935
FBtr0344766	FBgn0266464	18.9407	10.1818	17.1791	23.0897	10.2661	26.0406	22.1537	27.5059	27.5044	17.0845	Nsf2	0.610717	0.032958	0.590201
FBtr0089624	FBgn0025790	75.9743	70.0642	78.3054	69.0353	76.4438	67.2906	68.1802	70.4426	69.6333	68.5704	TBPH	-0.10587	0.0329825	0.590305
FBtr0330652	FBgn0016977	2.64708	1.71419	1.4127	2.54243	2.76079	4.38483	2.11201	2.61308	2.60963	2.6686	spen	0.473072	0.0329984	0.590305
FBtr0304654	FBgn0003435	1.35413	1.68472	0.463856	4.02725	2.12195	1.28188	0.591973	0.438996	0.388273	0.439837	sm	-1.14611	0.0331334	0.592194
FBtr0333611	FBgn0085420	3.77544	4.01913	4.11794	3.42208	3.39501	3.34219	3.30464	3.31499	3.15991	3.46885	DIP_delta	-0.284302	0.0331387	0.592194
FBtr0346771	FBgn0267432	100	100	100	100	100	100	100	100	100	100	kl_3	0.007751	0.0331613	0.592288
FBtr0089333	FBgn0259481	15.8742	13.2577	9.81703	9.14576	10.8352	13.98	13.082	16.191	19.434	16.2555	Mob2	0.421532	0.0331898	0.592418
FBtr0086078	FBgn0033005	26.0493	22.361	30.6581	19.4227	11.1538	25.914	3.24327	9.78765	2.74527	11.9873	CG3107	-1.30451	0.0332197	0.592418
FBtr0330721	FBgn0260486	3.55248	4.23394	4.20703	2.32918	2.07108	4.85825	4.88519	4.14133	12.1049	4.54585	Ziz	0.78478	0.0332207	0.592418
FBtr0304821	FBgn0262482	100	100	100	100	100	100	100	100	100	100	CG43072	0.00516204	0.0332934	0.592753
FBtr0080729	FBgn0028853	100	100	100	100	100	100	100	100	100	100	CG15263	0.00730499	0.0333045	0.592753
FBtr0333970	FBgn0052447	28.3195	31.3862	32.8098	27.9511	28.4552	31.1202	31.2597	35.9455	33.996	33.0913	CG32447	0.163076	0.0333182	0.592753
FBtr0086335	FBgn0034475	75.9586	76.247	70.1136	75.146	77.8737	90.1932	87.1217	85.4567	76.6273	79.2982	Obp56h	0.157896	0.0333355	0.592753
FBtr0337042	FBgn0038491	28.8303	28.2994	24.9178	23.9726	24.6534	17.8568	21.3684	23.1297	12.9921	25.7671	CG5292	-0.385122	0.0333569	0.592753
FBtr0302697	FBgn0261553	0.942258	0.835443	0.945135	0.751131	0.855857	0.764909	0.877948	0.857795	0.907907	0.900054	CG42671	0.560366	0.0333571	0.592753
FBtr0077679	FBgn0024920	38.0228	41.4913	37.4111	36.6502	34.4828	44.2576	46.1894	54.0018	41.0846	38.1825	Ts	0.239176	0.033361	0.592753
FBtr0309768	FBgn0263469	100	100	100	100	100	100	100	100	100	100	snoRNA:SC35_b	0.006352	0.0334003	0.593031
FBtr0088838	FBgn0003082	2.53001	2.59956	2.57417	2.34143	2.57119	2.54062	2.41739	2.59858	4.67604	2.45984	phr	0.470882	0.0334114	0.593031
FBtr0343384	FBgn0031972	4.66472	4.71065	4.72121	4.83197	4.84825	5.46224	5.29563	5.6865	5.70874	5.60774	Wwox	0.206678	0.0334369	0.593175
FBtr0301233	FBgn0030707	29.3043	49.664	18.3577	61.206	45.89	55.0636	48.3966	68.9432	58.7256	67.5302	CG8916	0.647089	0.0334855	0.59323
FBtr0345865	FBgn0266967	100	100	100	100	100	100	100	100	100	100	CR45418	0.00543479	0.0335173	0.59323
FBtr0306237	FBgn0039830	75.1583	74.9914	76.5778	74.2695	74.709	76.3733	78.024	77.8636	75.7074	76.5163	ATPsynC	0.0420935	0.0335178	0.59323
FBtr0088112	FBgn0033598	100	100	100	100	100	100	100	100	100	100	Cpr47Eb	0.00757874	0.0335245	0.59323
FBtr0331352	FBgn0260399	55.9251	53.4109	55.5827	61.0169	54.1284	60.2661	61.1683	66.1765	58.9154	59.0379	gwl	0.121109	0.0335269	0.59323
FBtr0084856	FBgn0051099	100	100	100	100	100	100	100	100	100	100	CG31099	0.00710439	0.0335664	0.593621
FBtr0077500	FBgn0004567	100	100	100	100	100	100	100	100	100	100	slp2	0.00537077	0.0336197	0.59399
FBtr0332571	FBgn0031299	28.1322	30.5288	20.8378	30.9401	35.5047	37.5827	35.8184	45.8227	30.4699	41.3377	CG4629	0.363402	0.0336221	0.59399
FBtr0335520	FBgn0263289	9.3582	11.0767	8.01619	8.48787	8.26431	10.3123	11.9837	11.7282	10.2492	11.9958	scrib	0.277534	0.0337183	0.594798
FBtr0347493	FBgn0027497	3.22825	2.49445	2.3002	2.16502	2.40431	8.23881	2.55474	3.15547	4.40034	5.97818	Madm	0.770545	0.0337326	0.594798
FBtr0346423	FBgn0026760	45.9348	42.2565	45.1365	36.3901	41.9551	42.337	50	50	50	50	Tehao	0.178413	0.0337478	0.594798
FBtr0077782	FBgn0264978	95.8386	95.5069	97.5864	97.015	97.2975	95.9399	94.5438	94.062	95.3017	95.5554	Slh	-0.0251492	0.0337493	0.594798
FBtr0308748	FBgn0034670	33.3333	37.8143	35.0032	36.644	35.1618	35.0616	39.8859	43.1431	37.6749	40.3161	CG13488	0.137033	0.0337549	0.594798
FBtr0342590	FBgn0265795	100	100	100	100	100	100	100	100	100	100	CR44584	0.010015	0.0337733	0.594815
FBtr0332790	FBgn0024187	1.80723	1.69295	1.70008	2.89463	1.83796	1.69028	1.3827	1.28276	1.80459	1.42286	syd	-0.426875	0.0338279	0.59547
FBtr0078431	FBgn0037117	53.5685	22.2661	27.5469	64.3157	28.5401	55.0972	22.3086	6.03612	5.92676	5.99025	CG11248	-1.48303	0.0338779	0.596041
FBtr0339617	FBgn0039075	37.6973	25.0023	31.6681	32.5327	32.0342	27.483	27.4994	22.236	28.7456	24.6744	CG4393	-0.269367	0.0338961	0.596054
FBtr0086938	FBgn0034230	42.8797	14.1251	23.3884	16.8241	28.4953	5.58511	17.3458	10.5011	22.067	4.46892	CG4853	-1.1318	0.0339595	0.596863
FBtr0091816	FBgn0053812	100	100	100	100	100	100	100	100	100	100	His3:CG33812	0.00659759	0.0340037	0.597331
FBtr0332913	FBgn0004607	65.5981	62.5399	64.0213	61.379	67.3078	68.7668	64.884	68.6806	66.4275	67.316	zfh2	0.0733762	0.0341061	0.598822
FBtr0086518	FBgn0034435	50	51.7724	53.8745	55.4169	55.9471	46.0299	48.0192	52.0843	52.5729	47.8813	fest	-0.116179	0.0341317	0.598963
FBtr0309246	FBgn0052626	21.0455	14.4105	16.3868	13.4079	11.7906	16.9416	16.7546	23.1402	21.8111	27.9968	AMPdeam	0.471824	0.0342118	0.599904
FBtr0070773	FBgn0029763	2.68053	2.49116	2.79404	2.60247	2.66145	2.79306	2.52586	2.50529	3.09172	2.88759	Usp16_45	0.218702	0.0342205	0.599904
FBtr0074234	FBgn0005411	5.68918	3.90187	4.51564	5.56391	5.6681	4.29063	3.48933	3.62317	1.86605	1.84366	U2af50	-0.730996	0.0342717	0.600028
FBtr0335275	FBgn0264959	85.3464	84.4585	85.911	85.2369	81.3907	78.9882	79.373	82.6125	83.9256	80.4763	Src42A	-0.0582346	0.0342841	0.600028
FBtr0304188	FBgn0262180	100	100	100	100	100	100	100	100	100	100	mir_2283	0.0106313	0.0342909	0.600028
FBtr0304112	FBgn0051716	22.5169	30.3426	31.0136	24.0137	30.0815	32.4929	30.4021	31.8826	38.456	32.7913	Cnot4	0.259729	0.0342979	0.600028
FBtr0087643	FBgn0033879	92.5313	91.648	89.8596	93.1127	94.2302	85.3073	83.6356	87.6919	92.0939	92.7483	CG6543	-0.0640857	0.034378	0.601121
FBtr0306011	FBgn0031664	2.34217	2.57908	2.54239	2.60991	2.86829	2.83813	2.76859	2.93027	3.19035	2.81918	CG8892	0.252936	0.0344886	0.602455
FBtr0075773	FBgn0026418	1.63037	1.18946	1.32953	1.10796	1.29517	1.93286	1.21867	2.34126	2.86874	4.3136	Hsc70Cb	0.936447	0.0345133	0.602455
FBtr0303015	FBgn0261641	13.3986	16.8164	15.895	14.8171	16.4607	9.45119	11.9411	11.8531	12.9381	16.2741	CG42724	-0.301479	0.0345261	0.602455
FBtr0113239	FBgn0038339	48.7179	45.3999	42.9305	45.1679	43.5028	43.003	56.1836	51.5973	60.486	55.5901	CG6118	0.224341	0.0345273	0.602455
FBtr0307489	FBgn0052698	7.43874	6.67715	5.26604	10.7736	6.83444	4.66804	8.8727	4.5932	3.42765	3.13853	CG32698	-0.787242	0.0345512	0.602455
FBtr0445462	FBgn0283637	100	100	100	100	100	100	100	100	100	100	mir_9370	0.00782712	0.0345601	0.602455
FBtr0336692	FBgn0031030	27.4249	25.465	29.9896	27.0798	27.6799	31.3293	28.5861	33.043	29.4566	30.9679	Tao	0.1611	0.0346336	0.602501
FBtr0072058	FBgn0261786	100	100	100	100	100	100	100	100	100	100	mi	-0.0052033	0.0346473	0.602501
FBtr0078806	FBgn0250746	97.5486	96.9882	96.3088	97.824	97.5898	98.5333	97.8464	97.5693	98.0157	98.104	Prosbeta7	0.014506	0.0346661	0.602501
FBtr0344674	FBgn0266566	22.8048	19.03	25.2074	18.6153	24.2565	26.5368	18.6687	8.85136	9.7883	9.79288	CG45105	-0.676048	0.0346727	0.602501
FBtr0304051	FBgn0259682	26.7093	35.8272	29.4866	21.4561	34.708	33.0313	44.246	38.1069	36.094	33.9199	Jabba	0.340977	0.0347254	0.602501
FBtr0089877	FBgn0013305	33.8974	39.2577	32.9391	35.5371	33.0332	32.7197	29.8174	32.0181	28.803	33.4575	Nmda1	-0.153321	0.03473	0.602501
FBtr0076701	FBgn0265089	100	100	100	100	100	100	100	100	100	100	eIF4E3	-0.0082248	0.0347665	0.602501
FBtr0072735	FBgn0035229	25.631	1.16167	20.1257	35.2402	1.15715	33.3157	28.6535	26.0095	28.6569	43.3177	pns	1.8416	0.0347719	0.602501
FBtr0344862	FBgn0263256	3.699	6.19589	6.28091	7.38452	5.92355	4.33499	4.49023	2.20682	2.52426	6.43018	CG43394	-0.637542	0.034773	0.602501
FBtr0075843	FBgn0001256	15.1527	15.6519	16.3599	15.4321	14.5582	18.4638	19.7668	17.2816	39.3962	20.5867	ImpL1	0.52423	0.0347845	0.602501
FBtr0079511	FBgn0041182	21.0022	17.206	19.7507	19.0324	17.3397	22.5682	24.8623	20.6982	22.206	20.5823	Tep2	0.21523	0.03479	0.602501
FBtr0344902	FBgn0266619	100	100	100	100	100	100	100	100	100	100	CR45126	0.00534305	0.0348029	0.602501
FBtr0346556	FBgn0267301	100	100	100	100	100	100	100	100	100	100	CR45737	-0.00721986	0.0348052	0.602501
FBtr0334876	FBgn0051465	33.3333	33.3	29.0107	24.8804	28.6115	33.3333	33.3333	33.3333	33.3333	33.3333	CG31465	0.188282	0.0348099	0.602501
FBtr0112805	FBgn0000636	22.1354	21.7019	23.3374	23.5097	21.0658	25.4054	22.3701	30.6674	28.803	23.4779	Fas3	0.226171	0.0348954	0.603423
FBtr0304425	FBgn0262291	100	100	100	100	100	100	100	100	100	100	mir_956	-0.00920428	0.0349215	0.603423
FBtr0089931	FBgn0002567	90.3384	93.3047	92.3106	92.0986	90.2994	94.1538	93.4798	94.3463	91.4082	93.0821	Rab32	0.0269664	0.0349253	0.603423
FBtr0300804	FBgn0086855	82.8657	86.0853	81.7639	82.1035	82.436	83.3355	85.4964	87.6519	87.15	91.6023	CG17078	0.0638785	0.0349358	0.603423
FBtr0332057	FBgn0004167	50.7312	47.6122	41.8418	56.3446	52.4717	43.8007	37.1762	38.5624	35.7772	51.8299	kst	-0.280752	0.0349516	0.603423
FBtr0306321	FBgn0262904	50.3039	34.647	50.6268	40.9091	31.5823	47.764	51.5047	47.7616	53.6631	51.5523	CR43259	0.300751	0.0349911	0.603571
FBtr0346338	FBgn0038460	10.9655	13.3087	12.0482	12.1058	10.5502	11.2771	13.4273	15.8516	18.6114	14.3256	CG18622	0.309036	0.0349955	0.603571
FBtr0080291	FBgn0014019	99.9023	99.8695	99.7206	99.8052	99.8091	99.7062	99.7677	99.8219	99.77	99.8025	Rh5	0.00694503	0.0350291	0.603845
FBtr0339597	FBgn0051352	17.55	10.445	15.4958	15.0404	11.7426	31.0423	13.2614	25.2444	17.623	20.5887	Unc_115a	0.577191	0.0351207	0.604824
FBtr0087258	FBgn0034072	77.2382	78.4901	77.2006	73.9588	80.2663	84.1277	81.0419	76.6016	87.1843	83.8106	Dg	0.0947247	0.0351363	0.604824
FBtr0087813	FBgn0025692	25	34.973	25	26.8865	32.9834	29.4864	40.0599	53.51	35.4631	36.0194	Lfg	0.418064	0.035139	0.604824
FBtr0345979	FBgn0267026	100	100	100	100	100	100	100	100	100	100	CR45470	-0.00679413	0.0352149	0.605522
FBtr0075939	FBgn0036317	2.46351	2.10533	2.28565	2.28545	2.08685	2.25282	2.31252	2.15427	2.15284	2.20661	CG10948	0.31325	0.0352174	0.605522
FBtr0273432	FBgn0013576	0.23696	0.212378	0.222417	0.211243	0.190538	0.200149	0.204715	0.206595	0.205665	0.210611	mtd	0.536751	0.0352328	0.605522
FBtr0082125	FBgn0037698	33.6321	42.2131	35.491	48.0311	50.1534	39.8074	60.3722	56.7308	70.2808	56.6123	CG16779	0.420794	0.0353293	0.606199
FBtr0085911	FBgn0000559	97.2557	97.1607	97.4214	97.2315	97.4542	97.2878	97.3957	97.4449	97.3105	97.959	eEF2	0.0091996	0.0353594	0.606199
FBtr0074371	FBgn0259923	4.73069	4.2619	2.34079	3.2939	3.99635	4.7787	4.31851	8.56379	5.88126	5.96024	2018-09-04	0.553298	0.0353644	0.606199
FBtr0085774	FBgn0039830	21.3032	20.4769	19.9162	21.5196	21.1128	20.4743	16.3212	17.7479	20.3228	17.5952	ATPsynC	-0.186175	0.035371	0.606199
FBtr0330607	FBgn0263102	30.1563	23.1099	22.1572	21.9676	20.5963	28.4814	23.2136	31.016	31.5064	30.291	psq	0.282564	0.0353941	0.606199
FBtr0334544	FBgn0267698	1.31506	1.10699	1.34918	1.00113	1.01676	0.885853	0.952118	0.922216	1.01613	1.01056	Pak	-0.640158	0.0354082	0.606199
FBtr0084037	FBgn0038852	100	100	100	100	100	100	100	100	100	100	HHEX	0.00874859	0.0354084	0.606199
FBtr0300392	FBgn0010315	8.46941	8.7165	7.31511	8.4016	8.5774	9.75848	9.03261	9.69556	9.15625	10.1015	CycD	0.181701	0.0354143	0.606199
FBtr0089002	FBgn0040513	54.5923	63.9079	64.4821	50.638	47.4285	41.1948	37.1578	44.3989	58.7636	45.6687	kappaB_Ras	-0.317584	0.0354704	0.606298
FBtr0083373	FBgn0038467	100	100	100	100	100	100	100	100	100	100	AdSL	0.00559721	0.0354755	0.606298
FBtr0306520	FBgn0052529	25.52	18.1324	10.6907	9.45731	9.65774	0.37149	9.39838	10.8003	8.81351	0.505942	Hers	-1.78667	0.035482	0.606298
FBtr0345826	FBgn0037030	50	50	50	50	50	50	60.7535	58.6548	59.3541	50	CG3288	0.15497	0.0354912	0.606298
FBtr0302116	FBgn0028371	1.5027	1.95179	1.73733	0.902903	0.582111	2.71537	2.94362	1.48891	1.732	2.20213	jbug	0.676675	0.0355319	0.606691
[truncated: 32,133 more rows]
