# Supplementary material for: Spliceosome factors target timeless (tim) mRNA to control clock protein accumulation and circadian behavior in Drosophila
Source: eLife. 2018 Dec 5;7:e39821. doi: 10.7554/eLife.39821 (PMC6281371; doi:10.7554/eLife.39821)
Supplement: Supplementary file 5. [file elife-39821-supp5.xls]

## Sheet: Iryna_review_FBgn0014396
isoform ID	1-3-CTRL	2-5-CTRL	3-6-CTRL	4-7-CTRL	5-8-CTRL	CTRL_average			isoforms with tim-tiny intron retained:
FBtr0333259	0	41.58	89.75	69.07	107.21	61.522			FBtr0333253	tim-RM
FBtr0445397	5074.38	4922.94	5633.24	4407.62	5304.09	5068.45			FBtr0333259	tim-RS
FBtr0333252	527.15	66.49	0.35	0	0	118.798
FBtr0333256	0	0	0	0	0	0
FBtr0333258	47.3	0	0	45.02	0	18.464
FBtr0333253	11198.1	13259.7	11392.2	12526.6	12737.7	12222.9
FBtr0333255	44.21	33.61	15.06	53.54	99.96	49.276
FBtr0333254	336.34	751.17	601.55	782.5	890.29	672.37
with	11198.1	13301.2	11482	12595.7	12844.9	12284.4
without	6029.38	5774.21	6250.2	5288.68	6294.34	5927.36
tim-tiny/tim ratio	1.85726	2.30356	1.83706	2.38164	2.0407	2.08404
